# Supplementary material for: Aspergillus fumigatus strains that evolve resistance to the agrochemical fungicide ipflufenoquin in vitro are also resistant to olorofim
Source: Nat Microbiol. 2023 Dec 27;9(1):29–34. doi: 10.1038/s41564-023-01542-4 (PMC10769868; doi:10.1038/s41564-023-01542-4)
Supplement: Supplementary file 2 — Statistical analysis of AUC of olorofim and ipflufenoquin. [file 41564_2023_1542_MOESM2_ESM.xlsx]

## Sheet: Ipflufenoquin
	Df	Sum Sq	Mean Sq	F value	Pr(>F)
strain	6	155.82	25.97	45.93	1.4e-09	***
Residuals	17	9.61	0.565
comparison	diff	lwr	upr	p.adj
pyrEG119A-MFIG001	4.11873	2.34994	5.88752	9.9e-06
pyrEG119S-MFIG001	1.94405	0.17526	3.71284	0.0261954
pyrEG119C-MFIG001	3.38746	1.61867	5.15625	0.0001177
H116-MFIG001	4.79902	3.03023	6.56781	1.2e-06
L164-MFIG001	7.1255	5.35671	8.89429	0
V200-MFIG001	6.62915	4.86036	8.39794	0
pyrEG119S-pyrEG119A	-2.17468	-4.2171	-0.132254	0.0328445
pyrEG119C-pyrEG119A	-0.731269	-2.77369	1.31115	0.888156
H116-pyrEG119A	0.680296	-1.36213	2.72272	0.917066
L164-pyrEG119A	3.00678	0.964353	5.0492	0.0021196
V200-pyrEG119A	2.51042	0.468	4.55285	0.0109669
pyrEG119C-pyrEG119S	1.44341	-0.599016	3.48583	0.276659
H116-pyrEG119S	2.85497	0.81255	4.8974	0.0035004
L164-pyrEG119S	5.18145	3.13903	7.22388	3.1e-06
V200-pyrEG119S	4.6851	2.64268	6.72752	1.21e-05
H116-pyrEG119C	1.41157	-0.630858	3.45399	0.2989
L164-pyrEG119C	3.73805	1.69562	5.78047	0.0002014
V200-pyrEG119C	3.24169	1.19927	5.28411	0.0009819
L164-H116	2.32648	0.284057	4.3689	0.0200812
V200-H116	1.83013	-0.212297	3.87255	0.0958096
V200-L164	-0.496353	-2.53878	1.54607	0.980794

## Sheet: olorofim
	Df	Sum Sq	Mean Sq	F value	Pr(>F)
strain	7	0.016341	0.0023344	511.6	<2e-16	***
Residuals	109	0.000497	4.6e-06
comparison	diff	lwr	upr	p.adj
Natural-MFIG001	-0.00024986	-0.00255799	0.00205827	0.999976
pyrEG119A-MFIG001	0.0455871	0.0411856	0.0499885	0
pyrEG119S-MFIG001	0.0298331	0.0254317	0.0342346	0
pyrEG119C-MFIG001	0.0439587	0.0395573	0.0483601	0
H116-MFIG001	0.0282311	0.0238297	0.0326326	0
L164-MFIG001	0.015451	0.0110496	0.0198525	0
V200-MFIG001	0.0163191	0.0119176	0.0207205	0
pyrEG119A-Natural	0.0458369	0.0419622	0.0497117	0
pyrEG119S-Natural	0.030083	0.0262082	0.0339578	0
pyrEG119C-Natural	0.0442085	0.0403338	0.0480833	0
H116-Natural	0.028481	0.0246062	0.0323558	0
L164-Natural	0.0157009	0.0118261	0.0195756	0
V200-Natural	0.0165689	0.0126942	0.0204437	0
pyrEG119S-pyrEG119A	-0.0157539	-0.0211446	-0.0103633	0
pyrEG119C-pyrEG119A	-0.00162839	-0.00701902	0.00376224	0.982063
H116-pyrEG119A	-0.0173559	-0.0227466	-0.0119653	0
L164-pyrEG119A	-0.030136	-0.0355267	-0.0247454	0
V200-pyrEG119A	-0.029268	-0.0346586	-0.0238774	0
pyrEG119C-pyrEG119S	0.0141255	0.00873492	0.0195162	0
H116-pyrEG119S	-0.001602	-0.00699263	0.00378864	0.983675
L164-pyrEG119S	-0.0143821	-0.0197727	-0.00899148	0
V200-pyrEG119S	-0.0135141	-0.0189047	-0.00812344	0
H116-pyrEG119C	-0.0157275	-0.0211182	-0.0103369	0
L164-pyrEG119C	-0.0285077	-0.0338983	-0.023117	0
V200-pyrEG119C	-0.0276396	-0.0330302	-0.022249	0
L164-H116	-0.0127801	-0.0181707	-0.00738949	0
V200-H116	-0.0119121	-0.0173027	-0.00652144	0
V200-L164	0.000868047	-0.00452258	0.00625868	0.999652
