# Supplementary material for: Aspergillus fumigatus strains that evolve resistance to the agrochemical fungicide ipflufenoquin in vitro are also resistant to olorofim
Source: Nat Microbiol. 2023 Dec 27;9(1):29–34. doi: 10.1038/s41564-023-01542-4 (PMC10769868; doi:10.1038/s41564-023-01542-4)
Supplement: Supplementary file 3 — Alphafold2 model of DHODH. [file 41564_2023_1542_MOESM3_ESM.zip › DHODH_D111_L523_wt/DHODH_D111_L523_wt.a3m]

#419	1
>101
DAEEAHHIGVEALKTLYKYGLHPRERGNQDGDGVLATEVFGYTLNNPIGISGGLDKHAEIPDPLFAIGPAIVEVGGTTPLPQEGNPRPRVFRLPSQKAMINRYGLNSLGADHMAAILERRVRDFAYANGFGLHDEAEQRVLDGEAGVPPGSLQPGRLLAVQIAKNKATPDSDIEAIKRDYVYCVDRLAKYADILVVNVSSPNTPGLRDLQATAPLTAILKAVVSAAKGVDRKTKPYVMVKVSPDEDSDEQVSGICDAVWHSGVDGVIVGNTTNRRPAPLPHGFTLPPKEQSTLKETGGYSGPQLFDRTAALVARYRALLDAPPTPASDANETDQAKELAAAVTRAEPDVENVPAVEPPTPANRPARKVIFASGGITNGKQAQAVLDAGASVAMMYTAVTYGGIGTVTRVKQELREEKKN
>UniRef100_UPI001C8F1E24	490	0.971	8.076E-151	0	417	419	110	527	531
DAEEAHHIGVEALKTLYKYGLHPRERGNQDGDGVLATEVFGYTLNNPIGISGGLDKHAEIPDPLFAIGPAIVEVGGTTPLPQEGNPRPRVFRLPSQKAMINRYGLNSLGADHMAAILEKRVRDFAYANGFGLHDEAEQRVLDGEAGVPAGSLQPGRLLAVQIAKNKATPDSDIDAIKRDYVYCVDRLAKYADILVVNVSSPNTPGLRDLQATAPLTAILKAVVSAAKSVDRKTKPYVMVKVSPDEDSDEQVSGICDAVWHSGVDGVIVGNTTNRRPAPLPQGFSLPSKEQATLKETGGYSGPQLFDRTAALVARYRALLDTPPAPASDANGTDQAKELAAAVTRAEPDVENVPAVEPPTAANRPARKVIFASGGITNGKQAQAVLDAGASVAMMYTAVTYGGIGTVTRVKQELREEKK-
>UniRef100_A0A397G4K2	487	0.947	9.977E-150	0	417	419	110	528	532
DAEDAHHIGVDALKTLYKYGLHPRERGNQDGDGVLATEVFGYTLNNPIGISGGLDKHAEIPDPLFAIGPAIVEVGGTTPLPQEGNPRPRVFRLPSQKAMINRYGLNSKGADHMAAVLEKRVRDFAYANGFGLHDVAEQRVLDGEAGVPPGSLQSGRLLAVQVAKNKATPDSDIEAIKRDYVYCVDRLAKYADILVVNVSSPNTPGLRDLQATAPLTAILKAVVSAAKSVDRKTKPYVMVKVSPDEDSDEQVSGICDAVWHSGVDGVIVGNTTNRRPDPLPQGFTLPSKEQATLKETGGYSGPQLFDRTAALVARYRALLDAPPPaPASEAEETDTAKDLVATVTRAEPDVENVPAVEPPTPANQPARKVIFASGGITNGKQAQAVLDAGASVAMMYTAVTYGGIGTVTRVKQELREEKK-
>UniRef100_A0A8H4DGV9	477	0.990	3.523E-146	0	399	419	110	509	672
DAEEAHHIGVEALKTLYKYGLHPRERGNQDGDGVLATEVFGYTLNNPIGISGGLDKHAEIPDPLFAIGPAIVEVGGTTPLPQEGNPRPRVFRVPSQKAMINRYGLNSLGADHMAAILEKRVRDFAYANGFGLHDEAEQRVLDGEAGVPPGSLQPGRLLAVQIAKNKATPDSDIEAIKRDYVYCVDRLAKYADILVVNVSSPNTPGLRDLQATAPLTAILKAVVSAAKGVDRKTKPYVMVKVSPDEDSDEQVSGICDAVWHSGVDGVIVGNTTNRRPAPLPQGFTLPPKEQSTLKETGGYSGPQLFDRTAALVARYRALLDAPPAPASDANETDQAKELAAAVTRAEPDVENVPAVEPPTPANRPARKVIFASGGITNGKQAQAVLDAGASVAMMYTAVTY-------------------
>UniRef100_A0A1F7ZUS2	466	0.834	1.701E-142	0	417	419	109	523	525
DAEDAHHIGVDALKNLYKFGLHPRERGNQDGDGVLATEVFGYTITNPIGISAGLDKHAEIPDPLFETGPGIVEVGGTTPLPQEGNPRPRVFRLPSQKAMINRYGLNSKGADHMAAVLQQRVRDYAYAHGFGLHDLAEERVLNGEAGVPPGSLRPGRLLAVQVAKNKVTPDADIEAIKRDYVYCVDRVAKYADILVVNVSSPNTPGLRDLQATAPLTAILKAVVGAAKSVDRKTKPYVMVKVSPDEDADEQVSGICAAVQGSGVDGVIVGNTTNRRPEPLPKGVALPPKEQTTLKETGGYSGPQLFDRTVALVARYRSLLDQAP---VTPELAEAAQEATTKLVQAEPGSENVPPVEAPNPANRVPRKVIFASGGITNGKQAQAVLDAGASVAMMYTGVVYGGVGTVTRVKQEMREEKK-
>UniRef100_A0A2G7ELC6	466	0.832	1.701E-142	0	417	419	589	1003	1005
DAEDAHHIGVDALKNLYKLGLHPRERGNQDGDGVLATEVFGYTLTNPIGISAGLDKHAEIPDPLFEIGPGIVEVGGTTPLPQEGNPRPRVFRVVSQKAMINRYGLNSKGADHMAAVLQQRVRDYAYAHGFGLHDLAEERVLNGEAGVPPGSLRPGRLLAVQVAKNKLTPDADIEAIKRDYVYCVDRVAKYADILVVNVSSPNTPGLRDLQATAPLTAILKAVVGAAKSVDRKTKPYVMVKVSPDEDADEQVSGICAAVQGSGVDGVIVGNTTNRRPEPLPKGVPLSPKEQTTLKETGGYSGPQLFDRTVALVARYRALLDQAP---VTPELAEAAQEATTKLVQAEPDSENVPPVEAPSPANQFPRKVIFASGGITNGKQAQAVLDAGASVAMMYTGIVYGGIGTVTRVKQEMREERK-
>UniRef100_A0A5N6EG26	465	0.830	5.975E-142	0	417	419	109	523	525
DAEDAHHIGVDALKNLYKLGLHPRERGNQDGDGVLATEVFGYTLTNPIGISAGLDKHAEIPDPLFELGPGIVEVGGTTPLPQEGNPRPRVFRVVSQKAMINRYGLNSKGADHMAAVLQQRVRDYAYAHGFGLHDLAEERVLNGEAGVPPGSLRPGRLLAVQVAKNKVTPDSDIEAIKRDYVYCVDRVAKYADILVVNVSSPNTPGLRDLQATAPLTAILKAVVGAAKSVDRKTKPYVMVKVSPDEDADEQVSGICAAVQGSGVDGVIVGNTTNRRPEPLPKGVPLSPKEQSTLKETGGYSGPQLFDRTVALVARYRALLDQAP---VTPELAEAAQVATTKLVQAEPDSENVPPVEAPSPANQFPRKVIFASGGITNGKQAQAVLDAGASVAMMYTGIVYGGSGTVTRVKQEMREERK-
>UniRef100_A0A8H6A9L0	460	0.827	1.892E-140	0	416	419	560	973	976
DAEDAHHLGVDSLKSLYKYGLHPRERGNQDGDGVLATEVFGYTLANPIGISAGLDKHADIPDPLFEIGPGIVEVGGTTPLPQEGNPRPRVFRLVSQKAMINRYGLNSKGADHMAAVLQQRVRDYAYTHGFGLHDQAEERVLNGEAGVPPGSLRPGRLLAVQVAKNKATPDADIEAIKRDYVYCVDRVAKYADILVVNVSSPNTPGLRDLQATAPLTAILKGVVGAAKNVDRKTKPFVMVKVSPDEDADEQVSGICAAVQNSGVDGVIVGNTTNRRPEPLPKGVPLPPKEQTTLKETGGYSGPQLFDRTVALVARYRALLDQAP---VTSELAEAAKEATTRVVQAEPDSENVPPVEAPNPANQFPRKVIFASGGITTGKQAQAALDAGASVAMMYTGVVYGGIGTVTRVKQEMRNER--
>UniRef100_A0A5N6FF62	460	0.824	3.546E-140	0	416	419	109	522	525
DAEDAHHLGVDSLKSLYKYGLHPRERGNQDGDGVLATEVFGYTLANPIGISAGLDKHADIPDPLFEIGPGIVEVGGTTPLPQEGNPRPRVFRLVSLKAMINRYGLNSKGADHMAAVLQQRVRDYAYTHGFGLHDQAEERVLNGEAGVPPGSLRPGRLLAVQVAKNKATPDADIEAIKRDYVYCVDRVAKYADILVVNVSSPNTPGLRDLQATAPLTAILKGVVGAAKNVDRKTKPFVMVKVSPDEDADEQVSGICAAVQNSGVDGVIVGNTTNRRPEPLPKGVPLPPKEQTTLKETGGYSGPQLFDRTVALVARYRALLDQAP---VTSELAEAAKEATTRVVQAEPDSENVPPVEAPNPANQFPRKVIFASGGITTGKQAQAALDAGASVAMMYTGVVYGGIGTVTRVKQEMRNER--
>UniRef100_A0A5N5WZL9	454	0.832	2.879E-138	0	416	419	110	523	526
DAEDAHHMGVDVMKTLYKYGLHPRERGNQDGDGVLATEVFGYTLANPIGISAGLDKHADIPDPLFEIGPGIVEVGGTTPLPQEGNPRPRVFRLPSQKAMINRYGLNSKGADHMAAVLQQRVRDYAYAHGFGLHDLAEERVLNGEAGVPPGSLRPGRLLAVQVAKNKLTPDADIEAIKRDYVYCVDRVAKYADILVVNVSSPNTPGLRDLQATAPLTAILKAVVGAAKNVDRKTKPFVMVKVSPDEDADEQVSGICDAVHGSGVDGVIVGNTTNRRPEPLPKGVPLPPKEETTLKETGGYSGPQLFDRTVTLVARYRALLDQA---TVAPGLAEAAKEATTRVVQTEPDSENVPPVETPNPANQLRRKVIFASGGITNGKQAQAVLDAGASVAMMYTGVVYGGIGTVTRVKQEMREVK--
>UniRef100_A0A1L9PI33	452	0.836	1.011E-137	0	415	419	116	525	528
DAEDAHHIGVDALRILHKYGLHPRERGDPDGDGALETEVFGYKLSNPIGISGGLDKHAEIPDPLFAIGPAIVEVGGTTPLPQDGNPRPRVFRLPSQKAMINRYGLNSKGADHMAAILEQRVRDYAYNNGFGLHDTAEERVLNGDAQVPPGSLQAGKLLAVQVAKNKATPDADIEAVKRDYVYCVDRLAKYADILVVNVSSPNTPGLRDLQATAPLTAILKAVVGAAKSVDRKTKPYVMVKVSPDEDSDEQVSGICDAVRGSGVDGVIVGNTTNRRPDPLPQGYTLPSKEQAALKETGGYSGPQLFDRTVVLVARYRAMLDAI---QDDSEKAGIAKELAATTTRAEPDSENVPSVEAPSGLQ---RKVIFASGGITNGKQARAALDAGASVAMMYTGVVYGGVGTVTRVKQELREE---
>UniRef100_A0A395IBE8	452	0.810	1.384E-137	0	416	419	89	502	508
DAEDAHHFGVDILKTLYKYGLNPRERGNPDGDGSLVTKVFGYTLSNPIGISGGLDKHADIPDPLFELGPAVVEVGGTTPLPQDGNPRPRVFRVVSQNAMINRYGLNSKGADHMAAVLEQRVRDFAYANGFGDHALAEQRVLNGEAGVPPGSLRPGKLLAVQVAKNKVTPDNDIEAIKRDYVYCVDRVAKYADILVVNVSSPNTPGLRDLQATAPLTAILKAVVGAAKSVDRTTKPYVMVKVSPDEDADEQVSGICEAVWRSGVDGVIVGNTTNRRPDALPKGFTLPPTEQETLKETGGYSGPQLFDRTVSLVARYRAMLDITP---NTPELIGAAAEATTTVTQVEPDTENVPPVEPPKPSDILPRKVIFASGGVTNGQQAQAVLDAGASVAMMYTAITYGGMGTVTRVKQEMREGK--
>UniRef100_UPI001E8DF52A	451	0.817	2.594E-137	0	416	419	122	535	541
DAEDAHHLGVDTLKTLYQYGLHPRERGNPDGDGALTTEVFGYTLANPIGISGGLDKHAEVPDPLFEIGPAIVEVGGTTPLPQDGNPRPRVFRLPSQKAMINRYGLNSKGADHMAAILEQRVRDFAYAQGFGLHEQAVERVLNGEASVPPGSLVPGKLLAVQVAKNKATPDSDIEAVKRDYVYCVDRLAKYADILVVNVSSPNTPGLRDLQATAPLTAILKAVVGAAKGVDRATKPFVMVKVSPDEDADEQVSGICEAVWGSGVDGVIVGNTTNRRPEPLPQGFTLPQKEQTTLQETGGYSGPQLFDRTVALVARYRALLDETP---VTPDLAGEAQAETARVVHAEPDAENVPPVDPPSVAAQFPRKVLFASGGITTGAQAQAALNAGASVAMMYTGVVYGGVGTVTRVKQEMREER--
>UniRef100_A0A5N6TIB5	451	0.811	4.860E-137	0	417	419	110	524	526
DAEDAHHIGVDSLKTLYQYGLHPRERGNQDGDGVLATEVFGYTLSNPIGISAGLDKHADIPDPLFEIGPGIVEVGGTTPLPQEGNPRPRVFRLPSQKAMINRYGLNSKGADHMAEVLQQRVRDYAYAHGFGAHELAEQRVLNGEASVPPGSLREGRLLAVQVAKNKATPDGDIDAIKRDYVYCVDRVAKYADILVVNVSSPNTPGLRDLQAAAPLTAILKAVVGSAKSVERKTKPFVMVKVSPDEDSDEQVSGICEAVWGSGVDGVIVGNTTNRRPDPLPKGVALPAKEQATLREIGGYSGPQLFDRTVALVARYRALLDQPP---VSPEAAEAAKQATARVVRAEPDSENVPPVEELNPVGQVSRKVLFASGGITNGQQAQAALDAGASVAMMYTGVAYGGIGTVTRVKQEMREGKR-
>UniRef100_A0A2I2G536	451	0.810	4.860E-137	0	416	419	117	530	536
DAEDAHHLGVDTLKTLYQFGLHPRERGNLDGDGALSTEVFGYTLANPIGISGGLDKHAEVPDPLFATGPAIVEVGGTTPLPQDGNPRPRVFRLPSQKAMINRYGLNSKGADHMAAILEQRVRDFAYSQGFGLHEQAVERVLNGEASVPPGSLLPGKLLAVQVAKNKATPDSDIEAVKRDYVYCVDRLAKYADILVVNVSSPNTPGLRDLQATAPLTAILKAVVGAAKGVDRATKPFVMVKVSPDEDADEQVSGICEAVWGSGVDGVIVGNTTNRRPEPLPKSIALPAKEQTTLKETGGYSGPQLFDRTVALVARYRALLDDTP---VTPELAGVAQAETARVTQAEPDAENVPPVDPPSVAAQFPRKVIFASGGITTGAQAQAALNAGASVAMMYTGIVYGGVGTVTRVKQEMREER--
>UniRef100_A0A3D8SWX8	450	0.848	6.654E-137	0	416	419	114	521	523
DAEDAHHIGVDALKTLYKYGLHPRERGDPDGDGVLATEVFGYTLANPIGISGGLDKHAEIPDPLFAIGPAIVEVGGTTPLPQDGNPRPRVFRLPSQKAMINRYGLNSKGADHMAAILEQRVRDYAYENGFGAYEAAEQRVLDGEAGVPPGSLQPGKLLAVQVAKNKATPDGDIEAIKRDYVYCVDRVAKYADILVVNVSSPNTPGLRDLQATAPLTAILKAVVSSAKSVDRKTKPYVMVKVSPDEDSDEQVSGICDAVRGSGVDGVIVGNTTNRRPDPLPQGYTLPANEQATLKETGGYSGPQLFDRTVALVARYRTMLD------AESETAGSARELAATAAQAEPDSENVPSVEAPSAS---PRKVIFASGGITNGKQARAVLDAGASVAMMYTGVVYGGIGTVTRVKQELREEK--
>UniRef100_A0A318ZCF4	449	0.811	1.707E-136	0	417	419	104	518	521
DAEDAHHFGVDILKTLYEYGLNPRERGDPDGDGSLMTEVFGYTLSNPIGISGGLDKHADIPDPLFDIGPAVVEVGGTTPLPQDGNPRPRVFRVVSQNAMINRYGLNSKGADHMAAVLEQRVRDFAYANGFGEHDLAEQRVLNGEAGVPPGSLRPGKLLAVQVAKNKVTPDNDIEAIKRDYVYCVDRVAKYADILVVNVSSPNTPGLRDLQATAPLTAILKAVVGAAKSIDRTTKPYVMVKVSPDEDADEQVSGICEAVWRSGVDGVIVGNTTNRRPEALPKGFTLPPTEQDTLKETGGYSGPQLFDRTVSLVARYRAMLDATP---NTPELMGAAAEATTTVTGVEPDTENVPLVEPPKPSEILPRKVIFASGGVTNGQQAQAVLDAGASVAMMYTAITYGGMGTVTRVKQQMRERKK-
>UniRef100_A0A0U5FPI5	448	0.829	3.198E-136	0	416	419	113	524	526
DAEDAHHSGVDALKTLYKYGLHPRERGDQDGDGALEIEVFGYTLSNPIGISGGLDKHAEIPDPLFAIGPAIVEVGGTTPLPQDGNPRPRVFRLPSQKAMINRYGLNSKGADHMAAVLGQRVRDYAYENGFGLHDQAEQCVLDGEAGVPPGSLQAGKLLAVQVAKNKVTPDNDIEAIKRDYVYCVDRVAKYADILVVNVSSPNTPGLRDLQATAPLTAILKAVVGAAKSVDRKTKPYVMVKVSPDEDSDEQVSGICEAVQAAGVDGVIVGNTTNRRPEPLPQGYTLPPTEQSTLKETGGYSGPQLFDRTVALVSRYRAMLDEA---QKSPENAGSAKESAATATHAEPDSENIPPV--EAPSAELPRKVIFASGGITNGKQAQAVLNAGASVAMMYTGVVYGGSGTVTRVKQELREER--
>UniRef100_A0A395GUB0	447	0.820	1.123E-135	0	415	419	118	530	533
DAEDAHHFGVDILKTLYKYGLNPRERGDPDGDGSLVTEVFGYTLSNPIGISGGLDKHAEIPDPLFEIGPAIVEVGGTTPLPQEGNPRPRVFRLPSQKAMINRYGLNSKGAAHMAAVLEQRVRDFAYANGFGEHELAEQRVLNGEAGVPPGSLREGKLLAVQVAKNKATPDSDIEAIKRDYVYCVDRLAKYADILVVNVSSPNTPGLRDLQAAAPLTAILKAVVGAAKSVDRKTKPFVMVKVSPDEDSDEQVSGICEAVWGSGVDGVIVGNTTNRRPDPLPKGFTLPSKEQTALKETGGYSGPQLFDRTVSLVSRYRSLLDatAPTTP-----KVIEAQEASATATQVEPDVENLPPVEAPSASEVLPRKVLFASGGITNGQQAKAVLNAGASVAMMYTAITYGGMGTVTRVKDELRKE---
>UniRef100_A0A8G1VUP4	445	0.803	3.943E-135	0	417	419	92	506	509
DAEDAHHFGVDILKTLYKYGLNPRERGNPDGDGSLVTEVFGYTLSNPIGISGGLDKHADIPDPLFEIGPAIVEVGGTTPLPQDGNPRPRVFRVVSQNAMINRYGLNSKGADHMAAVLEQRVQDFAYANGFGEHELAEKRVLNGEAGVPPGSLRPGKLLAVQVAKNKVTPDNDIEAIKRDYVYCVDRVAKYADILVVNVSSPNTPGLRDLQATAPLTAILKAVVGAAKSIDRATKPYVMVKVSPDEDADEQVSGICQAVWSSGVDGVIVGNTTNRRPDALPKGFTVPAAEQETLKETGGYSGPQLFDRTVSLVARYRAMLDATP---NTPELTGAAAEATTTAAQVEPDTENTPSLEPPKPSDSLARKVIFASGGVTNGQQAQAVLDAGASVAMMYTAITYGGMGTVTRVKQEMREGKK-
>UniRef100_V5FVT2	445	0.791	5.398E-135	0	417	419	113	531	536
DAEDAHHEGVKGLKRLYDLGLNPRERGNPDADGALATEVFGYTLANPIGISGGLDKHAEIPDPLFELGAAVVEVGGTTPLPQEGNPRPRVFRLPSQSAMINRYGLNSKGADHMAAVLKQRVREFAYASGFGLHDAAENQVLDGEAGVPPGSLVPGKLLAVQIAKNKVTPDSDIEAVKRDYVYCVDRLAKYADILVVNVSSPNTPGLRDLQASAPLTAILKGVVGAAKSVDRKTKPFVMVKVSPDEDSDEQIVGVCDAVWKSGVDGVIVGNTTNRRPDPLPKGFTLPPKEQEVLKETGGYSGPQLFDRTVALVARYREKLDEGPV----TEARQSAKEITAGAQTAEPDQENTPpnpssPSETSLPEPGFSRKVIFASGGITNGKQALSVLDAGASVAMMYTGITYGGVGTVTRVKQEMREEKK-
>UniRef100_A0A5N7ATT0	444	0.823	1.011E-134	0	417	419	109	513	515
DAEDAHHIGVDALKNLYKLGLHPRERGNQDGDGVLATEVFGYTLTNPIGISAGLDKHAEIPDPLFEIGPGIVEVGGTTPLPQDGNPRPRVFRLPSQKAMINRYGLNSKGADHMAAVLQQRVRDYAYTHGFGLHDLAEERVLNGEAGVPPGSLRPGRLLAVQVAKNKVTPDADIEAIKRDYVYCVDRVAKYADILVVNVSSPNTPGLRDLQATAPLTAILKAVVGAAKSVDRKTKPFVMVKVSPDEDADEQVSGICAAVQGSGVDGVIVGNTTNRRPEPLPKGVPLPPKEQSTLKETGGYSGPQLFDRTVALVARYRALLDQaPATP-----------ELAEAGQDATTNSESLAPVEV---ASQLPRKVIFASGGITNGKQAQAVLDAGASVAMMYTGVVFGGIGTVTRVKQEMREEKK-
>UniRef100_G5EB61	442	0.822	3.551E-134	0	417	419	110	518	520
DAEDAHHIGVDTLKMLYKYGLHPRERGDPDGDGALATEVFGYTLSNPIGISGGLDKHAEIPDPLFAIGPAIVEVGGTTPLPQDGNPRPRVFRLPSQRAMINRYGLNSKGADHMAAILEQRVRDFAYANGFGAYDAAKQRVLDGEAGVPPGSLQPGKLLAVQVAKNKATPDGDIEAIKRDYVYCVDRVAKYADILVVNVSSPNTPGLRDLQATAPLTAILSAVVGAAKSVNRKTKPYVMVKVSPDEDSDEQVSGICDAVRASGVDGVIVGNTTNRRPDPIPQGYTLPAKEQATLKETGGYSGPQLFDRTVALVARYRSMLD------AESETAGSAKDSAATIAQTEPGSENVPPVEAPSGL---PRKVIFASGGITNGKQAHAVLDTGASVAMMYTGVVYGGVGTVTRVKQELRTAKK-
>UniRef100_A0A1L9SHN3	442	0.794	4.861E-134	0	417	419	103	507	510
DAEDAHHIGVSSLKTLYKYGLNPRERGSIDDDGALATEVFGYTLANPIGISGGLDKHAEIPDPLFALGPAIVEVGGTTPLPQEGNPRPRVFRLPSQHAMINRYGLNSKGADHMAAVLRKRVQDYAYAHGFGLHELAEQRVLDGEAGVPPGSLVSGKLLAVQVAKNKVTPDSDIEAIKRDYVYCVERVAKYADILVVNVSSPNTPGLRDLQAAAPLTAILKAVVASAKSVDRKTKPYVMVKVSPDEDSDEQISGICEAVWNSGVDGVIVGNTTNRRPEPLPKGAALPPKEQPVLKETGGYSGPQLFDPLVALVARYRSLLDQGPS-----------VSAAAAVT-AEPDQENVPVVETPAVEKFTPKV-LFASGGITTGKQAREVLDAGASVAMMYTGIVYGGVGTVTRVKQEMRQVKK-
>UniRef100_A0A401KHD3	439	0.800	3.197E-133	0	414	419	699	1103	1106
DAEDAHHFGVDILKTLYKYGLNPRERGDPDSDGALLTEVFGYTLSNPIGISGGLDKHADIPDPLFELGPAIVEVGGTTPLPQEGNPRPRVFRLPSQKAMINRYGLNSKGADHMAAVLEQRVRDYAYAHGFGEHELAEQRVLNGEAGVPPGSLREGKLLAVQVAKNKLTPDNDIEAIKRDYVYCVDRLAKYADILVVNVSSPNTPGLRDLQATAPLTAILKAVVGAAKSIDRKTKPFVMVKVSPDEDADEQVSGICDAVWGSGVDGVIVGNTTNRRPEPLPKGFTLPSKEQDVLKETGGYSGPQLFDRTVALVARYRSLLD----------ASAPAAAVPKALEAAEPDVENVPPTVSEAVEGLPARKVIFASGGVTNGAQAKKVLDAGASVAMMYTAITYGGLGTVTRVKEEMKE----
>UniRef100_UPI0001F26D07	439	0.800	5.991E-133	0	414	419	107	512	515
DAEDAHHFGVDILKTLYKYGLNPRERGDPDSDGALLTEVFGYTLSNPIGISGGLDKHADIPDPLFELGPAIVEVGGTTPLPQDGNPRPRVFRLPSQKAMINRYGLNSKGADHMAAVLEQRVRDYAYAHGFGEHELAEQRVLNGEAGVPPGSLREGKLLAVQVAKNKLTPDNDIEAIKRDYVYCVDRLAKYADILVVNVSSPNTPGLRDLQATAPLTAILKAVVGAAKSIDRKTKPFVMVKVSPDEDADEQVSGICDAVWGSGVDGVIVGNTTNRRPEPLPKGFTLPSKEQDVLKETGGYSGPQLFDRTVALVARYRSLLDASAP---------AAAAVPKALEAAEPDVENVPPTVSEAVEGLPARKVIFASGGVTNGAQARKVLDAGASVAMMYTAITYGGLGTVTRVKEEMKE----
>UniRef100_A0A0F8XA92	437	0.816	2.879E-132	0	416	419	111	519	525
DAEDAHHLGVDSLKTLYKYGLHPRERGGLDADGVLETEVFGYTLSNPIGISGGLDKHAEIPDPLFEIGPAIVEVGGTTPLPQEGNPRPRVFRVVSQKAMINRYGLNSKGADHMAAILEQRVRDYAYANGFGLHDLAEQRVLDGEAGVPPGSLRPGKLLAVQVAKNKATPDGDIEAIKRDYVYCVDRVAKYADILVVNVSSPNTPGLRDLQAAAPLTAILKAVVGAAKSVDRKTKPSVMVKVSPDEDSDEQVSGICDAVRDSGVDGVIVGNTTNRRPDPLPQGYALSPKEQTTLKQTGGYSGPQLFDRTVALVARYRSMLDAAASEQPGA----------AVAELVEPGSENVPSGVEPTssTASELPRKVIFASGGITNGKQAKAVLDAGASVAMMYTGVVYGGVGTVTRVKQELHEEK--
>UniRef100_A0A1F5LKQ6	436	0.764	7.382E-132	0	416	419	122	525	529
DAEDAHHMGVDMLKMLYPYGLHPRERGNPDSDGALATEVFGYTLSNPIGISAGLDKHADVPDALFDIGPAIVEVGGTTPLPQEGNPKPRVFRLPSQHAMINRYGLNSKGADHMAAVLKQRVTDFAYAAGFGLHDGSEQRVLDGEANVPPGSLIPGKLLAVQVAKNKLTPDNDIEAIKRDYVYCVDRLARYADILVVNVSSPNTPGLRDLQATAPLTAILTAVVGSAKNIERKTKPFVMVKVSPDEDSNEQISGICEAVWNSGVDGVIVGNTTNRRPDPVPKGFVLPEAEQKTLTETGGYSGPQLFDRSVALVARYRALLDQGPPSAADAKSDAPATELEGTVEKA-------------ADLATLPRKVIFASGGITTGKQARQVLDAGASVAMMYTGIVYGGVGTVTRVKKELREEM--
>UniRef100_A0A1E3B6G1	436	0.798	7.382E-132	0	416	419	134	546	547
DAEEAHHFTVETLKQLHRFGLNPRERGNPDGDGALATEVFGYTLSNPIGISGGLDKHADIPDALFDIGPAIVEVGGTTPLPQEGNPRPRVFRLPSQHAIINRYGLNSKGADHMAEVLQARLRDFAYAQGFGEHELAQERVLNGEANVPPGSLVPGKLLAVQVAKNKATPDSDIEAIKRDYVYCVDRLAKYADILVVNVSSPNTPGLRDLQATAPLTAILSAVVGAAKGVERKTKPFVMVKVSPDEDADEQVSGICDAVWGSGVDGVIVGNTTNRRPAPLPKGSTLPEDEQPIIKETGGYSGPQLADRTVALVARYRALLDKPNMP--ELEKRMQ--EQTATAKEAEPDRENVPAVGAAEPVDKYGRKTIFASGGITNGAQARAALDAGASVAMMYTGVTYGGIGTVTRVKQELRQQK--
>UniRef100_A1C6E6	435	0.815	1.010E-131	0	416	419	110	509	516
DAEDAHHIGVDSLKTLYKFSLHPRERGNQDGDGVLATEVFGYTINNPVGVSAGLDKNAEIPDPLFAIGAAVVEVGGTTPLPQEGNPRPRVFRLVSQKAMINRYGLNSKGADHMAAVLEKRVRDFAYAYGFGMHDEGEQRVLDGEAGVPPGSLQPGRLLAVQVAKNKVTPDSDIEAIKRDYVYCVDRLAKYADILVVNVSSPNTPGLRDLQATAPLTAILKAVVGAAQSAERKTKPFVMVKVSPDEDSDEQISGICDAVWNSGVDGVIVGNTTNRRPQ--AQGFALPPKEQSTLKETGGYSGPLMFNQTAALVARYRALLDAPPLPATDTAKLDG---------------ESGTAVEAAAPASRGPRKVIFASGGITNGRDAQAVLDAGASVAMMYTGIVFGGVGTVTRVKQELREEK--
>UniRef100_A0A1V6PXI3	434	0.755	3.547E-131	0	416	419	118	521	525
DAEDAHHMGVDMLKKLYPYSLHPRERGNPDSDGALATEVFGYTLSNPIGISAGLDKHADIPDALFDLGPAIVEVGGTTPLPQDGNPKPRVFRLPSQHAMINRYGLNSKGADHMAAVLKQRVTDFAYAAGFGLQDESEQRVLDGEANVPPGSLVPGKLLAVQVAKNKLTPDNDIEAIKHDYVYCVDRVARYADILVVNVSSPNTPGLRDLQATAPLTAILTAVVGAAKNIERKTKPFVMVKVSPDEDSNEQISGICEAVWNSGVDGVIVGNTTNRRPDPVPEGFVLPEAEQKTLAETGGYSGPQLFDRSVALVARYRALLDKGPSSAADAKSDTPATELEGAVEKA-------------VDLATLPRKVIFASGGITSGKEARQAIEAGASVAMMYTGVVYGGIGTVTRVKKELREEM--
>UniRef100_A0A135LYW3	432	0.753	1.245E-130	0	417	419	120	510	512
DAEDAHHIGVENLKMLYKYGLHPRERGDPDSDGALATEVFGYTLSNPIGISAGLDKHADVPDALLDIGPAIVEVGGTTPLPQEGNPKPRVFRLPSQHAMINRYGLNSKGADHMAKVLKQRVSDFAYAAGFGLHEQSEQRVLDGEANVPPGSLVPGKLLAVQVAKNKLTPDGDIEAIKRDYVYCVDRVAPYADILVVNVSSPNTPGLRDLQAAAPLTAILTAVVASAKNVQRKTKPYVMVKVSPDEDSNEQISGICEAVWNSGVDGVIVGNTTNRRPDPLPQGFVLPAEEQKTLKETGGYSGPQLFDRSVALVARYRAMLDQGPPSATDSDKSI---------------------------VSQLPRKVIFASGGITTGKEARAALDAGASVAMMYTGVVYGGVGTVTRVKQELREELK-
>UniRef100_A0A1V6YPG8	430	0.743	4.369E-130	0	416	419	122	513	517
DAEDAHHIGVENLKMLYQYGLHPRERGEPDRDGALATEVFGYTLSNPIGISAGLDKHADVPDALFDVGPAIVEVGGTTPLPQEGNPKPRVFRLPSQHAMINRYGLNSKGADHMAKVLKQRVADFAYAAGFGVHEQSEQRVLDGEANVPPGSLVPGKLLAVQVAKNKLTPDGDIEAIKRDYVYCVDRVARYADILVVNVSSPNTPGLRDLQAAAPLTAILTAVVASAKNVERKTKPYVMVKVSPDEDSNEQISGICEAVWNSGVDGVIVGNTTNRRPDPVPKGFVLPDEEQKTLKETGGYSGPQLFDRSVGLVARYRALLDQGPLSAADSDK----------------SVEKVSEL---------PRKVIFASGGITTGKEAREALKAGASVAMMYTGIVYGGVGTVTRVKQEMREEL--
>UniRef100_A0A3A2ZLE1	430	0.793	8.185E-130	0	416	419	110	519	525
DAEDAHHSGVDALKTLYKYGLNPRERGNPDGDGSLTTEVFGYTLANPIGISGGLDKHAEIPDPLFDIGPAIVEVGGCTPLPQEGNPRPRVFRVPSQNAMINRYGLNSKGADHMAAVLGQRVRDFAYAAGFGQHELSEKRVLDGEAGVPPGSLVPGKLLAVQVAKNKATPDSDLEAIKRDYVYCVDRLAKYADILVVNVSSPNTPGLRDLQATAPLTAILKAVVGSAKSIDRKTKPFVMVKVSPDEDSGEQISGICDAVWGSGVDGVIVGNTTNRRPHP---HYALPENEENALKETGGYSGPQLFDRTVALVARYRALLDAPRLTKEEGI----AKQLAATAAEAEPAHEDVPPIEPPNPADKFTPKVIFASGGITNGNQALAAMSAGASVAMMYTGIVYGGVGTVTRVKQEMREQK--
>UniRef100_A0A507QUR0	429	0.712	1.533E-129	0	417	419	115	520	524
DAEDAHHLAVDGLKTLYKFGLNPRERGDQDGDCLLVTEVFGQTVANPIGIAAGLDKDAEIPDPLFEIGSAIVEVGGITPLPQEGNPKPRVFRVPSQEALINRYGLNSKGADHVAAVLKQRVRDFAYAKGFGWHDLAEKRVLDGEAGVPPGSLLPGKLLAVQVAKNKATPDSDIEAIKRDYVYCVDRLAKYADILVVNVSSPNTAGLRDLQASAPLTAILKAVVGAANRADRKTKPAVMVKVSPDEDSDEQITGICEAVWKSGVDGVIVGNTTKSRPGPDPKGYALTSKEQETMKEMGGYSGPRLFDHTVSLIARYRALLNAPPITEKP------------EMTTPEQNSGDIQPAEQELAVEKPSPKVIFACGGITNGKQALAALNAGASAAMLYTGIVYGGVGIVTRIKKEMRELKR-
>UniRef100_A0A124BV36	429	0.759	1.533E-129	0	416	419	118	547	548
DAEDAHHFGVDILKTLYKYGLNPRERGDPDSDGALLTEvyspfpippnltphthsppqVFGYTLSNPIGISGGLDKHADIPDPLFELGPAIVEVGGTTPLPQEGNPRPRVFRLPSQNAMINRYGLNSKGADHMAAVLEQRVRDYAYAHGFGEHELAEQRVLNGEAGVPPGSLREGKLLAVQVAKNKLTPDNDIEAIKRDYVYCVDRLAKYADILVVNVSSPNTPGLRDLQATAPLTAILKAVVGAAKSIDRKTKPFVMVKVSPDEDADEQVSGICDAVWGSGVDGVIVGNTTNRRPEPLPKGFTLPSKEQDVLKETGGFSGPQLFDRTVKLVAKYKSLLDA-SAPAS------AAAAVPKAIEAAEPDVENVPPTVSEAVEGLPARKVIFASGGVTNGEQARKVLDAGASVAMMYTAITYGGLGTVTRVKEEMKEKK--
>UniRef100_A0A6A5VTV0	428	0.617	2.099E-129	0	415	419	82	505	511
DGEDAHHAGTKILKALYSFGLHPRERGNPDAAGDLQVEVFGHTLRNPIGTSAGMDKGADIPSPVFDMGAGLVEVGAVTPLAQEGNPKPRVFRLPSQNALINRYGFNSEGAETVATRLRHRVRQFAYHAGLGLDEDAERMVLNGEAGVPPGSLIPGRLLAVQIAKNKTTSEQDIEAVKRDYTACVDQLAKYADIIVVNVSSPNTPGLRALQNVEPLTQLLNSVVQAAKRVDRKTKPAIMVKVSPDEDSEEQVSGICDAVWDSGVDGVIVGNTTKKRPDPLPKGYLLPQTEAEILLEQGGYSGPQMFQRTLDLVKRYRKVLDDGPkqlpsppeksMPDLSSGVQSGAEPDASIMSKLLPSASS--SQTSSSATSAGPRKVIFATGGITNGRQAREILDAGASVAQVYTAIIYGGAGTISKIKQEMREE---
>UniRef100_A0A1V6RT02	428	0.746	2.873E-129	0	416	419	109	496	500
DAEDAHHIGVEYLKTLYRYGLHPRERGDPDRDGVLATEVFGYTLSNPIGISAGLDKHADVPDALLDIGPAIVEVGGTTPLPQEGNPKPRVFRLPSQHGMINRYGLNSKGADHMAKVLKQRVSDFAYAAGFGLHEQSVQRVLDGEANVPPGSLVPGKLLAVQVAKNKLTPDGDIEAIKRDYVYCVDRVAPYADILVVNVSSPNTPGLRDLQAAAPLTAILTAVVASAKSVERKTKPYVMVKVSPDEDSDEQISGICEAVWNSGVDGVIVGNTTNRRPDPVPRGFVLPAEEQKTLKETGGYSGPQLFSGTVALVARYRALLDqGPPSPATDSDKF------------------------------ELPRKVIFASGGITTGKEAREALNAGASVAMMYTGLTYGGVGTVTRVKQELRQEL--
>UniRef100_A0A1L9RB89	428	0.791	2.873E-129	0	417	419	123	511	514
DAEDAHHLGVDTLKQLYKFGLHPRERGNPDGDGALTTEVFGYTLSNPIGISGGLDKHAEIPDPLFAIGPAIVEVGGTTPLPQDGNPRPRVFRLPSQKAMINRYGLNSKGADHMAAILEQRVRDFAYANGFGLHELAEKRVLDGEADVPPGSLLPGKLLAVQVAKNKTTPDSDIEAVKGDYVYCVDRLAKYADILVVNVSSPNTPGLRDLQATAPLTAILSAVVGAAKGIDRKTKPFVMVKVSPDEDSDEQVQGVCDAVRGSGVDGIIVGNTTNQRPDPLPKGTALPAKEQTTIKETGGYSGPQLFDRTVALVARYRAHLDEAP---------------------AEPNSEAV--------AASSPRKVLFASGGITNGAQARAVLDAGASVAMMYTGIVYGGTGTVTRVKQELREEKK-
>UniRef100_A0A0N0RXQ8	428	0.743	3.932E-129	0	416	419	115	506	510
DAEDAHHSGVENLKMLYQYGLHPRERGEPDRDGALATEVFGYTISNPVGISAGLDKHAEVPDALFDTGPAIVEVGGTTPLPQEGNPKPRVFRLPSQHAMINRYGLNSKGADHMAKVLKQRVTDFAYAAGFGLHEQAEQRVLDGEANVPPGSLVPGKLLAVQVAKNKLTPDGDIEAIKRDYVYCVDRVAPYADILVVNVSSPNTPGLRDLQAAAPLTAILTAVVASAKNIERKTKPYVMVKVSPDEDSTEQISGICEAVWNSGVDGVIVGNTTNRRPDPVPQGFVLPAEEQKTLKETGGYSGPQLFDRSVSLVARYRALLDQGPPSATDSEK----------------SVEKV---------SNLPRKVIFASGGITTGKEAREALKAGASVAMMYTGVVYGGVGTVTRVKQELRQEL--
>UniRef100_A0A1V6PFI4	428	0.758	3.932E-129	0	416	419	119	512	516
DAEDAHHFGVENLKLLYQYGLHPRERGNPDGDGALSTEVFGYTLSNPIGISAGLDKHADIPDPLFEIGPAIVEVGGTTPLPQDGNPKPRVFRLPSQHAMINRYGLNSKGADHMAEVLKQRVVDFAYAAGFGEHEQSAQRVLDGEANVPPGSLIPGKLLAVQVAKNKLTPDGDIDAIKRDYVYCVDRLARYADILVVNVSSPNTPGLRDLQAAAPLTAILTAVVGSAKNVERKTKPFVMVKVSPDEDSDEQISGICEAVWNSGVDGVIVGNTTNRRPNPLPQGFVLPPEEQQTLMETGGYSGPQLFDRSVALVARYRALLDqGPPSKTDGPTDADQ------------------------TPVADAPRKVIFASGGITTGQQACRALDAGASVAMMYTGVVYGGIGTVTRVKQELREEL--
>UniRef100_A0A0A2IGF5	427	0.742	7.365E-129	0	415	419	115	503	508
DAEDAHHSGVENLKVLYQYGLHPRERGDPDRDGALATEVFGYTISNPIGISAGLDKHAEVPDALFDIGPSIVEVGGTTPLPQEGNPKPRVFRLPSQHAMINRYGLNSKGADHMAKVLKQRVADFAYAAGFGLHEQSAQRVLDGEANVPPGSLIPGKLLAVQVAKNKLTPDGDIEAIKRDYVYCVDRVAPYADILVVNVSSPNTPGLRDLQAAAPLTAILTAVVASAKNVQRKTKPYVMVKVSPDEDSNEQISGICEAVWNSGVDGVIVGNTTNRRPDPVPRGFVLPAEEQKTLKETGGYSGPQLFDRSVALVARYRALLDQGPPSATDSDKSV---------------------------VSNLPRKVIFASGGITTGKEAREALKAGASVAMMYTGVVYGGVGTVTRVKQELREE---
>UniRef100_A0A1Q5T842	427	0.738	7.365E-129	0	416	419	113	511	515
DAEDAHHFGVDILKLLYQYGLHPRERGNPDKDGALTTEVFGYTLSNPIGISAGLDKHADIPDALLDLGPAIVEVGGTTPLPQDGNPRPRVFRIPSQHAMINRYGLNSKGADHMAAVLKQRVRDFAYAAGLGDHDLAEQRVLDGEANVPPGSLVPGKLLAVQVAKNKLTPDGDIDAIARDYVYCVDRVARYADILVVNVSSPNTPGLRDLQAAAPLTKILTAVVGAAKNVERKTKPYVMVKVSPDEDEDEQLSGICEAVWNSGVDGVIVGNTTNRRPEALPKGFVLPAHEQQTLKETGGYSGPQLFGRLVSLVGRYRTMLDQGP-PSQATEQTGSSEG------------ENVPVV-----ASSHPRKVLFASGGITTGQEARQALEAGASVAMMYTGVVYGGIGTVTRVKQELREEL--
>UniRef100_K9GJU9	427	0.738	7.365E-129	0	416	419	122	512	516
DAEDAHHIGVENLKMLYQYGLHPRERGDPDRDGALATEVFGYTISNPIGISAGLDKNAEVPDPLFDVGPAIVEVGGTTPLPQEGNPKPRVFRLPSQHAMINRYGLNSKGADHMAKVLKQRVADFAYAAGFGSHEKSEQRVLDGEANVPPGSLIPGKLLAVQVAKNKLTPDGDIDAIKRDYVYCVDRVAPYADILVVNVSSPNTPGLRDLQAAAPLTAILTAVVASAKNVERKTKPYVMVKVSPDEDSNEQISGICEAIWNSGVDGVIVGNTTNRRPDPVPRGFVLPAEEQKTLKETGGYSGPQLFDRSVALVARYRALLDQGPPSTTDSDK--------------------------SVEVSNLPRKVIFASGGITTGKEAREALKAGASVAMMYTGVVYGGIGTVTRVKQELREEL--
>UniRef100_A0A317VL65	426	0.800	1.888E-128	0	414	419	117	516	519
DAEDAHHFGVDILKKTYQYGLNPRERGNPDGDGSLVTEVFGYTLSNPIGISGGLDKHADIPDPLFEIGPAIVEVGGTTPLPQDGNPRPRVFRLPSQKAMINRYGLNSKGADHMAAVLEQRVRDYAYAHGFGEHEVGEQRVLNGEANVPPGSLREGKLLAVQVAKNKVTPDSDIEAIKRDYVYCVDRLAKYADILVVNVSSPNTPGLRDLQATAPLTAILKAVVGAAKSIDRTTKPFVMVKVSPDENSDEQVSGICDAVWGSGVDGVIVGNTTNRRPDPLPQGFELPSKEQSALKETGGYSGPQLFDGTVALVARYRALLDASAPNAVEAV-----------AAQVEPDVENAPV----TPSDVAPRKVIFASGGITNGQQAKQVLDAGASVAMMYTAITYGGMGTVTRVKQELRE----
>UniRef100_A0A5M3YMA0	424	0.768	4.841E-128	0	413	419	110	509	513
DAEDAHHVGVDALKMLYKYGLHPRERGNPDADGALATEIFGYTISNPIGISAGLDKHAEIPDPLFALGPAIVEVGGTTPLPQEGNPRPRVFRLPSQRAMINRYGLNSKGADHMAALLDARVRAWAYAHGFGDHEAAKTAVLNGAAGVPPGSLQAGKLLAVQVAKNKATPDGDLEAIKRDYVYCVDRVAPYADIVVVNVSSPNTPGLRDLQATAPLTAILRAVVGAAKSVDRATKPVVMVKVSPDEDADEQVSGICAAVWGSGVDGVIVGNTTNRRPEPLPQGFQLPAKEQGVLKETGGYSGPQLFDRTVALVARYRTLLDQGP-PSEGAGAATGAQG-------AEADSAKVPS------GEAAARKVLFASGGITNGQQVRAVLDAGASVAMMYTGVVYGGVGTVTRVKEEMR-----
>UniRef100_A0A5M9J7R9	424	0.622	6.626E-128	0	415	419	83	494	499
DAEEAHHVGTKALKTLYSFGLHPRDRSFRDgntDKADLSVEIWGQRLQNPIGTSAGLDKLAEVPDALFAMGPAIVEVGGCTPLAQEGNPKPRVFRIPSQNALINRYGLNSKGADDMAMRLRERVRLYAYQNGLGVGEDAERKVLNGDAGVPPGSLVDGKLLAVQVAKNKDTNGDDIEAVKRDYVYCVERLAPYADILVVNVSSPNTPGLRTLQKVEPLSRILEGVVGAAKSVDRKTKPRVMVKVSPDEDQDEQLEGIVEAIWRSGVDGVIVGNTTNRRDKLIPDDIKISARESRILEEQGGFSGPPMFERTLSLVKRYRALLDQGP-PQQDA--TVQSNEDSLASTIA----EKAKSLTVNKELKNNDQKVVFATGGITNGKQALEILNAGASVAQVYTALVYGGAGTITRIKTEMSNE---
>UniRef100_A0A319D8H6	424	0.795	9.069E-128	0	414	419	117	512	515
DAEDAHHFGVDILKTLYPYGLNPRERGNPDGDGSLVTEVFGYTLSNPIGISGGLDKHAEIPDPLFDIGPAIVEVGGTTPLPQDGNPRPRVFRLPSQKAMINRYGLNSKGADHMAAVLEQRVRDYAYSHGFGEHEAGEQRVLNGEANVPPGSLREGKLLAVQVAKNKLTPDSDIEAIKRDYVYCVERLAKYADILVVNVSSPNTPGLRDLQATAPLTAILKAVVGAAKSIDRTTKPFVMVKVSPDESSDEQVSGICDAVWGSGVDGVIVGNTTNRRPAPLPRGFPLPDKEQAVLKETGGFSGPQLYDGTVALVARYRALLDASAPDAV--------------ATQAEPDAENLPVALPPSP-----RKVIFASGGITNGQQAKEVLNAGASVAMMYTAITYGGLGTVTRVKQEMRE----
>UniRef100_A0A5N6JTS5	423	0.619	1.241E-127	0	418	419	83	498	670
DAEEAHHVGTKALKTLYSFGLHPRDRSFRDgntDKADLSVEVWGQRLQNPIGTSAGIDKLAEVPDALFAMGPAIVEVGGCTPLAQEGNPKPRVFRIPSQNALINRYGLNSKGADDMAMRLRERVRLYAYQNGLGVGEDAERKVLNGDAGVPPGSLVDGKLLAVQVAKNKDTNGDDIEAVKRDYVYCVERLAPYADILVVNVSSPNTPGLRTLQKVEPLSRILDGVVGAAKSVDRKTKPRVMVKVSPDEDQDEQLEGIVEAIWRSGVDGVIVGNTTNRRDKLIPDDIKISARESRILEEQGGFSGPPMFERTLSLVKRYRALLDQGP-PQQD--TTVQPNEDGVASTIA----EKAKSLTVNKELKNNDQKVVFATGGITNGKQALEILNAGASVAQVYTALVYGGVGTITRIKTEISNEIsKN
>UniRef100_A0A1S9RK72	422	0.731	4.355E-127	0	416	419	113	511	515
DAEDAHHIGVDTLKLLYQYGLHPRERGNPDSDGALTTEVFGYTLSNPIGISAGLDKHADIPDALLDLGPAIVEVGGTTPLPQEGNPKPRVFRIPSQHAMINRYGLNSKGADHMAAVLKQRVRDFAYAAGFGDHDLAEQRVLDGEANVPPGSLVPGKLLAVQVAKNKLTPDGDINAIARDYVYCVDRVARYADIVVVNVSSPNTPGLRDLQAAAPLTTILTAVVGAAKNVERKTKPYVMVKVSPDEDSDEQLSGICEAVWNSGVDGVIVGNTTNRRPEPLPKGIVLPAHEQQTLKETGGYSGPQLFGRLVSLVGRYRTMLDQGPS----SQATEQTGSSEGE--------------TAPVDVTSHPRKVLFASGGITTGQEARQVLEAGASVAMMYTGVVYGGVGTVTRVKQELREEL--
>UniRef100_A0A8A3PDL2	421	0.610	1.116E-126	0	415	419	83	494	499
DAEEAHHVGTKALKTLYSFGLHPRDRSFRngaTDKADLSVEVWGHKLQNPIGTSAGIDKLAEVPDALFAMGPAIVEVGGCTPLAQEGNPKPRVFRIPSQKALINRYGLNSKGADDMAMRLRERVRLYAYQNGLGVGEDAERKVLNGEAGVPPGSLVEGKLLAVQVAKNKDTQGDDIEAVKRDYVYCVERLAPYADILVVNVSSPNTPGLRTLQKVEPLTRILEGVVGAAKSVDRKTKPRVMVKVSPDEDQDEQLEGIVEAICKSGVDGVIVGNTTNRRDKLIPDGIKISARESRILEEQGGFSGPPMFERTLSLVKRYRALLDQGPPPQETPAKSDDDGLVPTIA-------EKTKSLTSHNELKNNDQKVVFATGGITNGKQALEILNAGASVAQVYTALVYGGVGTITRIKNEMSNE---
>UniRef100_A0A5N6Z8I2	421	0.773	1.116E-126	0	417	419	108	499	501
DAEDAHRIGVDAMKTLYKYGLHPRERGNQDGDGVLATEVFGYTIANPIGISAGLDKNADIPDPLFETGPGIVEVGGTTPVPQDGNPRPRVFRIVSQKAMINRCGLNSKGADHMAAVLQQRVRDYAYAHGFGLHDLAEERVLNGEAGVPPGSLREGRLLAVQVAKNKATPDADIEAIKRDYVYCVDRVAKYADILVVNVSSPNTPGLRDLQATAPLTAILKAVVGAAKSVDRKTKPFVMVKVSPDEDTDEQVSGICAAVQNSGVDGVIVGNTTNRRPEPLPQGAPLTPKEHTTMKETGGYSGPLLFDRTVALVARYRALLDHAPvTPEV---------------------------AETGNNATQPPPKVIFASGGITTGKQAQAVLDAGASVAMMYTGVVFGGIGTVTRVKKEMREEKK-
>UniRef100_S8B1A8	420	0.733	2.091E-126	0	416	419	105	502	506
DAEDAHHVGVDSLKFLYQYGLHPRERGNPDNDGALTTEVFGYTLANPIGISAGLDKHADIPDALLDLGPAIVEVGGTTPLPQDGNPKPRVFRVPSQNAMINRYGLNSKGADHMAAVLKQRVRDFAYAAGLGEHELAEQRVLDGEANVPPGSLVPGKLLAVQVAKNKLTPDGDIDAITRDYVYCVDRVARYADIVVVNVSSPNTPGLRDLQAAGPLTKILTGVVSAAKNVERKTKPYVMVKVSPDEDSEEQMSGICEAVWKSGVDGVIVGNTTNRRPAALPEGYTLSSKEQQTMKETGGYSGPQLFGRLVSLVGRYRHMLDQGPP--------------SGEVTSTGPDGEEV-AVHP----ASQPRKVLFASGGITTGQQARQVLDAGASVAMMYTGIVYGGVGTVTRVKQELREEM--
>UniRef100_A0A8J8VWA1	419	0.713	2.862E-126	0	415	419	110	502	507
DAEDAHHIGVDILKILYQYGLHPRERGNPDKDGALATEVFGYTLANPIGISAGLDKHADIPDALLDLGPAVVEVGGTTPLPQDGNPKPRVFRIPSQHGMINRYGLNSKGADHMAAVLKQRVRDFAYAAGFGEHELAEQRVLDGEANVPPGSLVPGKLLAVQVAKNKLTPDGDIDAITRDYVYCVERVARYADIVVVNVSSPNTPGLRDLQAAGPLTKILTGVVSAAKDVERKTKPYVMVKVSPDEDSDEQMTGICEAVWKSGVDGVIVGNTTNRRPGALPEGYDLTEKEQQTMKEIGGYSGPQLFGRLVSLVGRYRKMLDQGPPSGTGPDGEDTAMSLAGQ-----------------------SRKVLFASGGITTGQQARQVLDAGASVAMMYTGIVYGGVGTVTRVKQELRDE---
>UniRef100_A0A6A6HBX5	419	0.625	2.862E-126	0	417	419	114	543	552
DPEDAHEVGNAALKALYTWGLHPRERGQPDVTGDLQTEVFGYTLANPIGTSAGIDKNAEIPSPLLALGPAIVEVGGVTPHPQEGNARPRVFRLPSQNALINRYGLNSEGAEFVAMRLRQRLREFAYNEGFGLDEDAEKIVLDGGANVPPGSLTPGKLLAVQVAKNKFTPDADIRAVTQDYVTCVDIVGKYADILVVNVSSPNTPGLRSLQRVEPLTAILTGVVQAAKQVDRKSKPAVMVKVSPDEDTDEQVSGICEAVWEAGVDGVIVGNTTKRRPEPVPRGHTLPAKELNMLSEVGGYSGPQLFDRTVALVKRYRRLLDERPQRFPPELENTKAAATSTPSTddgMEQATAQKIEASQGPNPVRPSPnnhlgnndrPKTIFATGGITNGKQALEVLNSGADIAQVYTAMVYSGASTISRIKAEMRDEIK-
>UniRef100_A0A6A6PYZ7	419	0.619	3.917E-126	0	417	419	114	549	562
DPEEAHHAGIRYIKGLYDFNLHPRERGPTDEElGDLKIEVFGHVLGNPVGTSAGIDKDGQIPSALFALGPAIVEVGGTTPHPQEGNPKPRVFRIPSQNALINRYGLNSEGAEYVAMQLRERVRQYAYDNGLGLEAESERQVLDGEAGVPPGSLVPGRLLAVQVAKNKTTPDHDIRAVANDYVTCVDHLAKYADILVVNVSSPNTPGLRDLQATAPLTAILSAVVDAAKTCNRKTKPAVMVKVSPDEDSDSQVEGICSAVWASGVDGVIVGNTTKKRPDPVPKGYVMPAKEEKLLAEMGGYSGPQMFERTLALVKRYRTKLDQGPrddassgsqnnskAPHPPPTTAASDLSSDPADASAQRDAQKVTSSAPESKRNDNNDqelaKVIFATGGITNGEQCLQILNAGASVCQIYTAMMYGGVGTVTRMKREMREGLK-
>UniRef100_A0A6A6V6Y5	418	0.608	1.004E-125	0	417	419	90	534	542
DGEDAHHAGTAILKALYKFGLHPRERGSPDAAGDLEVEIFGHTLSNPIGTSAGIDKGAEVPSQLLALGPAIVEVGAVTPLPQFGNPKPRVFRLPSQNALINRYGFNSEGAEVVAMRLRHRVREFAYHMGFGLDEEAERMVLDGQAGVPPGSLMPGRLMAVQVTKNKTTSENDIEAVIRDYSSCVEKVGKYADIIVVNVSSPNTPGLRTLQNVEPLTNLLNGVVAAVKKVDRRTKLAIMVKVSPDEDSEEQVAGICEAVWDSGVDGVIVGNTTKKRPDPLPKGYALPEKEANILLEQGGYSGPQMFERTLALVKRYRKGLDdgprqLPPLPASDSHpevpkstesptgstATTNSIEISEsspSITTLDDLSESAPILSPaarvdPAPAPAGPRKVIFATGGITNGRQAREILDAGASVAMVYTALIYGGVGTITRIKQEMREEAK-
>UniRef100_F9XCC4	418	0.606	1.004E-125	0	417	419	155	591	599
DPEEAHHAGIRYIKALYDFGLAPRERGDMDKKlGDLQIEVFGHVLDNPIGTSAGIDKNAEVPDALFSLGPAIVEVGGVTPLPQEGNPKPRVFRIPSQNALINRYGLNSEGAEHVAMQLRERVRMFAYHNGLGLGKEAEDMVLNGEAQVPPGSLVPGKMLLVQMAKNKITPDGDIEAIARDYTFCVEHLAKYADVLVVNVSSPNTPGLRDLQAVGPLTRILGAVVDSANACERKTKPKVMVKVSPDEDSEEQIEGICAAVWASGVDGVIVGNTTKKRPDTIPKGYELPEEEVRLLTEVGGYSGPQMFERTLSLVGRYRSKLDQGPQdeaedAGEEGSTRDVAESALKMVTHtgGTPDerSEELSASGSSTPAGKKTKatkkedlqpKVIFATGGITNGEQCLQILNAGASVCQVYTAMMYGGVGTVTRMKGEMRREMR-
>UniRef100_A0A1V6U103	417	0.738	1.374E-125	0	416	419	119	509	513
DAEEAHHVGVDMLKQLYRFGLHPRERGDQDGDGALATEVFGYRINNPIGISAGLDKHADIPDVLFDIGSGIVEVGGTTPLPQEGNPKPRVFRLPSQHAMINRYGLNSLGADHMAEVLKQRVEDFAYAAGLGSREDSAQRVLDGEADVPPGSLVPGKLLAVQVAKNKLTPDGDIDAIKRDYVYCVDRVAKYADILVVNVSSPNTPGLRDLQAAAPLTAILTAVVGAAQGVDRKTKPRVMVKVSPDEDSDEQLSGICEAVWNSGVDGVIVGNTTNRRPDARPKGFALPEKEQKTLKETGGYSGPQLFDRSVPLIARYRAMLDQGPQ-----SQTETTEH---------------------SGSEQPARKVIFASGGITNGQQAREALEAGASVAMMYTGVVYGGIGTVTRVKQELREAL--
>UniRef100_C4JES7	417	0.710	1.374E-125	0	413	419	112	518	530
DAEDAHHAGVDMLKRLYRFGLHPRERGNPDGDGRLVTEVFGYTLCNPIGISGGLDKDAEIPDPLFDLGPAIVEVGGCTPLPQEGNPRTRVFRIPSQNALINRYGLNSKGADHMAYVLRKRVREFAYANGYGSSEDAEQRVLDGAAGVPPGSLAEGKLLAVQIAKNKTTPDNDIEAIKRDYVYCVDRLAKYADILVVNVSSPNTPGLRDLQRVEPLTKLLKGVVEAAQKTDRHTKPYVMVKVSPDEDSEEQVNGICDAVWASGVDGVIVGNTTNRRPDPLPKGYQLSERERTTLKETGGFSGPQLFDRTVSLVSRYRNILDSHSMRGAQPEAsSDTAVADDTTDT---PSANASSLTQASRPAK-----VLFASGGITNGKEARAALDAGASVAMLYTGMVYGGSGTITRMKEEMR-----
>UniRef100_UPI00144A6548	417	0.708	1.881E-125	0	417	419	354	753	756
DAEDAHHFGVDLLKTLYRYGLHPRERGNPDGDGKLVTKVFGYTLCNPIGISGGLDKDAEIPSQLFELGPAIVEVGGTTPLPQAGNPRPRVFRIPSQNALINRYGLNSKGADNMALLLKQRVRDFAYSAGYGLGDAAEQRVLDGEAGVPPGSLTDGKLLAVQVAKNKTTPDGDIEAIKGDYVYCVDRLAKYADILVVNVSSPNTPGLRDLQRVEPLTKILTGVVQAAKRADRQVKPFVMVKVSPDENSDEQISGICDAVTNAGVDGVIVGNTTNRRPEALPKGYVMSNKEQNTLHETGGFSGPQLIDGTVALVAKYRAQLDQRGTPKAPAV-----------------DEESVPLVDTAIGSTQP-RKVIFASGGITNGAQAQAAINAGADVAMLYTGLVYGGSGTITRMKEEMRAAKK-
>UniRef100_C5PJ23	417	0.714	2.574E-125	0	416	419	113	521	527
DAEDAHHVGVDMLKNLYRFGLHPRERGNPDGDGKLVTEVFGYSLCNPIGISGGLDKDAEIPCPLFNLGPAIVEVGGCTPLPQEGNPKVRVFRIPSQNALINRYGLNSKGADHMASVLDKRVREFAYANGYGSSEAGEQRVLDGEAGVPPGSLTHGKLLAVQIAKNKTTPDNDIEAIKRDYVYCVDRLAKYADILVVNVSSPNTPGLRDLQRVEPLTKLLQGVVEAAHKTNRRTKPYVMVKVSPDEDSEEQVNGICDAVWASGVDGVIVGNTTNRRPDPLPKGYQLSVQEQTTLQETGGFSGPHLFNRTVALVSRYRNILDRHP---ARGGQPGTASDGTVADEGAPIDI-----ASPPARADLQPAKVLFASGGITNGKQAQAVLDAGASVAMLYTGLVYGGSGTITRMKQEMREIK--
>UniRef100_A0A6G1IA49	416	0.633	3.523E-125	0	417	419	86	483	486
DAEDAHHAGTAALKQLYAFGWHPRERGGPDADGMLNVEVFGHMLSNPIGISAGLDKNADIPDPLFALGPGIVEVGGITNLPQDGNPKPRVFRVTSQKALINRYGLNSEGADVVAMRLRQRLREFAYKHGYGIDEEAERFVLDGEAGVPPGSLIPGRLLAVQIAKNKLTPDDDLDAVVRDHVVCVEKLGRYADILVVNVSSPNTPGLRSLQSREPLTKILSAVVNAANSVNRQRKPVVMVKVSPDEDSEEQVHGICDAVWESGVAGVIVGNTTMKRPDALPRGFTLPSTEVRVLMERGGYSGPQLFGQTVALVRKYRQTLDQGP-------RVDAPTESQGETAK------------SPAREEFKPKV-IFASGGITNGEQALAVLNAGASAAMCYTATVYGGPGTVGRIKGEMREAIK-
>UniRef100_A0A6A6A274	416	0.593	3.523E-125	0	415	419	404	834	845
DGEDAHEAGTRMLKVLHSFGLNPRERGNDDGAGDLAVEVFGHRLANPIGTSAGIDKGAEVPTPLLQLGAGLVEVGAVTLLPQEGNPKPRVFRLPSQNALINRYGFNSEGAEVVAMRLRQRVREFAYHAGLGMDEDAERAVLDGEAGVPPGSLISGRLMAVQVAKNKTTSEEDIEAVVRDYTTAVSHVGKYADILVVNVSSPNTPGLRTLQNVEPLTRLLSGVVQAVKKIDRKTKPAIMVKVSPDEDSEEQISGICEAVWDSGVDGVIVGNTTKKRPDPLPKGYKLPNAEARLLLEQGGYSGPQMFERTLALVAKYRRTLdDGPkavPAPEKPAktssPTTKTTFHIDEATPSSNIDdlAESAPTLTVHatpdtAPAPQTPRKVIFATGGITNGRQAREILDAGASVAQVYTALIYSGAGTISRIKKEMREE---
>UniRef100_A0A0F4Z308	415	0.760	9.029E-125	0	416	419	113	488	492
DAEDAHHAGVAALKKLYNLGLHPRERDGPDQDGSLSTEVFGYTLSNPIGISGGLDKHADIPDPLFALGPAIVEVGGTTPLPQEGNPKPRVFRLPSQSAMINRYGLNSLGADHMAAVLKERVRAFAYANGFGLHDIAEERVLNGEAGVPPGSLKEGKLLAVQIAKNKITPESDIEAVTRDYVYCVERLGKYADILVVNVSSPNTPGLRDLQATAPLTAILKGVVDAAKKTDRKTKPYVMVKVSPDEDSGEQVAGICHAVRESGVDGVIVGNTTNRRPDPLPKGFVLPPSEQDVLKETGGYSGPQLFDRTVALVARYRAMLD-----------------------------------------SQEGPKVIFASGGITNGKQAQAVLDAGASVAMMYTAVVYGGVGTVTRVKNELRAEK--
>UniRef100_A0A8H7WAB0	415	0.592	1.236E-124	0	415	419	95	528	533
DAEDAHHAGTKALKALYSFNLHPRERPSKKDAADLSVVVYGQKLQNPIGTSAGIDKLAEIPDALFALGPAIVEVGGTTPLPQDGNPKPRVFRLPSRNSMINRYGLNSKGADDMARTLRERVRAFAFHSGYGIGDDAEEFVLNGGAGVPPGSLTEGKMLLVQVAKNKETRDDDIEAVKRDYVYCVERLAPYADIMVVNVSSPNTPGLRTLQRVEPLTRILEGVVGAAKSARRKSPPKVMVKVSPDEDQDEQIEGIVEAIWKSGVDGVIVGNTTNRRDNILPKDLPLTANEKAILSEKGGLSGPHMFERTLGLVKRYRQLLDQGPPPEPKPEEKTPAKPVGGISTGDEPGSNiaeklestkevvssavsaAVSGVKDTISGKPHEQKVIFATGGITNGKQALEILNAGASVAQVYTALTYGGSGTITRIKREMKEE---
>UniRef100_K2S2T2	415	0.604	1.236E-124	0	417	419	110	574	577
DGEDAHHITVKTLKTLYKLGLHPRERGNPDAAGDLRVTVFGHTLDNPIGISAGLDKNAEIPDPLFALGPAVVEVGGITPKPQPGNPQPRVFRIVSQEGIINRYGLNSEGADSVAARLRQRVREFAYQIGFGIGPDAEQAVLDGAAGVPPGSLVPGKLMCVQVAKNKTTPDSDIEAVKNDYVYCVDRLAKYADVIVVNVSSPNTPGLRSLQRVEPLTRILTGVVNAAKTADRRTKPAVMVKVSPDEDSDEQMSGICDAVWESGVDGVIVGNTTNSRPAPLPKGYILPAHEQETLLETGGYSGPQLFDKTLGLVARYRKMLDQGPrlEPAERSGskaLTGESSETSSIVEKIEAASDEVaseassataevklPEISesvatspddltetapvattqgpSPVEAAAGDRSPysqapkeIWATGGVTNGQQALQLLNAGASVAMVYTTMVYNGSGTVTKIKNQMREEIR-
>UniRef100_F2SAQ1	414	0.698	2.314E-124	0	417	419	102	499	502
DAEDAHHFGVDMLKSLYRYGLHPRERGNPDGDGKLVTKVFGYTLCNPIGISGGLDKDAEIPSQLFELGPAIVEVGGTTPLPQAGNPRPRVFRIPSQHALINRYGLNSKGADNMALLLRQRVRDFAYSAGFGLGDAAEQRVLDGEAGVPPGSLTEGKLLAVQVAKNKTTPDGDIEAIKRDYVYCVDRLAKYADILVVNVSSPNTPGLRDLQRVEPLTKILTGVVQAAKRTDRQTKPFVMVKVSPDENSEEQINGICDAVTKAGVDGVIVGNTTNRRPEALPKGYTMSNTEQNTLLQTGGFSGPHLIDGTVALVAKYRAELDQRATPAGPAV-----------------NEESIPATEI---VANPPRKVIFASGGITNGAQALAAINAGADVAMLYTGLVYGGSGTITRMKEEMRAAIK-
>UniRef100_A0A2V1CG78	414	0.596	2.314E-124	0	415	419	96	529	534
DAEDGHHAGTKALKALYSLNLHPRERSSKKNAADLSVVVYGQKLQNPIGTSAGIDKLAEVPDALFALGPAIVEVGGTTPLPQEGNPKPRVFRLPSRNSMINRYGLNSKGADDMARTLRERVRTFAFHSGYGIGDDAEEFVLNGGAGVPPGSLTEGKMLLVQVAKNKETRDDDIEAVKRDYVYCVERLAPYADILVINVSSPNTPGLRTLQRVEPLTRILEGVVGAAKSAKRKLPPKVMVKVSPDEDQDEQIEGIVEAIWKSGVDGVIVGNTTNRRDNILPKNLPLTPKEKAILSEKGGLSGPHMFERTLKLVKRYRQLLDQGPPPEPKPEEKTPAKPVSGLASGDEPGANiaeklestkeavssavsaAVSGVKDATSGKPHEQKVIFATGGITNGKQALEILNAGASVAQIYTALVYGGSGTITRVKREMREE---
>UniRef100_UPI0018FF5394	413	0.610	3.167E-124	0	415	419	83	491	496
DAEEAHHVGTKALKTLYSFGLHPRDRSFRngnTDKADLSVEVWGQRLQNPIGTSAGLDKLAEVPDALFAMGPAIVEVGGCTPLAQDGNPKPRVFRIPSQNALINRYGLNSKGADDMAMRLRERVRLFAYQNGLGVGEDAEKMVLNGEAGVPPGSLLDGKLLAVQVAKNKNTNGDDIEAVKRDYVHCVERLAPYADILVVNVSSPNTPGLRTLQKVEPLSRILEGVVGAAKSVDRKTKPRVMVKVSPDEDQDEQIEGIVEAVWRSGVDGIIVGNTTNRRDKLIPDDIRISARESRILEEQGGFSGPPMFERTLSLVKRYRALLDQGPPQQDTTTESNDAGLVSTIAEKAK----------SLTGNKANDQKVIFATGGITNGKQALEVLNAGADVAQVYTAMVYGGAGTITRIKTEMSNE---
>UniRef100_K1WUZ6	413	0.601	3.167E-124	0	418	419	96	524	526
DAEDAHHAGTKALKTAYSLNLHPRERATGREETSLSVMVFGQRLQNPIGTSAGIDKLAEIPDALFALGPAIVEVGGTTPLPQDGNPRPRVFRLPSRNSMINRYGLNSKGADDMAKTLRERVRAFAFRNGYGIGDDAEEFVLNGGSGVPPGSLTEGKMLLVQVAKNKDTKDDDIEAVKSDYVYCVERLAPYADILVVNVSSPNTPGLRTLQRVEPLTRILEGVVGAAKATKRKTAPKVMVKVSPDEDHDEQIEGIVEAIWKSGVDGVIVGNTTNRRDNILPQDLPLTSKEKEILSEKGGLSGPHMFDRTLSLVKRYRQLLDQGPPPPPEPKKENKTtkpvgpniaeKMDPTKGTVTEAVSAAVRGAKDRTGDHSREQKVIFATGGITNGKQALEILNAGANVAQVYTALVYGGSGTITRIKKEMKEEIAN
>UniRef100_A0A0S6XTM6	413	0.649	5.932E-124	0	415	419	109	525	536
DAEEAHKVGNQALKGLYSFGLHPRERGDVDAKGDLKVEVFGHILDNPIGTSAGLDKNAEIPSPLFALGPGIVEVGGATPLPQEGNPKPRVWRIPSQNALINRYGLNSEGADNIALRLRQRVREFADSIGLGLSAEAERIVLDGEAGVPPGSLIPGKLLAVQCAKMKTTPDEDLPAVAQDYVYCVNQLGRYADIIVVNVSSPNTPGLRSLQASAPLTAILTSVVGAAQACDRKTKPAVMVKVSPDEDSESQVRGICDAVWASGVDGVIVGNTTKKRPDPFPVGYALPAREEQIMLEQGGYSGPQLFERTVSLVKKYRTMLDlGPPQPKSGekPAIPASAKPDTQASAKSEP--PASAAQEKPDSTPQQKDKVIFATGGITNGKQALEVLNAGASVAMVYTALVYGGAGTISRIKSEMRDE---
>UniRef100_A0A2J6S8F3	413	0.608	5.932E-124	0	415	419	97	535	541
DAEDAHHVGTQALKALYSFGLHPRERNSKVQDskgSDLSVEVFGHKLQNPIGTSAGIDKLAEIPDALLALGPAIVEVGGATPYPQDGNPKPRVFRLPSQKALINRYGLNSLGAEDMAMRLRERVRLFAYHNGYGIGEEAEELVLNGEAGVPPGSLVEGKLLAVQVAKNKFTKDEDLDAVRRDYVYCVEMLAPYADILVVNVSSPNTPGLRALQRVEPLTKILKGVVGAAKSVNRKTAPKVMVKVSPDEDQDEQIEGIVEAIWRSGVDGVIVGNTTKRRHNLIPEHVDLTPKERQILDEQGGFSGPHMFERTLALVKRYRRLLDEGPPPPPKEQSKDSRKPVAGLATADEPGStiaEKIEAVKDSLIGSGGagsvgvagsltdglaghDQKVIFATGGITNGKQALEILNAGASVAQIYTALIYGGVGTVSRIKKEMREE---
>UniRef100_UPI001E8ECADE	412	0.608	8.118E-124	0	416	419	92	525	543
DGEDAHHAGTRILAALHRFGLNPRERGDADTKGDLAVEVFGHTLANPVGTSAGIDKGAEIPTPLFELGPAIVEVGAITLRPQDGNPKPRVFRLPSQNALINRYGFNSEGAEAVALRLRQRVREFAYHAGLGLGAAAEQAVLNGDANVPPGSLKQGRLLAVQVAKNKTTPETDIDAVVHDYASAVAHVGPYADILVVNVSSPNTPGLRTLQNTEPLTRLLTGVVAAVHALPRKTKPAVMVKVSPDEDSPAQVSGIVDAVWASGVDGVIVGNTTNRRPDPLPAGYALPPAEAKLLLEQGGYSGPQLFERTRALVARYRRALDAGParpspeSPSSEsPSSATPTPHAAPAPADADPtafddLSTSAPSStslspASPAPSTPGPRKVIFATGGITTGAQARAVLDAGASVVQVYTAMIYGGAGTVSRIKRELREEK--
>UniRef100_A0A6A6QBR1	412	0.605	1.111E-123	0	417	419	102	490	493
DGEQAHHAGTAALKGLYQFGLHPRERGNPDAAGDLRIEIFGQVVDNPIGTSAGIDKNAEVPSPLLALGPGIVEIGGVTPLPQPGNPKPRVFRVPSQNAMVNRYGFNSEGAEHVAMTLRQRVREFAQRVGLGIDAEAERMVLDGEAGVPPGSLVPGRLLAVQVTKNKSTPDSDIEAVKRDFAFGIAHLGKYSDIIVVNVSSPNTPGLRALQNVAPLTHILTTCVKAASEVDRKTKPAVLVKVSPDEDSEEQVSGICEAIWQSGVDGVIVGNTTKRRPDPIPEGYSLPPTEAAILQEQGGYSGPQLFPRTLELVKRYRKMLDEGP-----------------------------KSSDAESPTESLRRKTIFATGGITNGSQALQILEAGASVAMVYTAMIYSGAGTISRIKAEMRDEIR-
>UniRef100_A0A6G1H344	412	0.579	1.111E-123	0	418	419	107	562	566
DAEDAHHFGTSALKVLYPFNLHPRERGTGDADGDLAVSVYGHRLANPIGTSGGIDKNGEIPSQLLALGPAVVEIGGVTPRPQEGNPKPRVFRLPSQNALINRYGLNSEGAEAVGMRLRQRVRDFAYAMGYGTGEEAERKVLDGEAGVPPGSLVSGRLMAVQVSKNKDTPDRDMEAVKRDYVHCVEVLAPYADIIVVNVSSPNTPGLRALQSVEPLTQILGSVVGAARATKRKTKPAVMVKVSPDEDEEEQISGICEAVWESGVDGVIVGNTTKKRPDPIPRGYVVPAEEADILLEHGGFSGPHLFDRTLELVKRYRKALDVGPrkvepelepadatTTSSQPHLpADQKSAIDASIAR---DSKNLKLLYAASEEKQPLiqfpsspsessllaspmitssseeekPKVIFATGGITNGRQALQILDAGASVAMVYTALVYGGVGTVTRIKEEMRDEKGN
>UniRef100_A0A6A5RD15	411	0.579	2.081E-123	0	415	419	86	519	537
DGEDAHHAGTRMLAALHSFGLNPRERGDADTKGDLAVEVFGHTLANPIGTSAGIDKGAEVPTPLLEMGAGLVEVGAITLLPQEGNPKPRVFRLPSQNALINRYGFNSEGAEAVAQRLRQRVREFAYYEGFGLGEEAERAVLNGEAGVPPGSLKQGRLMAVQVAKNKTTSENDIDAVVRDYATAVEHVGKYADILVVNVSSPNTPGLRTLQNAEPLTRLLTGVVGAVVKLDRKTKPAIMVKVSPDEDSEEQISGIVEAVWDSGVDGVIVGNTTKKRPDPLPAGYQLPAHEAKILLEQGGYSGPQMFERTLALVSKYRKALDAGP-KQLPPSASAKPEStDSSSMTKTTIDLdtpapssafddlsESAPSVTinstpDSAPAPNAPRKVIFATGGITNGRQARQILDAGASVAQVYTALIYGGAGTISRIKQEMRDE---
>UniRef100_A0A4U0U119	411	0.629	2.847E-123	0	417	419	41	431	436
DPEEAHHAGIRYIKGLYNFNLHPRERG-GHDDGALKVEVFGHILDNPIGTSAGIDKNAEIPSPLFALGPAIVEVGGVTPHPQEGNPLPRVFRLPSQNALINRYGLNSEGVEHVAMQLRQRVRQFAYDHGLGLTPESERIILDGEAQVPPGSLVPGKLLAVQVAKNKFTPDSDIEAVANDYVTCVNHLAKYADILVVNVSSPNTPGLRDLQATGPLTAILSAVVDAAKATERKTKPAVMVKVSPDEDTDAQIDGICAAVWSSGVDGIIVGNTTKRRPDPIPKGYVMPAREEKLLTEMGGYSGPQMFGRTLDLVTRYRSKLDQGPPATSESPGT--------------------------RPKSEEKDKVIFATGGITNGEQCLQILNAGASVCQIYTAMMYGGVGTVTRMKQEMREAMR-
>UniRef100_R1H298	411	0.606	2.847E-123	0	417	419	123	587	590
DAEDAHHIGSKALETLYRVGLHPRERGDPDGAGDLRITVFGHTLDNPIGISAGLDKNAEVPDPLFALGPAVVEVGGVTPKPQAGNPQPRVFRVVSQEGLINRYGLNSEGADNVAARLRQRVREFAYQMGFGIGADAEQSVLDGGAGVPPGSLVGGKLLCVQVAKNKTTPDADIEAVKNDYVYCVDRLARYADVIVVNVSSPNTPGLRSLQRVEPLTRILTGVVHAAKSTDRRTKPAVMVKVSPDEDSDEQMSGICDAVWESGVDGVIVGNTTKSRPAPLPRGYVLPAHESETLLETGGYSGPQLFDKTLGLVARYRKMLDQGPrlekdepkpltdasageapetsiVEKIEAAVSDAAAEAASAPVKVEvPEpSETVPTnpddltetapvakVQAPSPVEavagdrtlySQAPKEIWATGGVTNGQQALQLLNAGASVAMIYTTMVYNGSGTVTKIKTQMREEIK-
>UniRef100_A0A163GK48	410	0.587	3.896E-123	0	415	419	92	523	541
DGEDAHHAGTRILAALHSFGLNPRERGDADTKGDLAVEVFGHTLANPIGTSAGIDKGAEVPTPLLELGAGLVEVGAITLLPQEGNPKPRVFRLPSQNALINRYGFNSEGAEAVAQRLRQRVREFAYHQGLGLGEEAEQAVLNGEAGVPPGSLKQGRLMAVQVAKNKTTSENDIDAVVGDYATAVGHVGKYADILVVNVSSPNTPGLRTLQNAEPLTRLLSGVVGAVNKLDRKTKPAIMVKVSPDEDSEEQVSGIVEAVWDSGVDGVIVGNTTKKRPDPLPAGYQLPAAEAKLLLEQGGYSGPQMFERTLALVSKYRKALDAGPkqLPAptksdpstpSSMTTTTVDLDTPAPASAFDDLSESAPQITVqstpdAAPAPNAPRKVIFATGGITNGRQAREILDAGASVAQVYTAMIYGGAGTISRIKQEMRDE---
>UniRef100_M2RDF0	410	0.574	3.896E-123	0	417	419	96	544	553
DGEDAHHAGTRMLKVLHSFGINPRERGVADSQGDLAVEVFGHTLNNPIGTSAGIDKGAEVPTPLFDLGAGVVEVGAITLMPQEGNPKPRVFRIPSQNALINRYGFNSEGAELVASRLRQRVREFAYHAGLGLDEDAERRVLDGEAGVPPGSLHEGRLMAVQVAKNKSTSENDIESVVRDYATAVGYVGKYADVLVVNVSSPNTPGLRTLQNVEPLTKLLSGVVGAVKKIDRKTKPAVMVKVSPDEDSEEQISGICEAVWDSGVDGVIVGNTTKKRPDPLPKGYLLSQSEASILLEQGGYSGPQMFERTLALVKKYRKALDEGPkhitLPTQPkdikasAGQDSGDESTKSSMTKPSLDVEQpapkpassdfddisesaplVTLQSTPKaaPAPDAPRKVIFATGGITNGRQAREVLDAGASVAQVYTAMIYGGAGTITRIKQEMRDDAK-
>UniRef100_A0A6A5Y3M9	410	0.567	3.896E-123	0	414	419	91	548	561
DGEEAHHAGSAILKALHSFGLNPRERGNPDAQGDLSVEIFGHVLSNPIGTSAGIDKGAEVPTPLLDLGAGIVEVGGVTPLPQPGNPKPRVFRLPSQNALINRYGFNSEGAETVAMRLRHRVREFAYHMGLGIDEEAERKILNGDAGVPPGSLTPGRLMAVQITKNKDTPEGDIEAVKRDYSFCVQHLGKYADIIVVNVSSPNTPGLRSLQNVEPLTHLLTSVVKAVKQVDRKVKPAIMVKVSPDEDSEEQITGICEAVWDSGVDGVIVGNTTKKRPDPLPKGYALPAKEAQILLEQGGYSGPQMFERTLALVKKYRKTLDdgprqAPPPPPSPpqteetpsPVTTTVAETLDSAKSNAKditsslstttpTPSESTPsnvddlapsaptlslppptSTSSPAPAPNNPRKVLFATGGITNGRQAREILDSGASVAMVYTALIYGGVGTISRIKREMRD----
>UniRef100_A0A8H5Z9G4	410	0.574	3.896E-123	0	417	419	383	831	840
DGEDAHHAGTRMLKVLHSFGINPRERGVADSQGDLAVEVFGHTLNNPIGTSAGIDKGAEVPTPLFDLGAGVVEVGAITLMPQEGNPKPRVFRIPSQNALINRYGFNSEGAELVASRLRQRVREFAYHAGLGLDEDAERRVLDGEAGVPPGSLHEGRLMAVQVAKNKSTSENDIESVVRDYATAVGYVGKYADVLVVNVSSPNTPGLRTLQNVEPLTKLLSGVVGAVKKIDRKTKPAVMVKVSPDEDSEEQISGICEAVWDSGVDGVIVGNTTKKRPDPLPKGYLLSQSEASILLEQGGYSGPQMFERTLALVKKYRKALDEGPkhitLPTQPkdikasAGQDSGDESTKSSMTKPSLDVEQpapkpassdfddisesaplVTLQSTPKaaPAPDAPRKVIFATGGITNGRQAREVLDAGASVAQVYTAMIYGGAGTITRIKQEMRDDAK-
>UniRef100_A0A4Y8D210	410	0.602	5.332E-123	0	415	419	83	491	496
DAEDAHHVGTKALKTLYSFGLHPRDRRFRKgntDKADLSVEVWGQKLQNPIGTSAGLDKLAEVPDALFALGPAIVEVGGCTPLAQDGNPKPRVFRIPSQNALINRYGLNSKGADDMAMRLRERVRLYAYQNGLGVGEDAEKMVLNGEAGVPPGSLLDGKLLAVQVAKNKNTNGDDIDAVKRDYVHCVERLAPYADILVVNVSSPNTPGLRTLQKVEPLSRILEGVVGAAKSVDRKTKPRVMVKVSPDEDQDEQIEGIVEAVWRSGVDGIIVGNTTNRRDKLIPDDIKISARESRILEEQGGFSGPPMFERTLSLVKRYRTLLDrGPPQQETTPESNDNGL-VSTIVEKAK----------SLTGNKANDQKVIFATGGITNGKQALEVLNAGANVAQVYTAMVYGGAGTITRIKTEMSNE---
>UniRef100_A0A232M0J4	410	0.720	5.332E-123	0	416	419	107	524	533
DAEDAHHACVRVLKMLYDFGLHPRERSIPDGAGSLATEVFGYRLYNPIGIPGGLDKHAEIPDPLFDLGPAIVEVGGTTPLPQEGNLKPRVFRLPSQSAMVNRYGLNSKGADHMASVLKHRVREFAYANGFGLHEIAEKRVLNGEAGVPPGSLANGHLLAVQVAKNKVTPESDIEAVTRDYVYCVDRLAKYADILVVNVSSPNTPGLRGLQASAPLTAILQGVVTAARRTNRKTKPFVMVKVSPDEDSDEQIRGICRAVWDSGVDGVIVGNTTNRRPKPLPKGYILPSTERQALKETGGYSGPQLFDYTVPLVARYRKILDEDMVEQLPrtNSHLDSASDVAGDQTVLRRDTGAITPTTKVADESHP-KKVIFASGGISNGKQALAVLDAGASVAMMYTAIVYGGVGTVTRVKKEMREEK--
>UniRef100_A0A2J5HKY1	409	0.767	7.297E-123	0	417	419	121	504	508
DAEDAHHVGVDALKTLYEYGLHPRERGNPDGDGALTTEVFGYTLCNPIGISGGLDKHAEIPDPLFATGPAIVEVGGTTPLPQDGNPRPRVFRLPSQKAMINRYGLNSKGADHMAALLDQRVRDYAYAHGFGAHELAVERVLNGDAEVPPGSLIPGKLLAVQVAKNKSTPDSDLEAVKNDYVYCVDRVAKYADILVVNVSSPNTPGLRDLQATAPLTAILTAVVGAAKSVDRKTKPFVMVKVSPDEDADEQVSGICEAVQASGVDGVIVGNTTNRRPAPLPKGFALPEKEQGTLQETGGYSGPQLFDRTVALVARYRALLDE---------------------ERAESESK-------------DSRKVIFASGGITNGAQALAALKAGASVAMMYTGVVYGGVGTVTRVKQEMREQKK-
>UniRef100_A0A8E2JAF5	409	0.613	7.297E-123	0	417	419	89	517	522
DGEEAHQAGTRALKALYTFGLHPRERGNPDAVGDLKIEIFGHTLDNPIATSAGIDKHAEIPSELLALGPSIVEIGGVTPLPQGGNPKPRVFRIPSQNAIINRYGLNSEGADFVAMKLRQRVREFAYHLGFGIDEEAERMVLDGEAGVPPGSLTPGKLMAVQVSKNKATPDQDIEAVKRDYAYCVQQLGRYSDIIVVNVSSPNTPGLRSLQNVEPLTHILISVVKAAREVERKTKPAVVVKVSPDEDSDEQISGICEAIWDSGVDGVIVGNTTKRRPDPIPKGYIMPAKEARVLMEDGGYSGPQMFERTLALVKRYRKILDQGPkdiTGRKPVAGSTSGNSvESSALEKLEPDrlqTKENQKTSTPSPAHgsqiSQVSKVIFATGGITNGKQALEIIDAGADVAMVYTAIIYSGAGTISRIKSEMRDKMR-
>UniRef100_A0A8H4ILA9	409	0.590	7.297E-123	0	417	419	111	568	571
DAEDAHHAGTKAMETTYKLGLHIRERGDPDAAGDLRVTVFGHDLDNPIGISAGLDKNAEIPDPLFALGPAVVEVGGITPKPQPGNPQPRMFRVVSQEGLINRYGLNSEGADNVAARLRQRVREFAYNLGFGIGPDAEQAVLDGAAGVPPGSLAPGKLMCVQVAKNKTTPDTDIEAVKNDYVYCVDRLAKYADVIVVNVSSPNTPGLRSLQHVEPLTRILTGVVDAARQADRRTKPAVMVKVSPDEDSDEQMSGICDAVWESGVDGVIVGNTTKSRPAPLPKGYIMPAHEQETLLEVGGYSGPQLFDKTLGLVARYRKMLDQGPrleprqdkseakaltdeSPETSVVETAaeassttptevKLPEASENVTTSPDDLTETAPVvkvqepspveavaGDRTPYSQAPK-EIWATGGVTNGKQALQLLNAGASVAMVYTTIVFNGPGTVTRMKNQMREEIK-
>UniRef100_A0A6A6RPY6	409	0.589	9.986E-123	0	417	419	86	526	532
DGEDAHHAGTAIIKALYSFGLHPRERGSPDAAGDLEVEVFGHILSNPIGTSAGLDKGAEIPTPMFEVGAGLVEVGAVTTVPQEGNPKPRVFRIPSQNALINRYGFNSEGAELVAMRLRQRVREFAYHAGLGMDENAERIVLDGEAGVPPGSLKAGRLMAVQIAKNKTTSEQDMEAVKRDYTKCVEYLGKYSDIIVVNVSSPNTPGLRALQNVEPLTALLSSVVQAVKKVDRKTKPAIMVKVSPDEDSDEQISGICEAVWESGVDGVIVGNTTKKRPDPIPKGYLLTEREANVLTEQGGYSGPQTFERTLNLVSRYRKTLDDGPkmvseQPASReakselplAGHATGDEPDPSILEKLEPtksaseivDSVKASLFGASTPssATTRQRKVIFATGGITNGKQAREILDAGASVAQVYTALIYGGVGTVSRIKEEMREEAK-
>UniRef100_A0A6A6HXX1	409	0.554	9.986E-123	0	417	419	88	567	571
DGEDAHHAGTRIMKALYSFGLHPRERGNPDAAGDLEVEVFGHTLSNPIGTSAGLDKGAEIPTPTLLLGAGLVEVGAVTPLPQEGNPRPRVFRIPSQNALINRYGFNSEGADMVAIRLRQRVREFAYHAGLGLDEEAERVVLDGEAGVPPGSLMPGRLMAVQIAKNKTTSEQDIEAVKRDYTKCVNILGKYADIIVVNVSSPNTPGLRALQNVEPLTQLLSSVVEAVQSIDRKTKPAIMVKVSPDEDTEEQVSGICEAVWDSGVDGVIVGNTTKKRPDPIPKGYVLPKGEASILLEQGGYSGPQMFERTLTLVRRYRKTLDdgpkqLPPPPSEEPDipiagqstgdepdasilgklesskaasgagdavasavsslpnaSADLHDELSMLPTNVDDLSESAPtiklpspslpptegEVVPPAPTPNNPRKVIFATGGITNGRQAREILDAGASAAQVYTAMIYRGAGTISRIKEEMREEAK-
>UniRef100_A0A1Y1Z6E9	409	0.581	9.986E-123	0	414	419	131	579	586
DGEDAHHAGTASLKALYSFGLHPRERGNPDAAGDLEVDVFGHRLSNPIGTSAGIDKGAEVPTPLLALGPGIVEVGGVTPLPQSGNPKPRVFRLPSQNALINRYGFNSEGAEIVAMRLRQRLREFAYHMGYGIDEEAERLVLDGAAGVPPGSLTPGRLMAVQITKNKDTPENDTEAVARDYSFCVQQLARYADIIVVNVSSPNTPGLRSLQNVEPLTHLLTRVVQEVKRVDRKTKPAIMVKVSPDEDSEEQVSGIVEAVWDSGVDGIIVGNTTKKRPDPLPRGYVMPAKEAKVLLEQGGYSGPQMFERTIALVKRYRKALDDGPkqIPPSTVSDSDSDTESSNSekpaisgpatgdsienslLEKLEPAKEKassavasvksalTPSSTSPAPApvLSPHRKVLFATGGITNGRQAREILEAGASVAMVYTALVYGGVGTISRIKEEMRE----
>UniRef100_A0A6G1K3J5	409	0.589	1.367E-122	0	417	419	82	524	531
DGEDAHHAGTGVLKALYSFGIHPRERGSPDASGDLEVEIFGQTLSNPIGTSAGIDKGGEVPTQLLALGPAIVEVGGVTPLPQPGNPKPRVFRLPSQNALINRYGFNSEGAEMVAMRLRHRVREFAYHMGYGIDEEAEQMVLDGEAGVPPGSLTPGRLMAVQITKNKNTSEHDIEAVKRDYSFCVKYLGKYADIIVVNVSSPNTPGLRALQNVEPLTHILRSVVQAVKQVERKNKPVIMVKVSPDEDSEEQVSGICEAVWASGVDGVIVGNTTMKRPDPLPKGFLLPKSEANIVLEQGGYSGPQMFERTLALVKRYRKMLDHGPKQIEssefekpvsghstgdepsssiidklESSNTKAGNLLNSATSSIGASTERSKEDAAPAPKTHGSRKVIFATGGITNGTQAREILGAGASVAMVYTALIYGGVGTITRIKEEMRDDAK-
>UniRef100_A0A5N5DK42	409	0.597	1.367E-122	0	417	419	118	571	574
DAEEAHHVGTKAMKTLYQLGLHPRERGDPDGAGDLRITVFGHSLDNPIGISAGLDKNADIPDPLFALGPAVVEVGGITPKPQPGNPQPRCFRVVSQEGLINRYGLNSEGADNIAARLRQRVREFAYQMGYGLGPDAEQAVLDGAAGVPPGSLVPGKLMCVQVAKNKTTPEADIEAIKNDYVYCVDRLAKYADVIVVNVSSPNTPGLRSLQRVEPLTRILTGVVNAAKAADRKTKPAVMVKVSPDEDTEEQMSGICDAVWESGVDGVIVGNTTKSRPAPLPRGYIMPAHEQETLLETGGYSGPQLFDKTLGMVAKYRKMLDQGPrlepkgdkpeTSIVEKIEAAAADVASEASASAEVkvadptenvttspdDLTEIAPVvkaaapsaaekvaGDRTPYSHKPK-EIWATGGVTNGKQALQLLNAGASVAMIYTTMVYNGSGTVTKIKNQMRKEIK-
>UniRef100_UPI00144A7D88	408	0.587	1.870E-122	0	415	419	86	517	535
DGEDAHHAGTRMLVALHSFGMNPRERGDADTKGDLAVEVFGHTLANPIGTSAGIDKGAEVPTPLLELGASVVEVGAITLLPQEGNPKPRVFRLPSQNALINRYGFNSEGAETVAQRLRQRVREFAYHEGFGLSEEAERAVLNGEAGVPPGSLKQGRLVAVQVAKNKTTSENDIDAVVHDYATAVAHVGKYADILVVNVSSPNTPGLRTLQNAEPLTRLLSGVVGAVNKLDRKTKPAIMVKVSPDEDSEEQISGIVEAVWDSGVDGVIVGNTTKKRPDPLPVGYQLPAAEAKILLEQGGYSGPQMFERTLALVSKYRKALDAGPrqLPApskpessssSDMTTTTVDLDTPAPTSAFNDLSESAPQVTVqstpdAAPAPNAPRKVIFATGGITNGRQAREILDAGASVAQVYTALIYGGAGTISRIKQEMRDE---
>UniRef100_S3D081	408	0.603	1.870E-122	0	415	419	193	608	615
DAEDAHHAGTKALRALYSFGIHPRERNskvTDSKDADLSVTVFGQKLQNPIGTSAGIDKLAEIPDALMALGPAIVEVGGATPLPQEGNPKPRVFRIPSQNALINRYGLNGLGADDMARRLRERVRLFAYSRGYGVGEDAEQLVLNGGAGVNPGSLTDGKLLLVQVAKNKDTKDEDIEAVKRDYVYCVERLAPYADVLVVNVSSPNTPGLRTLQRVEPLTKILDGVVTAAKSTKRKNAPKVMVKVSPDEDADDQIEGIVEAIWRSGVDGVIVGNTTKRRHGFVPNDIKLSAKERKILDEQGGLSGPHMFERTLGLVKRYRKLLDEGPPPPTNNQTEDSDDQTSSKIAE---KVESVKNTITQTVSPTREQKVIFATGGITNGKQALEILNAGASVAQIYTALIYGGVGTVSRIKKEMREE---
>UniRef100_A0A8T9BBW1	408	0.612	2.559E-122	0	415	419	96	516	522
DAEDAHHTGTKALKAFYSFGIHPRERnskNQDSENVDLGITVFGQRLQNPIGTSAGLDKLAEIPDALFALGPAIVEVGGATPFPQDGNPKPRVFRLPSQKALINRYGLNSLGAEDMAMRLRERVRLFAYHNGYGIGKDAEELVLNGGAGVPAGSLVEGKLLAVQVAKNKSTKDEDIEAVKKDYVYCVEQLAPYADILVVNVSSPNTPGLRTLQKVEPLTRILEGVVGAARSVDRKTKPRVMVKVSPDEDQDEQLDGIVEAIWRSGVDGVIVGNTTKRRHNLIPSHVNMPAKEKQMLDEQGGYSGPQMFERTLGLVKRYRHLLDQGPPPPQEKEPAKSPKPVGGVEARDGPTVKE--SLTGSTGADGGlgkhEQKVIFATGGITNGKQALEILNAGASVAQVYTALIYGGVGTVSRIKKEMKNE---
>UniRef100_A0A3E2HJH3	408	0.561	2.559E-122	0	416	419	660	1059	1065
DAEDAHRAGTQSLKRLREFGLNPREKGNPDIRGDLEVEVLGHILRNPIGTSAGIDKNGEVPDALLELGSAYVEIGGITPRPQDGNPKPRLFRIVSQNGLINRFGLNSEGADRVAMRLRERVRRFAHAAGYGSDEAALQRVLDGEAGVPPGSLKEGKLMGVQIAKNKNTPN-DVDAIEKDYVYCVKALAPYSDLIVVNVSSPNTENLRDLQRQEPLTKILKGVVGAAQQTKRKTKPAVMVKVSPDEDSQEQIEGICQAVWESGVDGVIVGNTTTRRPPDLPISNPLALEETRLIFEKGGYSGPQLFEQTAKLVKKYRQTLDQTPQPQQDGPANT----------------DENNQQEALSPLKQPIRKVVFCSGGITNGQQALELLNSGADMVQVYTALVYGGPGTISRMKREMRAEL--
>UniRef100_A0A8H8UG67	407	0.622	3.502E-122	0	415	419	96	516	522
DAEDAHHIGTEALKALYSFGVHFRERNSMKQDsnpVDLGITVFGQRLQNPIGTSAGLDKLAEIPDALFALGPAIVEVGGATPFPQDGNPKPRVFRLPSQKALINRYGLNSLGAEDMAMRLRERVRLFAYHNGYGIGKDAEEYVLNGGAGVPAGSLVDGKLLAVQIAKNKSTKDDDIEAVKRDYVYCVEQLAPYADILVVNVSSPNTPGLRTLQKVEPLTRILEGVVGAARSVDRKTKPRVMVKVSPDEDQDEQLEGIVEAIWRSGVDGVIVGNTTKRRHNLIPSHVELPAKERQILDEQGGFSGPHMFERTLGLVKRYRRLLDQGPPPPQEREPAKSLKLVGGDETRDEPTMKEflTGSTGANAGLGKHEQKVIFATGGITNGKQALEILNAGASVAQIYTAMIYGGVGTVSRIKKEMKNE---
>UniRef100_A0A8H4QWY6	407	0.594	3.502E-122	0	415	419	96	530	535
DAEDAHHAGTKTLKALYSFGLYPRERDSKAQDfkgVDLSVTVFGQRLQNPIGTSAGIDKLAEIPDALLALGPAIVEVGGATPHPQDGNARPRVFRLPSQKALINRYGLNSEGADDMAMRLRERVRLYAYENGYGIGEDAEELVLNGGAGVPPGSLIEGKMLAVQVAKNKFTKDDDIEAVKKDYVYCVEKLAPYADILVVNVSSPNTPGLRTLQNVEPLTRILEGVVGAAKAVNRKTSPKVMVKVSPDEDQDEQIEGIVEAIWKSGVDGVIVGNTTKRRHNLIPKDITLPAKEKQILDEQGGFSGPHMFERTLALVKRYRNLLDQGPSP----PKSDPSKAVGGLPSRDDPAstvVEKIESVkesltgpggagsaEVGSPFTEGlatyEQKVIFATGGITNGKQALEILNAGASVAQIYTALIYGGVGTVSRIKKEMKEE---
>UniRef100_A0A8H8C3Q6	407	0.587	3.502E-122	0	415	419	97	532	537
DAEDAHHAGTKALKALYSLNLHARERSSKKEDADLSVVVYGHTLQNPIGTSAGIDKLAEVPDALFALGPAIVEVGGTTPLPQDGNPKPRVFRLPSRNSMINRYGLNSKGADDMARTLRERVRAFAFRSGYGIGDDAEDFVLNGGAGVPPGSLTEGKMLLVQVAKNKDTKDNDIEAVKRDYVYCVERLAPYADILVVNVSSPNTPGLRTLQRVEPLTRILEGVVGAAKSAKRKSPPKVMVKVSPDEDQDEQIEGIVEAIWKSGVDGVIVGNTTNRRDNILPKDLPLTRKEKEVLSEKGGLSGPHMFERTLGLVKRYRQLLDQGPPpepakpsktdePVKPVDVGDNRDQLSSAIAgKLESTKEvvtsavsvAVSGIKDSLSGKPHEQKVIFATGGITNGKQALEILNAGASVAQVYTALVYGGSGTITKIKKEMREE---
>UniRef100_A0A425BPR0	407	0.591	4.792E-122	0	418	419	8	409	415
DAEDAHHVGNQALKSLREFGLNPREKGDLDASGDLQVEVLGHTLWNPVGTSAGLDKNAEIPDALLDLGSAYVEVGGITPRPQDGNPKPRVFRLVSQNGIINRYGLNSEGADHVAMRLRERARRFAHAAGFGADETALQRVLDGEAGVPPGSLKEGKLMGVQIAKNKNTPD-DVDAIEKDYVYCVEKLAKYADVIVVNVSSPNTENLRDLQRQEPLTRILKGVVGAAQRTERKSKPAVMVKVSPDEDSQEQIEGVCQAIWESGVDGVIVGNTTTRRPPDLPINNPLALKERELIFEKGGYSGPQLFEQTAKLVKRYRQTLDQTPQTQDH--------------TAADPDENLV--QQVSSDLKQPTRKVVFCSGGITNGQQALEALNAGADMVQVYTALVYGGAGTISRIKDEMRTELGN
>UniRef100_A0A0D2A914	407	0.609	4.792E-122	0	414	419	82	514	521
DAEDAHHFGTAALKELYTLGLHPRERGSNSEsnSNKLAVEVFGEILSSPVGISGGLDKGAEIPDALFAIGSGVVEIGGVTPLPQPGNPRPRVFRVASQDAIVNRYGLNSEGADVVAIRLRQRVREFAYQHGFGIDEIAEEIVLNGGAGVPPGSLIPGRLLAVQIAKNKLTPDNDLDAVVQDHVACVEKLAKYADIITVNVSSPNTPGLRSLQSKEPLTRILSAVVESANSIDRKTKPMVMVKVSPDEDSDSQIRSICDAVWESGVAGVIVGNTTLKRPDPIPSGYLLPPKDAQALLETGGYSGPQLFDKTKQLVAKYRKALDDGPSedpsslpkgaPVMTPSQTDAPSVFDPAMSPSEPDAgllqpqSDRSTLTGRSKALSSPPKVIFASGGITNGEQALEVLNAGASVAMCYTAVVYGGVGTISRIKEEMKE----
>UniRef100_A0A1E1K6U0	407	0.584	4.792E-122	0	415	419	95	539	544
DAEEAHHAGTKALKSLYSFNMHPRERGSRKEEVDLSITVYGQKLQNPIGTSAGIDKLAEIPDALFALGPAIVEVGGATPLPQDGNPKPRVFRLPSRYSMINRYGLNSKGADDMARRLRERVRAFAYRSGYGIGDEAEEFVLSGGAGVPPGSLAEGKLLLVQVAKNKDTKDGDIEAVKRDYVYCVERLAPYADVLVVNVSSPNTPGLRTLQRVEPLTRILEGVVAAAKSSRRKTPPKVMVKVSPDEDQDEQIEGIVEAIWKSGVDGIIVGNTTNRRDIIAPADHPLTQKEKEVLNEKGGLSGPHMFERTLSLVKRYRQLLDqGPPVESPEPQLTHQKQPAQLAAipsPRDEISTkisnklsatkdvvstavsaavsgvkDSVSSVKESVSGKKHEEKVIFATGGITNGKQALEILNAGASVAQIYTALTYGGSGTVTRIKREMSEE---
>UniRef100_A0A177C9V3	407	0.552	4.792E-122	0	415	419	88	558	564
DAEDAHHAGTKIVKALHSFGLNPRERGDPDAAGDLAVEVFGHTLVNPIGTSAGMDKGADIVTPVFELGAGLVEVGAITPLAQEGNPKPRVFRLPSQNALINRYGFNSEGAETVAMRLRHRVRQFAYHAGLGIDEEAERKVLDGEAGVPPGSLVPGRLLAVQIAKNKTTSEQDIEAVKRDYTACVNKLAKYADIIVVNVSSPNTPGLRALQNVEPLTQLLNSVVQAAKKVDRKTKPAIMVKVSPDEDSEEQVSGICEAVWDSGVDGVIVGNTTKKRPDPLPKGYLLPQDEANLLLEQGGYSGPQMFERTLSLVRKYRKALDDGPkqlppspskpdVPSVGPSTGDepdssivaklqasksPSEAIDSAASKLPPasvelhseasppptnvdDLSASAPIATSKPAAVPPRNPapapvtagprkvIFATGGITNGRQAREILDAGASVAQVYTAIIYGGVGTISRIKEEMREE---
>UniRef100_A0A150VGR0	407	0.596	6.558E-122	0	413	419	49	487	488
DPEDAHHAGIRYMQGLYSFGLNPRERGNKDQElGDLKVEVFGHVLDNPIGTSAGIDKDAQIPSALFALGPAIVEVGGVTPFPQTGNEKPRVFRLPSQNALINRYGLNSEGAEHVAMKLRERLRDFAYANGLGLEPESERLVLDGEANVPPGSLIPGKLLAVQVAKNKKTPDHDISAVARDYVTCVDELAKYADILVVNVSSPNTPGLRDLQAVAPLTAILSAVVDAAKSTPRKTKPAVMVKVSPDEDSDAQIEGICSAVWSSGVDGVIVGNTTKKRPDPIPNGYIMPAREERLLHETGGYSGPQMFQRTLSLVKRYRQKLDQGpvedeplatqPSPPRNFEHnpvdrsnlssssddTTLTPYASMGPTTPPPSLPLSNESHSADKGKDFEPKVIFATGGITNGEQCLQILNAGASVCQIYTAMMYGGVGTITRMKGEMR-----
>UniRef100_A0A178B0K8	407	0.577	6.558E-122	0	417	419	95	539	548
DGEEAHHAGTRMLKALHSFGLNPRERGNDDASGDLAVQVFGHTLANPIGTSAGIDKGAEVPTPLLEMGAAVVEVGAVTLMPQEGNPKPRVFRIPSQNALINRYGFNSEGAELVATRLRQRVRQFAYHAGLGMGEEAERKVLDGEAGVPPGSLKSGRLMAVQVAKNKSTSENDIDAVVRDYATAVSHVGKYADILVVNVSSPNTPGLRTLQNVEPLTRLLSGVVQAVNKIDRKTKPAIMVKVSPDEDSEEQVSGICEAVWDSGVDGVIVGNTTKKRPDPLPKGYLLPSSEAQLLLEQGGYSGPQMFERTLALVSKYRKTLDEGPkaisPPKSDeeksaivdklqssvgsGKTTTTVDVDSSPGPSSEPDdlSQSAPTLTlqstpVTAPAPNNPRKVIFATGGITNGRQAREILDAGASVAQVYTALIYGGAGTISRIKQEMRDEAK-
>UniRef100_E3S6P2	407	0.569	6.558E-122	0	414	419	85	539	551
DGEEAHHAGTRMLKVLHSFGLNPRERGIADTQGDLAVEVFGHTLNNPIGTSAGIDKGAEIPTPLFELGAGVVEVGAVTLLPQEGNPKPRVFRLPSQNALINRYGFNSEGAELVASRLRQRVREFAYRVGLGLDEDAERRVLDGEAGVPPGSLLKGRLMAVQVAKNKTTSENDIDAVVRDYATAVGYVGKYADILVVNVSSPNTPGLRTLQNVEPLTRLLSGVVGAVKKIDRKTKPAIMVKVSPDEDSEEQIAGICEAVWDSGVDGVIVGNTTKKRPDPLPKGYLLPESEAKLLLEQGGYSGPQMFERTLALVSKYRKALDEGPkhmSPQDSKPVTGQstgdepspsileklesSSSLQGSKTKPTLDLEqpspkplssniddmsesapKITLQATPKaaPAPDAPRKVIFATGGITNGRQAREILDAGASVAQVYTAMIYGGAGTISRIKQEMRD----
>UniRef100_A0A178DWG3	407	0.561	6.558E-122	0	417	419	95	546	555
DAEDAHHAGTAILKGLHTFGLNPRERGQQDAAGDLAVEIFGHTLCNPIGTSAGIDKNAEVPTPLFELGAGIVEVGAITLLAQEGNPKPRVFRLPSQNALINRYGFNSEGAEMVATRLRQRVRDFAYRSGLGVDEAAERAVLNGEAGVPPGSLLPGRLMAVQVAKNKTTSENDIDNVVRDYATAVGHVGKYADILVVNVSSPNTPGLRTLQNVEPLTRLLSGVVQAVNKIDRKTKPAIMVKVSPDEDSQEQIAGICEAVWDSGVDGVIVGNTTKLRPDPLPKGYLLPSSEANILLEQGGYSGPQMFERTLALVSKYRKALDEGPKQVAQLPKSSETSNIAQAVsEKLQPEsttsnspkttttvevdappalssnvddlTESAPTLTlhstpVPAPAPAAPRKVIFATGGITNGRQAREILAAGASVAQVYTAMIYGGAGTISRIKQEIRDEAK-
>UniRef100_A0A6A6YAJ4	406	0.605	8.975E-122	0	417	419	105	493	496
DGEEAHHAGTVALKGLYQFGLHPRERGNPDAAGDLRVEIFGHILDNPIGTSAGIDKNAEVPSPLLALGPGIVEIGGITPLPQPGNPKPRVFRIPSQNAMVNRYGFNSEGAEHVSMTLRQRVREYALRVGLGIDAEAERIVLDSEAGVPPGSLVPGRLLAVQVTKNKSTPDNDIEAVKRDFAFGIAHLGKYSDIIVVNVSSPNTPGLRALQNVAPLTHILTTCVKAASEVDRKTKPAVLVKVSPDEDSEEQVSGICEAIWQSGVDGVIVGNTTKRRPDPIPEGYSLPPKEAAILQEQGGYSGPQLFPRTLELVKRYRKMLDEGP-----------------------------KSTDAESPTESLRRKTIFATGGITNGGQALQILEAGASVAMVYTAMIYSGAGTITRIKTEMRNELR-
>UniRef100_A0A6A6F3I0	406	0.618	8.975E-122	0	417	419	108	545	552
DAEDAHHAGVRYIKALHDFGLAPRERGNADKAlGDLKVEVFGHILDNPLGTSAGIDKDAEIPDALFALGPAIVEVGGATPLPQEGNPKPRVFRIPSQNALINRYGLNSRGAEHVAIQLRERVRQFAYDNGLGLEAESEQRILDGEAGVPPGSLVDGKLLAVQVAKNKTTPDNDLAAVAADYVFCVEHLAKYADILVVNVSSPNTPGLRDLQATKPLTAILSSVVDAAKSVDRKTKPAVMVKVSPDEDSDAQIEGICTAVWSSGVDGVIVGNTTKKRPEPIPRGYVMPADDVRTLTEVGGYSGPQMFERTLNLVKRYRSKLDqGPKRPLIELPERHTSEQPEAAKHVGQaagsastsPDDAAAPqnatqtgKASSPREAAEGAlqkDKVIFATGGITNGEQCLQILNAGASVCQVYTAMMYGGTGTITRMKGEMRAELR-
>UniRef100_A0A2T2NEU2	406	0.555	8.975E-122	0	417	419	88	555	559
DGEDAHHAGTAILKGLHGFGLNPRERGNPDAAGDLAVEIFGHTLDNPIGTSAGIDKGAEVPTPLFDLGAAIVEVGAVTPYAQPGNDRPRVFRLPSQNALINRYGFNSEGAEKVALRLRQRIREFAYHVGLGMDEEAERKVLDGEVGVPPGSLRPGRLMAVQITKNKTTSEHDIDAVVRDYTYCVGQVGKYADILVVNVSSPNTPGHRALQNVEPLTKLLSGVVQAVKQVDRKTKPAIMVKVSPDEDSEEQVSGICEAVWDSGVDGIIVGNTTKKRPDPLPKGYLLPDHEASLLLEQGGYSGPQMFERTLDLVKRYRKAIDEgpklpPPAPKLEKPAADQsneGESDSSILEKLTPSttpseildsaassvpgasttlpsesaplssnvddlSESVPTVTVpptpdaaPAPSTSGSRKVIFATGGITNGRQAREILDAGASVAQVYTALIYGGVGTISRIKEEMREEAK-
>UniRef100_UPI000CE1655D	406	0.632	8.975E-122	0	417	419	139	556	565
DPEDAHHTGVRYVKGLYNFGLHPRERGNDDEKfGDLKVEVFGHVLDNPLGTSAGIDKDAEIPDPLFALGPAIVEVGGVTPLPQEGNAKPRVFRIPSQNALINRYGLNSQGAAHVAMQLRERVRQFAFDNGLGLGPESERIVLDGDADVPPGSLVPGKLLAVQVAKNKSTPDGDIAAIARDYVTCVQQLGAYADILVVNVSSPNTPGLRDLQATAPLTAILSAVVDAAKAIDRKTKPAVMVKVSPDEDSESQVNGICSAVWNSGVDGVIVGNTTKKRPDPIPKGYIMPAKEEKLLTQMGGYSGPQMFERTLALVGRYRSKLDSWSPASASPSSQPTGDSESTISNSKRSDSELSPA-DAESKKSLLEPKVIFATGGITTGDQCLQVLNAGASVCQVYTAMMYGGVGTITRMKNEMRKSLK-
>UniRef100_M3A454	406	0.653	1.228E-121	0	417	419	48	438	446
DAEDAHHAGVRYIKALYDFNLHIRERGNQDKElGDLKVEVFGHVLHNPLGTSAGIDKDAEIPDALMALGPAVVEVGGTTPLPQLGNPKPRVFRIPSQNALINRYGLNSEGAAHVAAQLRERVRHFAYASGLGLGPDSEKLVLDGEAGVPPGSLVPGKLLAVQIAKNKTTPDADIAAVARDYVFCVDHLAKYADVLVVNVSSPNTPGLRDLQATAPLTAILSAVVDAAKSVDRKTKPAVMVKVSPDEDTDSQIEGICSAVWASGVDGVIVGNTTKKRPDPLPQGYVIPVKEAATLTEVGGYSGPQMFKRTLDLVKRYRINLDQGPQEDAR----------------------------DSTPSFSPASKVIFASGGITNGEQCLEILNAGASVCQIYTAMMYGGVGTVTRIKSEMREAIK-
>UniRef100_A0A6A6GFG9	406	0.633	1.228E-121	0	415	419	98	542	550
DAEDAHKIGNKSLKLLYTFGLHPRERGDVDAKGDLKVEVFGHVLDNPIGTSAGIDKNAEIPDALLAFGPAVVEVGGMTPWPQEGNPKPRVWRVPSQNALINRYGLNSEGADSVALRLRQRVREFAYSIGLGLDPEAERKVLDGEAGVPPGSLVPGRLLAVQVAKMKDTPDGDIEAVARDYTYCVDQLAKYADIIVVNVSSPNTPGLRSLQQTLPLTAILTSVVGSAKSCDRKTKPAVMVKVSPDEDSDEQVRGICDAVWMSGVDGVIVGNTTKKRPDPLPRGYTLPYKEEQLMLEQGGYSGPQLFERTVSLVKKYRSTLDqGPPLPkdttepqsapetSKSFNTTPSSTEDITAGRIQDSLKASEPALSSSTHAEQGMkntsspstspvqdqlkDKVIFATGGITNGKQALEVLNAGASVAMMYTAIVYGGAGTVSRVKKEMREE---
>UniRef100_A0A218YTD2	406	0.587	1.681E-121	0	415	419	94	522	527
DAEDAHRAGTKALKAAYSLNIHPRERTTHKEEETLGTTVYGHRLLNPIGTSAGIDKLGEIPDALFALGPAIVEVGGTTPLPQDGNPKPRVFRLPGRNAIINRYGLNSNGADAMAKTLRARVREFAFRRGYGIGDDAEDFVLCGGAGVPPGSLTEGKLLLVQVAKNKDTKDDDIEAVKRDYVYCVERLAPYADILVVNVSSPNTPGLRTLQRVEPLTRILEGVVGAAKSARRTTAPRVMVKVSPDEDQDEQLEGIVEAVWKSGVDGVIVGNTTNRRDHVAPTDLPLTPLEKETLGEKGGLSGPHMFERTLGLVRRYRQLLDQGPPPplervespatpatGEEPGSQNAEKTESTREAASGAASDVVGRVNDTLDGGQREQKVIFATGGITNGKQALEILDAGASVAQVYTALVYGGSGTITRIKKEMKEE---
>UniRef100_A0A074VQU4	406	0.622	1.681E-121	0	415	419	99	533	551
DAEDAHKISNKTLKALYSVGLHPRERGNPDVNGDLKVDVFGHVLDNPIGTSAGLDKNADIPDVVLGFGAGIVEVGGITPRPQEGNPKPRVWRIPSQNALINRYGLNSEGADSVATRLRQRLREFAYALGLGLDPVAEQSVLDGYAGVPPGSQMPGRLLAVQIAKMKETPDNDIDAIAQDYVYCVNQLAKYADILVVNVSSPNTPGLRNLQQAAPLTKILTAVVDAAQAADRKTKPAVMVKVSPDEDSEEQVSGICGAVWASGVDGIIVGNTTKKRPDALPAGYLLPQNEQSIMLETGGYSGPQLFERTVALVKKYRATLDKGPNeakpepkkieaPKQPEKSEFQLETEAmreKIKQQLQQKSDTTqsaapNSLDAETKASIESKKVIFATGGITNGKQALEVLNAGASVAMVYTAMVYGGAGTITRIKQEMREE---
>UniRef100_A0A2V1E5C1	406	0.553	1.681E-121	0	414	419	94	557	565
DAEDAHHAGTAIVKALYSFGLHPRERGDPDAAGDLEVEVFGHRLSNPIGTSAGMDKGAEIPTQMFEIGAGLVEVGAVTTIPQEGNPKPRVFRLPSQNALINRYGFNSEGAELVAMRLRQRVREFAYHAGFGLDEEAERIVLDGEAGVPPGSLHAGRLMAVQIAKNKTTSEQDMEAVKRDYTRCVEYLGKYADIIVVNVSSPNTPGLRALQNVEPLTQLLSSVVQAVKRVDRKTKPAIMVKVSPDEDSEEQVSGICEAVWDSGVDGVIVGNTTKKRPDPIPKGYLLPEKDASALLEQGGYSGPQMFERTLSLVKRYRKILDDGPKPLPPPQSSDKPVAGQSTGDEPDPSIlsklnptetlsetvkdakaslsdatarlpspSSLPPInvdnigdsaptlaleqqeSNAAPAPANPRKVIFATGGITNGRQAREILDAGASVAQVYTAIVYGGVGTISKIKREMRE----
>UniRef100_A0A8H2ZP79	405	0.601	2.300E-121	0	415	419	82	492	498
DAEEAHHMGTKALKTLYSFGFHPRDRSFRngnTDKADLSVEVWEHKLQNPIGTSAGLDKLAEVPDALFAMGPAIVEVGGCTPLAQDGNPKPRVFRIPSQNALINRYGLNSKGADDMAMRLRERVRLYAYQNGLGVGEDAEKMVLNGEAGVPPGSLLDGKLLAVQVAKNKDTNGDDIEAVKRDYVYCVERLAPYADILVVNVSSPNTPGLRTLQKVEPLSRILEGVVGAAKSVDRKTKPRVMVKVSPDEDQDEQLEGIVEAIWRSGVDGVIVGNTTNRRDKLIPDDIKISARERRVLEEQGGFSGPPMFTRTLSLVKRYRALLDRGP-PQDTIAKSNDSGLVSTIAEKAKP-------LTGDNESKGHGQKVIFATGGITNGKQALEILNAGANVAQVYTALVYGGAGTITRIKTEISNE---
>UniRef100_A0A6A6NYP3	405	0.600	2.300E-121	0	416	419	100	530	534
DAEDAHKAGNRALATLFDFGLHPRERGSPDSTSDLGITVFGYPLSNPVGISAGLDKNAELVDPLLALGPAVVEVGGVTPLPQDGNERPRVWRLPSQRALVNRYGLNSDGAEAVAMRLRQRVRAFAYHNGFGIDEEAERMVLDGEAGVPPGSLASGKLLAVQVAKMKSTPDADIEAVTADYVFCVEQLAKYADIIVVNVSSPNTPGLRGLQRVEPLTRILTGVVDAAKDVKRKTKPAVMVKVSPDEDSDEQVLGICDAIFDSRVDGVIVGNTTKSRPDPLPKGYLLPPKEANYMQEYGGYSGPQLFEQTRDLVKKYRTFLDQghrsltsPPDPGYSASSFPDNPEVDVP-----PKVEESKPVGDQKASDDADvarllpakpeiaPKVIFASGGITNGDQAHEVLNAGASLAMVYTAMVYGGPNTIRAIKDEMREHL--
>UniRef100_A0A6H0XZN1	405	0.637	2.300E-121	0	415	419	306	697	707
DAEDAHHAGVDYLKATYKFGIHPRERSKDDEVlGNLKVEVFGHVLDNPIGISGGLDKDAEIPDALLALGPGLVEVGGATPRPQEGNPKPRVFRVASQDAIINRYGLNSKGADHMAVQLRERVRQHAFDNGLGYEAASERLIMDGDAGVPPGSLYPGRLLAVQVAKNKTTPDSDIDAVAGDYVYCVNRLAKYADVLVVNVSSPNTPGLRDLQAVAPLTAILTAVVKEAKKADRKRPPPVMVKVSPDEDSDEQVEGICTAVWASGVDGVIVGNTTKTRPAPIPAGFKLPAKDEQTLNEVGGYSGPQLFSKTLSLVKKYRAKLDQGTSQGESAPGTDFAYSSS-------------------------GSKVIFASGGITNGQQCLEALNAGASLCQIYTAMMYGGVGTVTRIKAEMRDE---
>UniRef100_A0A8H7BDA4	405	0.578	3.147E-121	0	417	419	91	528	537
DGEEAHHAGTHMLKVLHSFGLNPRERGVADSQGDLAVDVFGHTLNNPIGTSAGIDKGAEVPTPLFELGAGVVEVGAVTLLPQEGNPKPRVFRIPSQNALINRYGFNSEGAELVASRLRQRVREFAYHAGLGLDDDAERRVLDGEAGVPPGSLLKGRLMAVQVAKNKTTSENDIDAVVRDYATAVGHVGKYADILVVNVSSPNTPGLRTLQNVEPLTRLLSGVVGAVQKIDRKTKPVVMVKVSPDEDTEEQVSGICEAVWDSGVDGVIVGNTTKKRPDPLPKGYLLPESEAKLLLEQGGYSGPQTFERTLALVSRYRKALDEGPKHVAPPS-DASSPSTGSSMTKPTLDLDQPAPTQLSsnvddlsesaptmtlhstlktAPAPNAPRKVIFATGGITNGRQAREILDAGASVAQVYTAMIYGGAGTISRIKQEMRDDAK-
>UniRef100_Q0U3U0	405	0.567	3.147E-121	0	417	419	91	540	549
DGEDAHHAGTAMLKALHSFGMNPRERGPGDSAGDLAVEVFGHTLANPIGTSAGIDKNAEVPTPLFELGPAIVEVGAVTLLPQEGNPKPRVFRIPSQNALINRYGFNSEGAELVATRLRQRVREFAYHSGLGLDEEAERKVLDGEAGVPPGSLKQGRLMAVQVAKNKTTSENDIDAVVRDYATSVSHVGKYADILVVNVSSPNTPGLRTLQNVEPLTRLLTGVVQAVNKIDRKTKPAIMVKVSPDEDSEEQVSGICEAVWDSGVDGVIVGNTTKKRPDPLPKGYLLPASEAQVLLEQGGYSGPQLFERTLALVSRYRKALDEGP-KSVPSQQADSEGPNTSIIEKLQPSKqtgssktettvevgsaspalssnvddlqESAPTLTlhskpVTAPAPKNSQKVIFATGGITNGRQAREILDAGASVAQVYTALIYGGAGTISRIKQEMRDDAK-
>UniRef100_A0A0H1B5N8	404	0.689	4.307E-121	0	414	419	120	519	527
DAEDAHHAGVDSLKFLYRLGLHPRERGNPDGDGKLVTEVFGYTLSNPIGISGGLDKDAEIPSALFELGPAIVEVGGTTPFPQEGNPRSRVFRIASQNALINRYGLNSKGADHMAAVLKQRVREFAYAHGFGSGESAEQRVLNGEAGVPAGSLIEGKLLAVQIAKNKNTPEGDIEAVKKDYVYCVDLLGKYADILVVNVSSPNTPGLRTLQESGPLTALLKGVVDAAEHTNRKTKPYVMVKVSPDEDTDEQISGVCDAVWASGVDGIIVGNTTKTRPEAIPKGYKLSAREEETLKETGGFSGPHLFDNTVSLVARYRALLD--KTPVSGDSGPDSA-----------PSSESEAMTSPAKP--HLAPKVIFASGGITNGEQAAKALKAGANVAMLYTGLVYGGSGTITRMKEEMRE----
>UniRef100_A0A7C8IIW2	404	0.578	4.307E-121	0	415	419	87	544	550
DGEDAHHAGNRILKVLHSFGLHPRERSNPDAAGDLEVSIFGHTLSNPIGTSAGIDKGAEIPTPLLAIGAGVVEVGGVTPLAQSGNPKPRVFRLPSQNALINRYGFNSEGAETVAMRLRQRVREFAYHAGIGIDEEAERTVLNGEAGVPPGSLTPGRLLAVQITKNKETSEHDIEAVQRDYSFCVQHLAKYADIIVVNVSSPNTPGLRSLQNVEPLTHLLISVVKAVKQVDRKTKPAIMVKVSPDEDSEEQISGICEAVWDSGVDGVIVGNTTKKRPDPLPKGYLLPQSEAGILLEQGGYSGPQMFERTLALVKKYRKNLDTGPkrlPPAPDstkqkpvtskPSRDEQAKSPSSLLNSAassipgastEVPSESSPLSSNvddlsesgptlsfrstpnaaPAPATPGPRKVLFATGGITDGRQAREILDAGASVAMVYTALIYGGVGTISRIKAELREE---
>UniRef100_UPI0020C1BDF8	404	0.583	5.893E-121	0	417	419	92	532	541
DGEEAHHAGTHMLKVLHSFGLNPRERGVADSQGDLAVEVFGHTLNNPIGTSAGIDKGAEIPTPLFELGAGVVEVGAVTLLPQEGNPKPRVFRIPSQNALINRYGFNSEGAELVASRLRQRVREFAYHAGLGLGEDAERQVLDGEAGVPPGSLLKGRLMAVQVAKNKTTSENDIDAVVRDYATAVGHVGKYADILVVNVSSPNTPGLRTLQNVEPLTRLLSGVVGAVKKIDRKTKPVVMVKVSPDEDSEEQVSGICEAVWDSGVDGVIVGNTTKKRPDPLPKGYLLPQSEAKLLLEQGGYSGPQTFERTLSLVSRYRKALDEGPkhiAPLSEARADDKP-STGSSKTKPTLDLDQPSPTQLSsnvddlsesaptmtlhstprtAPAPNAPRKVIFATGGITNGRQAREILDAGASVAQVYTAMIYGGAGIISRIKQEMRDDAK-
>UniRef100_A0A364N974	404	0.560	5.893E-121	0	417	419	85	546	555
DGEEAHHAGTHMLKVLHSFGMNPRERGVADSQGDLAVEVFGHTLNNPIGTSAGIDKGAEVPTPLFELGAGIVEVGAITLLPQEGNPKPRVFRIPSQNALINRYGFNSEGAELVASRLRQRVREFAYHSGLGLDEDAERRVLDGEAGVPPGSLHKGRLMAVQVAKNKSTSENDIDAVVRDYATAVGYVGKYADILVVNVSSPNTPGLRTLQNVEPLTRLLSGVVGAVKNIDRKTKPAIMVKVSPDEDSEEQVAGICEAVWDSGVDGVIVGNTTKKRPDPLPKGYLLPASEAKLLLEQGGYSGPQMFERTLALVGKYRKALDEGPKHIMPSSQSDDSKPVAGQATSDEPSSsiveklessaatnssktkptldldqsapapasfniddiaESAPTITlkstpNAAPAPDAPRKVIFATGGITNGRQAREILDAGASVAQVYTAMIYGGAGTISKIKQEMRDEAK-
>UniRef100_A0A8E2F5Y7	404	0.601	5.893E-121	0	417	419	104	560	563
DAEEAHHAGTAILKALHSFGLNPRERGNPDGAGDLHVEIFGHTLDNPIGTSAGIDKNAELPSPLLALGPAIVEVGGVTPLPQEGNPKPRVFRIPSQNALINRYGLNSEGADFVAMRLRQRVREFAYQMGLGIDEEAERVVLDGEAGVPPGSLTPGKLLAVQIAKNKDTPDRDLEAVKRDYVYCVKHLGKYADIIVVNVSSPNTPGLRSLQNVGPLTHILTGVVQAVKDIDRKTKPVVMVKVSPDEDSESQISGICEAVWDSGVDGVIVGNTTKKRPDPIPKGYIMPSKEASLLVEQGGYSGPQMFERTLALVKRYRNTLDQGPKADSSKSQFDKPitsapsgdsiessligkmgsdqlspeSSLPKSNTDRNPDLNtmNLPAkLNPPAELVSKGPItanppsqkskVIFATGGITNGKQAIEVLNAGASVAMVYTAMIYSGAGTVSRIKSEMRDEIR-
>UniRef100_A0A8H8RFE1	404	0.615	8.064E-121	0	415	419	96	516	522
DAEDAHHIGTEALKAMYSFGVHARERnskNQDLKDVDLGITVFGQRLQNPIGTSAGLDKLAEVPDALFALGPAIVEVGGATPFPQDGNPKPRVFRLPSQKSLINRYGLNSLGAEDMAMRLRERVRLFAYHNGYGIGKDAEEFVLNGGAGVPAGSLVEGKLLAVQVAKNKLTKDEDIEAVKNDYVYCVEKLAPYADILVVNVSSPNTPGLRTLQKVEPLTRILEGVVAAARSVDRKTKPRVMVKVSPDEDQDEQLEGIVEAIWRSGVDGVIVGNTTKRRHNLIPRHVDLPAKERQILDEQGGFSGPQMFERTLGLVKRYKRLLDQGPPPPQEKEPAKSPKLVGGAEAGDEPTVKESLAGSTAVDAGLGkhEQKVIFATGGITNGKQALEILNAGASVAQIYTALVYGGVGTVSRIKKEMKNE---
>UniRef100_C5GWP9	404	0.684	8.064E-121	0	414	419	120	520	528
DAEDAHHAGVDWLKFLYQFGLHPRERGNPDGDGKLVTEVFGYTLSNPIGISGGLDKDAEIPSALFELGPAIVEVGGTTPLPQEGNPRSRVFRIVSQNALINRYGLNSKGADHMAAVLKQRVREFAYAHGFGWGESAEQRVLNGEASVPAGSLIEGKLLAVQIAKNKNTPEADIEAVKKDYVYCVDQLGKYADILVVNVSSPNTPGLRTLQESGPLTALLKGVVHAAKRTSRTTKPYVMVKVSPDEDTDEQISGICDAVWASGVDGIIVGNTTNTRPAAIPTGYKLSAREEETLKETGGFSGPHLFNKTVSLVARYRALLDKTPVSGDSGPDSTPPSSESDAMT------------SPAKP--HLAPKVIFASGGITNGEQAAKALKAGANVAMLYTGLVYGGSGTITRMKEEMRE----
>UniRef100_A0A2B7WX60	404	0.681	8.064E-121	0	416	419	124	525	531
DAEDAHHAGVDWLKFLYQFGLHPRERGNPDGDGKLVTKVFGYTLSNPIGISGGLDKDAEIPSALFELGPAIVEVGGTTPFPQEGNPRSRVFRIVSQNALINRYGLNSKGADHMAAVLKQRVRDFAYSHGFGSGESAEQRVLNGEAGVPAGSLVEGKLLAVQIAKNKNTPEVDIEAVKKDYVYCVDLLGKYADILVVNVSSPNTPGLRTLQESGPLTALLKGVVDAAKHTNRKTKPYVMVKVSPDEDTDEQISGICDAVWASGVDGIIVGNTTKARPEAIPKGYKLPAREEETLKETGGFSGPHLFNKTVSLVARYRALLD--KTPVSDDSGSDS------------ISSSESEAVTSPAKPHLAPKV-IFASGGITNGEQAAQALKAGANVAMLYTGLVYGGSGTITRMKEEMRELK--
>UniRef100_UPI000CE1710C	404	0.622	8.064E-121	0	417	419	134	526	533
DPEDAHHAGVRYVKGLYNFGLHPRERGNDDEKfGDLKVEVFGHVLDNPLGTSAGIDKDAEIPDPLFALGPAIVEVGGVTPWPQEGNPKPRVFRIPSQNALINRYGLNSQGAAHVAMQLRERVRQFAYDTGLGLGPQSERIVLDGDADVPPGSLVPGKLLAVQVAKNKSTPDNDIAAIARDYVTCVEQLGTYADILVVNVSSPNTPGLRDLQATAPLTAILSAVVDATKRINRKTKPAVMVKVSPDEDSDSQISGICSAVWNSGVDGVIVGNTTKKRPDPIPKGYIMPANEEKLLTQMGGYSGPQMFERTLALVGRYRSKLD-----SWSPQTVDNSKE---------------------IKAAHLEPKVIFATGGITTGDQCLQILNAGASVCQVYTAMMYGGVGTITRIKTEMRESLR-
>UniRef100_A0A2B7Z1N5	403	0.678	1.510E-120	0	416	419	103	514	519
DAEDAHHAGVDALKLSYRFGFHPRERGNPDGTGDLVTQVFGYTLTNPIGISGGLDKDADIPSPLFELGPAIVEVGGTTPLPQEGNPRPRVFRLPSQEALINRYGLNSKGADYMAAVLKQRVRDFAYSEGYGASETAERRVLDGEAGVPPGSLLEGKLLAVQVAKNKATPDNDIEAVKDDYVKCVDKLGKYADILVVNVSSPNTVGLRQFQQAEPLTIILKGVVDSAHRTDRKTKPKVMVKVSPDEDSDADISGICDAVWASGVDGVIVGNTTKKRLDPLPQGYALPAREQATLKETGGLSGPQLFDNTIFLVAKYRTHLDERLQPKA---AETTPDEAGTPIEPADAGVTPALPSGEAKPA--PTPKVIFASGGISTGKQAQQALDAGASVAMLYTGMIWGGAGTVTRIKEEMRDIR--
>UniRef100_A0A1J9QCB6	403	0.684	1.510E-120	0	414	419	121	522	530
DAEDAHHAGVDWLKFLYQLGLHPRERGNPDGDGKLVTKVFGYTLSNPIGISGGLDKDAEIPSALFELGPAIVEVGGTTPFPQEGNPRSRVFRIVSQNALINRYGLNSKGADHMAAVLKQRVREFAYAHGFGSGESAEQRVLNGEAGVPPGSLIEGKLLAVQIAKNKNTPEADIDAVKKDYVYCVDLLGKYADILVVNVSSPNTPGLRTLQESGPLTALLKGVVDAAKHTNRMTKPYVMVKVSPDEDTDEQISGVCDAVWASGVDGIIVGNTTKTRPEAIPKGYKLSAREEETLKETGGFSGPHLFNKTVSLVARYRALLDKTPTAMSGDRGTDST-----------PSSESEAMTLPAKP--HLAPKVIFASGGITNGEQAAKALKAGANVAMLYTGLVYGGSGTITRMKEEMRE----
>UniRef100_A0A6A6ZT11	402	0.557	2.066E-120	0	417	419	95	555	563
DGEDAHHAGNRILKVLHSLGLNPRERGDDDAAGDLAVEVFGHTLANPIGTSAGIDKGAEIPTPLLELGAAVVEVGAVTLLPQEGNPKPRVFRLPSQNALINRYGFNSEGAELVASRLRQRVREFAYHAGLGLDEEAEKKVLNGEAGVPPGSLKAGRLMAVQVAKNKTTSENDIDAVVRDYATSVAHVAKYADILVVNVSSPNTPGLRTLQNVEPLTRLLSGVVQAVKKIDRKTKPAIMVKVSPDEDSEEQVAGICEAVWDSGVDGVIVGNTTKKRPDPLPKGYLLPASEAQLLLEQGGYSGPQMFERTLALVSKYRKTLDEGPKSVLSSEGSDQkqrvgrstgGEPSTSILDKIQPssssstgssktkatlDIDSKPALSTNVddleesapkvtlhstlvtmPAPKNPRKVIFATGGITNGRQAREILDAGASVAQIYTALIYGGAGTISRIKQEMRDDAK-
>UniRef100_A0A074X035	402	0.612	2.066E-120	0	415	419	99	555	573
DAEDAHRAGNKALKALYSVGLHPRERGNPDLNGDLKVEVFGHVLDNPIGTSAGLDKNADIPDVVLGFGAGIVEVGGITPRPQEGNPKPRVWRIPSQNAVINRYGLNSEGADSVATRLRQRLREFAYALGLGLDPVAEQSVLDGHAGVPPGSQMPGRLLAVQVAKMKVTPDNDIDAIAQDYVYCVNQLAKYADILVVNVSSPNTPGLRNLQQAAPLTKILTAVVDAAQATDRKTKPAVMVKVSPDEDSDEQVSGICGAVWASGVDGIIVGNTTNKRPDPLPLGYQLSQKEQNILLETGGYSGPQLFERTVALVKKYRTTLDKGPNeskPKSESetkaepkkieapkqpeksefqleteamkakirQQLQQKSDSTKSAAPNSLDAETKSAIESsanslSTPAQLPTKeKVIFATGGITNGKQALEVLNAGASVAMVYTAMVYGGAGTITRIKQEMREE---
>UniRef100_A0A8H6L9U7	402	0.569	2.066E-120	0	417	419	111	587	597
DAEEAHEVGTASLKGLYKWGLHPRERG--DVPRNLEVEVFGHTLSNPIGTSAGIDKHAEIPDPLFALGPSIIEIGGATPYPQDGNPKPRVFRLPSQKGLINRYGLNSEGADNVAMRLRQRVREYAYANGFGIDEEAEQSVLDGKAGVPGGSLTSGRLMAVQVAKNKFTPDEDIEAVKADYVYCVEALARYADIIVVNVSSPNTPGLRGLQRVEPLTNILTGVVEAAKKAKKRVKPAVMVKVSPDEDSDEQVRGICDAVWESGVDGVIVGNTTKRRHDLLPADYNLPAREAATLLEQGGYSGPQLFEGTVALTKRYRRLLDEgmdqtPKEPAStkaiddapqqdpnkdvssriketverdaknlkpdtpEAHAESKSQPLIQIPPRNNPfssdrpstsastsafsadtHINQLPPITQSEPSKEPPkRKVIFATGGIQNGKQALEVLEAGASVAQVYTALVYGGVGCIARMKDEMREEMK-
>UniRef100_A0A0G2HZU8	402	0.667	3.869E-120	0	414	419	120	517	525
DAEDAHHAGVNWLKFLYRFGLHPRERGNPDGDGKLVTEVFGYTLCNPIGISGGLDKDAEIPSALFELGPAIVEVGGTTPLPQEGNPRSRVFRIVSQNALINRYGLNSKGADHMAAVLKQRVREFAYAHGFGSSDPAEQRVLNGEAGVPPGSLTEGKLLAVQIAKNKGTPEADIEAVKKDYVYCVDRLGKYADILVVNVSSPNTPGLRTLQESGPLTALLKGVVEAAKHTNRKAKPYVMVKVSPDEDTDEQISGICDAIWASGVDGVIVGNTTKARPEALPKGYKLSTREEETLRETGGFSGPHLFNKTVSLITRYRTVLD-KKLKSDDAPDST---------------LSETGPTASPATSRLAPKV-IFASGGITNGEQAAKALKAGANVAMLYTGLIYGGSGTITRMKEEMRE----
>UniRef100_A0A6A5SYV5	402	0.580	3.869E-120	0	414	419	91	533	545
DGEEAHHAGTHMLKVLHSFGLNPRERGVADSRGDLAVEVFGHTLNNPIGTSAGIDKGAEIPTPLFELGAGIVEVGAVTLVPQEGNPKPRVFRLPSQNALINRYGFNSEGAELVASRLRQRVREFAYQAGLGIDEAAEQQVLDGEAGVPPGSLLNGRLLAVQVAKNKTTSEDDIDAVVRDYATAVSYVGKYADILVVNVSSPNTPGLRTLQNVEPLTRLLSGVVQAVKNIDRKTKPAIMVKVSPDEDSEAQIAGICEAVWDSGVDGVIVGNTTKKRPDPLPKGYLLPASEAKLLLEQGGYSGPQMFERTLALVSKYRNALDEGpkhpsPSPSSILEKTSNSTSTSSQSSKTtttldldQPSpsalSSNVDDLSSSaptltlkstpktAPAPSNPRKVIFATGGITNGRQAREILDAGASVAQVYTAMIYGGAGTVSRIKGEMRE----
>UniRef100_A0A0G2GHV0	401	0.663	5.295E-120	0	415	419	24	445	454
DAEDAHHFGNLALKALYHFGLHPRERSDPDRAGDLAISVFGHTLVNPIATSGGLDKDADIPNPLFALGPAIVEVGGTTPRPQEGNPKPRVFRIPSQNAIINRYGLNSKGADHMATILRFRVREYAKSLGLGFDAEAEQRVLDGETGVPPGSLTPGRLLAVQVAKNKTTPESDVEAVKADYVYCVERLAKYADILVVNVSSPNTPGLRSLQATGPLTEILKSVVGAARKADRKTKPAVMVKVSPDEDSDEEVAGICEAVWASGVDGVIVGNTTKKRLDPLPRGYILRPEEEQILMEQGGYSGPQLFANTVKLVKKYRSLLDVRPPlsrPSYPPTSSDSNSKEEAAAAAPMPVPLSISDSKVESPAassTEDAPKVIFATGGITTGKQALEVLNAGASVAMVYTALVYGGAGTISRIKEEMRDE---
>UniRef100_A0A4S3JS50	401	0.742	5.295E-120	0	414	419	116	492	495
DAEDAHHIGVDILKTLYKYGLHPRERGNPDGDGVLATEVFGYTISNPIAISAGLDKHAEIPDPLFDLGPAIVEVGATTPLPQEGNPRPRVFRVPSQKAMINRYGFNSKGADHMAAILEQRVRDFAYAHGFGVHEQAVERVLNGEANVPPGSLNAGKLLAVQVGKNKATPDSDIEAIKQDYVYCVDRLAKYADILVVNVSSPNTPGLRDLQAVAPLTAILEAVVGAAKSVDRTSKPFVMVKVSPDEDSEEQITGICEAVWNSGVDGVIMGNTTNRRPEPL----TLPPTEQATLTETGGYSGPQLFDRMVALVARYRGELDARAEGEQE----------------------------------KKQRKVIFASGGITSGAQAQAALQAGASVAMMYTGVVYGGVGTVTRVKQEMKE----
>UniRef100_A0A438MU55	401	0.610	5.295E-120	0	417	419	91	496	502
DPEDAHHAGNHILKTLWDIGLHPRERNDLDSAKDLQAEVFGHTLRNPIATSAGIDKHADIPDPLFAIGPSIVEIGGTTPVPQPGNPKPRVFRLTSQNALINRYGLNSEGADHVAMRLRNRVRKFAHSLGLGHDEIAERAVLDGMAGVPPGSLTPGKLLAINIAKNKTTPEDDVDAVTRDYVYCVDKLGPYADILVVNVSSPNTPGLRSLQQSDKLQKILSGVVKAAGSVQRMERPKVMVKVSPDEDSEAQISGICEAVWASGVDGVIVGNTTNRRPEPLPHLHAFSPLEQQHLLETGGFSGPHLFDRTVSLVKKYRKLLTERPVDFQPVEQ--KPGALEAEAERV---------VQAQLDSNDQAKV-IFATGGITNGQQALQVLNAGADVAMVYTALIYGGVGTISRIKDEMREEMR-
>UniRef100_A0A074YZF6	401	0.599	5.295E-120	0	417	419	99	550	567
DAEEAHKISNKTLKALYSVGLHPRERGNPDISGDLKVEVFGHVLDNPIGTSAGLDKNADIPDVVLGFGAGIVEVGGITPHPQEGNPKPRVWRIPSQNAIINRYGLNSEGADSVATRLRQRLREFAYSIGFGLDPVAEQSVLDGHAGVPPGSQMPGRLLAVQMAKMKETPDNDIDAIAQDYVYCVNQLAKYADILVVNVSSPNTPGLRNLQQAAPLTKILTAVVDAARNTDRATKPAVMVKVSPDEDSEEQVSGICGAVWASGVDGIIVGNTTKKRPDPLPANYMLPESEQKIMLEMGGYSGPQLFERTVALVKKYRAALDKGPNetkseskpetkkieaPKQPEKSEFQLETEamkekirkrlqqkSDATQSAAPnslDAETKSSIESSVERdlkNLKPEKVIFATGGITNGKQALEVLNAGASIAMVYTAMVYGGAGTITRIKKEMREEIR-
>UniRef100_A0A1J9S3T5	401	0.587	7.245E-120	0	417	419	125	592	595
DAEDAHHAGLKALQTLYPLGLHPRERGDPDGAGDLRITVFGHSLDNPIGISAGLDKNAWIPDPLFALGPAIVEVGGITPKPQAGNPLPRVFRVTSQEGLINRCGLNSEGADSVAARLRQRVREYAYQIGFGLGPDAEQAVLDGAAGVPPGSLAAGRLMCVQVAKNKNTPDTDIEAVKDDYVYCVDRLAKYADVIVVNVSSPNTPGLRSLQRVEPLTRILTGVVAAAKSADRKTKPAVMVKVSPDEDTKEQMSGICDAVWESGVDGVIVGNTTKSRPAPLPRGYIMPTHEQETLLETGGYSGPQLFDKTLGMVAKYRKMLDQGPriapkeeKPEAKALAAAAGEapetttaekigsgakEVASQVSSAFsevkvadptenvttsPDdlTEMAPVVKAPTPSAaeevAGDRSPyshvskeIWATGGVTNGKQALQLLNAGASVAMVYTTMVFNGSGAVTKIKNQMRQEIK-
>UniRef100_A0A2K1QS68	401	0.581	7.245E-120	0	415	419	121	596	607
DAEEAHKFGNKALKGLYTFGLHPRERGAPDAKGDLKVEVFGHVLDNPIGTSAGIDKNAEIPDNLFAFGPAIVEVGGATPRAQDGNPKPRVWRIPSQNALINRYGLNSEGADNVAMRLRQRVREFAYSIGLGLDPEAERKVLDGEVGVPPGSLVPGRLLAVQCAKMKDTPDGDIEAVARDYTYCVDQLAKYADIIVVNVSSPNTPGLRSLQQTLPLTAILTSVVGAAKACDRKTKPAVMVKVSPDEDSEEQVRGICDAVWMSGVDGVIVGNTTKKRPDPLPRGYALPYHEEQTMLEQGGYSGPQLFERTVSLVRKYRQTLDQGPPPPKETQppketttpsaenaptqdpLAEKVEEGIERDTaRLKPLTPEAeaeskqpllklperheagaepshkleaaePAFSASTHAAQGAQkeqshlqdqlkeKVIFATGGITNGKQALEVLNAGASVAQVYTALVYGGAGTISRIKKEMREE---
>UniRef100_A0A2P7Z2L4	401	0.573	7.245E-120	0	415	419	117	599	610
DAEEAHKAGNKALKGLYIFGLHPRERGDVDAKGDLKVEVFGHVLDNPIGTSAGIDKNAEIPDSLFAFGPAIVEVGGATPRAQEGNPKPRVWRIPSQNALINRYGLNSEGADNVAMRLRQRVREFAYSIGLGLDPEAERKVLDGEVGVPPGSLVPGKLLAVQCAKMKDTPDGDIEAVARDYTYCVDQLAKYADIIVVNVSSPNTPGLRSLQQTLPLTAILTSVVGAVKACDRKTKPAVMVKVSPDEDSEDQVRGICDAVWMSGVDGVIVGNTTKKRPDPLPRGYTLPPKEEQIMLEQGGYSGPQLFERTVSLVKKYRTALDkGPPIPkeTQQPGGLIQQQEQAQQKEQEKPETQEItqgrvdesverdaerlkpmtpeaeaeskqpllklperhdagaepshelkaaePALSSSTHAVQGTKptpspaeeplkeKVIFATGGITNGKQALEVLNAGASVAQVYTALVYGGAGTISRIKKEMREE---
>UniRef100_A0A2J6TMC3	400	0.582	9.914E-120	0	415	419	94	536	542
DAEDAHHVGTQTLKALYSFGIHPRERNPKVQDskgPDLSIEVFGHKLQNPIGTSAGIDKLAEIPDALLALGPAIVEVGGATPYPQDGNPKPRVFRLPSQKALINRYGLNSLGAEDMAMRLRERVRLFAYHNGYGIGEEAEELVLNGGAGVPPGSLAEGKLLAVQVAKNKFTKDEDLDAVRRDYVYCVEMLAPYADILVVNVSSPNTPGLRTLQRVEPLTKILEGVVGAAKSVNRETAPKVMVKVSPDEDQDEQIEGIVEAIWRSGVDGVIVGNTTKRRHNLIPQHVDLSPKERQILDEQGGFSGPHMFERTLGLVKRYRRLLDeGPPAPPKGkkqpkestnpvAGPTSGDGPGSTIVEKVETVKEGLTgsggtgstgvggSLTDGLTGAGHGQKVIFATGGITNGKQALEILNAGASVAQIYTALIYGGVGTVSRIKKEMREE---
>UniRef100_R0JS62	400	0.564	9.914E-120	0	417	419	100	561	570
DGEEAHHAGTQMLKVLHSFGMNPRERGVADSQGDLAVEVFGYTLNNPIGTSAGIDKGAEVPTPLFDLGAGVVEVGAITLLPQEGNPKPRVFRIPSQNALINRYGFNSEGAELVASRLRQRVREFAYHAGLGLGEDAEQRVLDGEAGVPPGSLHKGRLMAVQVAKNKTTSENDIDAVVRDYATAVGYVGKYADILVVNVSSPNTPGLRTLQNVEPLTRLLSGVVSAVKNIDRKTKPAVMVKVSPDEDSEEQIAGICEAVWYSGVDGVIVGNTTKKRPDPLPKGYLLSQSEAKILLEQGGYSGPQMFERTLALVSKYRKALDEGPKQIALPAESEDTKPLAGQTTGDEPspsileklessvstessdtkatldidqpapapassDFDDISKSAPTItlhstpkvaPAPDAPRKVIFATGGITNGRQAREVLNAGASVAQVYTAMVYGGAGTISRIKQEMRDDAK-
>UniRef100_A0A8H3FRV2	400	0.545	9.914E-120	0	417	419	376	863	870
DAEEAHEAGTKSLKALYQFGLHPRERGKADEAGDLEVEIFGHIIRNPLGTSAGIDKHADIPDPLLALGPSIVEIGGATPYPQDGNPKPRVFRLPSQNALINRYGLNSEGADHVAMRLQERVRKFAYAHGFGMDELAEQRVLDGEAGVPPGSLIEGKLMAVQVAKNKFTPDEDLEAVKRDYVYCVEALARYADIIVVNVSSPNTPGLRGLQHVDKLTNILTGVVEASKQAKRKTKPAVMVKVSPDEDSDAQVSGICEAIHNSGCSGVIVGNTTQRRPEPLPAGYSLSDKEAALMLEQGGYSGPQLFERTVALVRKYRtiigemSLSNVRSTPASEPHypqspsnsdlagqiqetvERDKAnlkplNSEADADSKAQPLIrlpernspsssspsasikspatppasDAAPALSSSSHLDQLPSAPktsassltsladqkvIFATGGITNGRQALEVLEAGASVAMVYTALVYGGVGTISRIKSEMREEMR-
>UniRef100_UPI001E8E00AF	400	0.702	1.357E-119	0	416	419	107	482	486
DAEDAHHAGVVALKELYKLGLHPRERDTPDRDGKLETQVFGYTLSNPIGISGGLDKHADIPDPLFALGPAVVEVGGTTPLPQDGNPKPRVFRLVSQAAMINRYGLNSKGADHMAEVLQKRVRDFAFAHGFGEHDAGEQRVLNGEAGVPPGSLLDGKLLAVQVAKNKLTPESDIAAVTRDYVYCVDRLAPYADIVVVNVSSPNTPGLRGLQAAGPLTEILKGVVGAARGIDRKSKPFVMVKVSPDEDSDEQVDGICHAVRESGVDGVIVGNTTNHRPSPLPKGYVLPIKEQQTLTETGGYSGPQLFERTVALVSRYKDKF-----------------------------------------AAEGSPKTIFASGGITTGKQAQAALDAGASVAMMYTAITYGGSGTVTRVKKELREER--
>UniRef100_A0A2B7WTE0	400	0.675	1.357E-119	0	416	419	123	526	531
DAEDAHHAGVDWLRFLYQFGLHPRERGDPDGDGKLVTEVFGYTLANPIGISGGLDKDAEIPSALFDLGAAIVEVGGTTPLPQEGNPRNRVFRIVSQNALINRYGLNSKGADHMAAVLKERVREFAYAHDFGTNESAEERVLNGEAGVPAGSLVDGKLLAVQVAKNKITPETDIEAVKKDYVYCVDRLGKYADILVVNVSSPNTPGLRTLQESGPLTSLLTGVVDAAKHTNRKNKPYVMVKVSPDEDTDEQITGICDAVWASGVDGVIVGNTTKTRPAPIPQGYRLSAREQETLKETGGFSGPHLFDKTVSLVARYRALLD-KQLVSDDAMEDTPASETG--------------AMTSPVKSQLPPknKKVIFASGGITNGEQAAKALEAGASVAMLYTGLVYGGSGTITRMKEEMRQIK--
>UniRef100_A0A8T9CCB5	400	0.579	1.357E-119	0	415	419	96	530	538
DAEDAHHVGTQSLKALYSFGIHPRERnskSQDLKDVDLGVTVFGQRLQNPIGTSAGIDKLAEIPDALLALGPAIVEVGGATPFPQDGNPKPRVFRLPSQKALINRYGLNSLGAEDMARRLRERVRLFAYHNGYGIGQDAQDIVLNGGAGVPPGSLVEGKMLAVQVAKNKSTKDEDIEAVKRDYVFCVEQLAPYADILVVNVSSPNTPGLRTLQRVEPLTRILEGVVGAARSVNRKTKPRVMVKVSPDEDQDVQIEGIVEAIWRSGVDGVIVGNTTKRRHNLIPSHINLTVKEKQIFDEEGGFSGPHMFERTLGLVKRYRRLLDQGPPPPPEekkPTKSSKPEGAATGVQSTSTITDKIQSVkdtvtglggagssEDVGPSGGHEQKVIFATGGITNGKQALEILNAGASVAQIYTALIYGGVGTVSRIKKEMKEE---
>UniRef100_A0A6A5U7W5	400	0.550	1.357E-119	0	417	419	92	565	569
DGEDAHHAGTAIIKALYSFGFHPRERGSPDAAGDLEVAVFGHKLSNPIGTSAGLDKGAEIPTPMLEIGAGLIEVGAVTTVPQEGNPKPRVFRLPSQNALINRYGFNSEGAELVAMRLRQRVREFAYHAGFGLDEEAERIVLDGEAGVPPGSLKAGRLMAVQIAKNKTTSEQDIEAVKGDYTKCVEYLGKYADIIVVNVSSPNTPGLRALQNVEPLTQLLSSVVTAVKKVDRKTKPAIMVKVSPDEDSDEQIAGITEAIWDSGVDGVIVGNTTKKRPDPIPRGYLLPDKEANVLLEQGGYSGPQMFERTLSLVSRYRKSLDDGPrklpllssnKPETEPPVAGQAtgdEPDPSILEKLEPSktpsdvissakaslpkastqlpSESSPPptnvddlseaapkltlqsqpssTTAPAPAPTGPRKVIFASGGITNGRQAREILDAGASVAQVYTAIIYGGVGTITRIKQEMREEAK-
>UniRef100_A0A6J3LQ18	400	0.581	1.357E-119	0	416	419	115	580	625
DPEEAHHSGIRYISALYDFNLHPRERGNeDEEKGDLRVEVFGHVLNNPVGTSAGIDKNAEIPSALFALGPAIVEVGGVTPLPQEGNPKPRVFRIPSQNALINRYGLNSEGAEHVAMQLRERLRSFAYAHGLGIGADAEEIVLSGEAQVPPGSLVPGKLLAVQIAKNKATPDNDILAIARDYVTCVDHLAKYADILVVNVSSPNTPGLRDLQATGPLTAILTAVVDAAQDCDRKTKPAVMVKVSPDEDSDAQIEGICAAVWASGVDGVIVGNTTKKRPAPVPQGYIMPADEANILNEVGGYSGPQMFERTLDLVKRYRERLDlGPPEDESRPQnapkeqkTSSQQSQLQEQTARdpgvqdtkagikrdsqnlkpldAEPSeaekgatqpliripdphtSESAPPASTPSSSQPLKAKVLFATGGITNGDQCLQILNAGASVCQVYTAMMYGGVGTVTRIKSEMRDAL--
>UniRef100_A0A4V5NHP1	400	0.622	1.856E-119	0	417	419	41	427	430
DPEEAHHAGIRYIKGLYTFNLHPRERG-GHDDGTLKVEVLGHVLDNPIGTSAGIDKNAEIPSPLFALGPAIVEVGGVTPHPQEGNPQPRVFRLPSQNALINRYGLNSEGVEH----LRQRVRQFAYDNGLGLSPESERIVLDGDAQVPPGSLVPGKLLAVQVAKNKFTPDSDIEAVANDYVTCVNHLAKYADILVVNVSSPNTPGLRDLQATGPLTAILSAVVDAAKSTERKSKPAVMVKVSPDEDSDAQIDGICSAVWSSGVDGIIVGNTTKKRPDPIPKGYIMPPREEKLLAEMGGYSGPQMFGRTLDLVKRYRTKLDQGP--------------------------PTTPDDTSAGRRSDEKDKVIFATGGITNGEQCLQILNAGASVCQIYTAMMYGGVGTVTRMKQEMREAMR-
>UniRef100_A0A225AS84	400	0.705	1.856E-119	0	416	419	100	475	478
DAEDAHHTGVIALKELYKLGLHPRERSSPDEDGKLATEVFGYTLSNPIGISGGLDKHADIPDPLFALGPAVVEVGGTTPLPQDGNPKPRVFRIVSQSGMINRYGLNSKGADHMAEVLRQRVRAFASANGFGYHEAAEERVLNGEAGVPPGSLTEGKLLAVQVAKNKVTPETDIAAVTNDYVYCVDRLAPYADIMVVNVSSPNTPGLRGLQAAGPLTEILKGVVGAAKRIDRKTKPFVMVKVSPDEDSEEQVDGICHAVRESGVDGVIVGNTTNRRPRPLPKGFVLPQKEEQTLTETGGYSGPQLFERTVALVSRYKEKLGNGESP-----------------------------------------KTIFASGGITNGKQAQAVLDAGASVAMMYTAITYGGTGTVTRVKNELREER--
>UniRef100_A0A8T8TWM2	400	0.595	1.856E-119	0	415	419	42	483	488
DAEEAHHVGTQALKGLYSFGLHPRERAGSSKDargADLSVTVFGQKLQNPIGTSAGIDKLAEIPDALFALGPAIVEVGGATPFAQDGNPKPRVFRIPSQNALINRYGLNSLGADDMARRLRERVRTFAYSRGYGISQEAEDFVLNGGAGVPPGSLTKGRMLLVQVAKNKDTKDEDIEAVKRDYVYCVERLAPYADILVVNVSSPNTPGLRTLQRVEPLTRILEGVVGAAKSVKRATTPKVMVKVSPDEDQDEQMEGIVEAIWKSGVDGVIVGNTTKRRHNLIPADVKLTLKEAEILDEQGGFSGPQMFDRTLNMVKRYRRLLDQGPpvsTQKTSDEAQDQSKPVAGIASGDEPGStiaEKIQPVkdalispsgagsaqvggGLEDGLGSREQKVIFATGGITNGKQALEILNAGASVAQIYTALVYGGSGTVTRIKKEMKEE---
>UniRef100_A0A2B7ZFR0	400	0.672	1.856E-119	0	414	419	120	517	525
DAEDAHHAGVNWLKFLYRFGLHPRERGNPDGDGKLVTEVFGYTLCNPIGISGGLDKDAEIPSALFELGPAIVEVGGTTPLPQEGNPRSRVFRIVSQNALINRYGLNSKGADHMAAVLKQRVREFAYAHGFGSSDPAEQRVLNGEAGVPPGSLTEGKLLAVQIAKNKGTPEADIEAVKKDYVYCVDRLGKYADILVVNVSSPNTPGLRTLQESGPLTALLKGVVEAAKHTNRKAKPYVMVKVSPDEDTDEQISGICDAIWTSGIDGVIVGNTTKARPEALPKGYKLSTCEEETLRETGGFSGPHLFNKTVSLVARYRTVLD-KKLKSDDAPDST---------------LSETGATTSPATSRLAPKV-IFASGGITNGEQAAKALKAGANVAMLYTGLIYGGSGTITRMKEEMRE----
>UniRef100_UPI00144A9097	400	0.576	1.856E-119	0	414	419	88	555	558
DGEDAHHAGTAALKTLHSFGIHPRERGSPDAAGDLEVDVLGHRLSNPIGTSAGIDKGAEVPTPLFALGPGIVEVGGVTPLPQAGNPRPRVFRMPSQNALINRYGFNSEGAEVVAMRLRQRLREFAYHKGLGINEEAERIVLDGEAGVPPGSLVPGRLLAVQITKNKDTPEQDSEAVSRDYAFCVKHLAKYADIIVVNVSSPNTPGLRSLQNVEPLTHLLTSVVQAVKQVDRKTKPAIMVKVSPDEDSEEQVSGICEAVWSSGVDGVIVGNTTKRRPNPIPKGFVMPEKEASLLLEQGGYSGPQMFDRTRALVRRYRKTLDDGPkqlllsavsgqdkqipgPPVGDSVESsikEKPEPTKKQIEDALssatstlrsdwtetpgestPQSSNIdnmsvsdPLLShsslsnpPPTPLPSPQRKVLFATGGITNGRQAREILDAGASVAMVYTALIYGGVGTISRIKEEMRE----
>UniRef100_UPI001B38DA77	398	0.565	4.756E-119	0	417	419	95	552	561
DGEEAHHAGTRMLKVLHSFGLNPRERGVADSAGDLAVEVFGHTLSNPIGTSAGVDKGAEIPTPLFELGAGIVEVGAITLLPQEGNPKPRVFRLPSQNALINRYGFNSEGAELVATRLRQRVREFAYHAGLGLDEDAERIVLNGEAGVPPGSLLAGRLMAVQVAKNKTTSESDIDAVVRDYATAVGHVGKYADILVVNVSSPNTPGLRTLQNVEPLTRLLSGVVQAVKKIDRKTKPAIMVKVSPDEDSVEQISGICEAVWDSGVDGVIVGNTTKKRPDPFPKGYLLPESEAKLLLEQGGYSGPQMFERTLALVSKYRKGLDegpkQIPPPDKPVANQTTGDEptssnletsqsssstsssgsskttttldldQPAALSSNVDDLsESAPTLTlqstpNIVPAPLAPRKVIFATGGITNGRQAREVLDAGASVAQVYTAMIYGGAGTISRIKEEMRDEAK-
>UniRef100_A0A8H3J4Q9	398	0.551	6.508E-119	0	417	419	105	581	587
DAEEAHEVGTASLKGLYKWGLHPRERGN--VPQNLEVEVFGHMLSNPIGTSAGIDKHAEIPDPLFALGPSIIEIGGATPYPQDGNPKPRIFRLPTQKAMINRYGLNSEGADNVAMRLRQRVREYAFANGFGIDEEAEQKVLDGEAGVPGGSLMSGRLMAVQVAKNKFTPDEDIEAVKADYVYCVEALARYADIIVVNVSSPNTPGLRGLQRMEPLKQILTGVVEAANKAKKRVKPAVMVKVSPDEDSEEQIRGICDAVWESGVDGVIVGNTTKRRRDLLPADYDLPAREAALLLEQGGYSGPQLFKRTVALTKRYRGWLDEGmerrpkepaptkandDTPQEEPKNdissriQETVEHDAKNLkpdtpesnaesesqplipipPRNNPfssdqpstnpsapafsadtHINQLPSLTQSDPAKAPPkRKVIFATGGITNGRQALEVLEAGASVAQVYTALVYGGVGLIARMKDEMREEMR-
>UniRef100_A0A7H8R2M1	398	0.702	8.905E-119	0	416	419	100	475	478
DAEDAHHAGVDGLKELYRLGLHPRERDSPDKDGKLATEVFGYTLSNPIGISGGLDKHADIPDPLFELGPAIVEVGGTTPLPQDGNPKPRVFRVVSQSAMINRYGLNSKGADHMAKVLKERVRAFAYAHGFGDHDVAEQRVLNGEAGVPPGSLFDGKLLAVQVAKNKLTPESDIAAVAGDYVYCVDRLAPYADIVVVNVSSPNTPGLRGLQAAGPLTEILKGVVGAARKIDRKTKPFVMVKVSPDEDSDEQVDGICHAVRESGVDGVIVGNTTNRRPNPLPRGYVLPAKEQQTLTETGGYSGPQLFEGTVALVSRYKEKL-----------------------------------------AGEGAPKAIFASGGITTGQQAQAVLDAGASVAMMYTAITYGGSGTVTRVKNELREVR--
>UniRef100_A0A2S7R3N9	398	0.606	8.905E-119	0	415	419	100	479	486
DAEDAHHAGTKALKILYSIGLNPRDRAFRatnADAADLSVSVFGHKLDNPIGTSAGLDKLAEIPDALFDLGPAIVEVGGCTPFAQEGNPKPRVFRIPSQKALINRYGLNSLGADDMAMRLRERVRLFAYKNGLGVGSDAERMVLDGEVGVPPGSLHKGKLLAVQVAKNKDTKDEDIEAVKRDYVYCVERLAPYADILVVNVSSPNTPGLRTLQKVEPLTRILEGVVGAAKSTNRKTKPRVMVKVSPDEDQDEQIEGIVEAIWRSGVDGVIVGNTTKRREKVIPNDITISPRERRILEEQGGYSGPQMFERTLSLVKRYRSLLDQGP---------------------------------------NQERKVVFATGGITNGKQALEILNAGASVAQVYTAMVYSGAGTVTRIKKEMSDE---
>UniRef100_A0A3M2T7R2	398	0.715	8.905E-119	0	413	419	111	498	515
DAEDAHHAGVNALRTLYRLGLNPRERGNPDGDGGLATEVFGHTLANPIGISGGLDKHAEIPDALFDIGAAIVEVGGATPQPQEGNPRPRVFRVPSQAAMINRYGLNSYGAEHMAAELRARVRAFAYAAGFGEHDAGEARVLNGEAGVPPGSLVPGKLLAVQVAKNKATPDADIEAVKRDYVYCVDRLARYADVLVVNVSSPNTPGLRDLQATAPLTAILQAVVGAAKGVQRASKPAVMVKVSPDEDADEQVAGICEAVWGAGVDGVIVGNTTNRRPQP---RNALRAQEESALAETGGYSGAQTFSRTAGLVRRYRALLDARlPSAGDGAGPTAAGEE---------------PST---------PRKAIFASGGISSGEQAQEVLEAGASAAMMYTGIVYGGVGTVTRVKQEMR-----
>UniRef100_A0A6A5WA80	397	0.543	1.218E-118	0	415	419	85	543	549
DGEDAHHAGTKILRGLYDFGIHPRERGNPDAAGDLEVEVFGHVLRNPIGTSAGIDKGAEVPTPLLALGPAIVEVGAVTPYPQAGNPKPRVFRIPSQNALVNRYGFNSEGAEVVAMRLRQRVREFAYHMGLGIDEDAERAVLDGQAGVPPGSLTPGRLMAVQVTKNKGTSENDIEAVIRDYAFCVQHVGKYADIVVVNVSSPNTPGLRALQNVEPLTKLLAGVVEAVEKVDRKVKPAIMVKVSPDEDSEEQVSGICEAVWDTGVDGIIVGNTTKKRPDPIPKGYVIPAKEANILLEQGGYSGPQMFDRTLALVKRYRSMLDhGPKLPPPPISSDESGSSL---LSKLEPDeqttkvaaaavslaVPDMPSGTAELPSepaefssnvddlsasaptisiktipdaapapSTASRKVLFATGGITNGRQAREILDAGASVAMVYTALIYGGVGTISKIKKEMREE---
>UniRef100_A0A6G1J2R9	397	0.542	1.218E-118	0	417	419	165	640	644
DGEEAHRVGTRLLKALYSFGLHPRERGDPDAAGDLEVEVFGHTLRNPIGTSAGLDKGAEISTPMLEIGAGLIEVGAVTTVPQEGNPKPRVFRLPSQNALINRYGFNSEGAEMVAMRLRQRLRQFAYHAGLGIDEDAERIVLDGGAGVPPGSLMPGRLMAVQIAKNKNTSEHDMEAVKRDYTRCVHHLGRYADVVVVNVSSPNTPGLRTLQNVEPLTQLLASVVEAVQKVDRKTKPAIMVKVSPDEDSEEQVLGICEAVWESGVDGVIVGNTTKKRPDPIPKGYQLPSTEASLLLEQGGYSGPQMFEQTLRLVKRYRQTLDngpkrLPPPPppskkeppvaghaiGDEPDASILDKISPSKIPSEAPSSENptapkasaslpsestppptnvddlaeaAPTLSSkppayamdptpaPAPATAGARKVIFASGGITNGRQAREVLDAGASVAQVYTAIIYGGVGTISRIKEEMREEAK-
>UniRef100_A0A0U1LTV0	397	0.709	1.667E-118	0	416	419	98	475	478
DAEDAHHAGVDALKELYRLGLHPRERDSPDKDGKLATEVFGYTLSNPIGISGGLDKHADIPDPLFELGPAIVEVGGTTPQPQDGNPRPRVFRVVSQAAMINRYGLNSKGADHMAKVLKERVRAFAYAHGFGDHDAAEQRVLNGEAGVPPGSLFAGKLLAVQVAKNKTTPESDIAAVAQDYVYCVDRVAPYADIVVVNVSSPNTPGLRGLQAAGPLTEILKGVVGAARRIDRKTKPFVMVKVSPDEDSDEQVDGICHAVRESGVDGVIVGNTTNRRPNPLPKGYVLSAKEQQTLSETGGYSGPQLFEGTVALVARYK---------------------------------EKLAAEEGSTP------KAIFASGGITTGRQAQAVLDAGASVAMMYTAITYGGTGTVTRVKNELREER--
>UniRef100_A0A2J6PIB2	397	0.572	1.667E-118	0	418	419	57	511	512
DAEDAHHAGTATLKALYSFGIHPRERNSKAQDgADLSVEVFGHKLQNPIGTSAGIDKLAEIPDALLALGPAIVEVGGATPYPQDGNPKPRVFRLPSQKALINRYGLNSLGAEDMAMRLRERVRLFAYHNGYGIGPEAEELVLNGGAGVPPGSLVEGKLLAVQIAKNKFTKDEDLDAVRRDYVYCVEKLAPYADILVVNVSSPNTPGLRTLQRVEPLTRILEGVVGAAKSVNRKTAPKVMVKVSPDEDQDEQIEGIVEAIWRSGVDGVIVGNTTKRRHNLIPQHVDLSPKERQILDEQGGFSGPHMFERTLGLVKRYRRLLDerppVPPPPKPEPVVkpspspakpvagpasadvitetiESAKESLAGSSGAGSAEVGG-SLVDGLTRdqarqEQQHEQKVIFATGGITNGKQALEILNAGASVAQIYTALIYGGLGTVSRIKREMTEEmemaRKN
>UniRef100_A0A6A6XM64	397	0.560	1.667E-118	0	417	419	90	560	564
DGEDAHHAGTAILRALYSFGVHPRERGSPDAAGDLEVEIFGQTLSNPIATSAGIDKGGEVPTQLLALGPAIVEVGGVTPLPQAGNPKPRVFRLPSQNALINRYGFNSEGAEMVAMRLRHRVREFAYHMGFGIDDEAERIVLDGEAGVPPGSLTPGRLMAVQITKNKETSEHDIEAVKRDYSFCVKYLGKYADIIVVNVSSPNTPGLRALQNVEPLTHILRSVVKAVNEVDRKTKPVIMVKVSPDEDSEEQVSGICEAVWESGVDGVIVGNTTMKRPDPLPKGYLLPKHEANILLEQGGYSGPQMFQRTLALVKRYRTTLDHGPKQVQPPPSSTSEKPVAGHSTGEEPatsiveklESSNTPtgdilssaassmpnastelpkdsdqlssnvddlsesgptlsfqssPDATPAPTTLGLRKVIFATGGITNGTQAREVLAAGASVAMVYTALIYGGVGTISRIKEEMRDDAK-
>UniRef100_A0A1D2J6V9	396	0.669	2.281E-118	0	416	419	122	524	530
DAEDAHHAGVHWLKVLYDLGLHPRERGNPDGDGKLVTKVFGYTLCNPIGISGGLDKDAEIPSALFELGPAIVEVGGTTPLPQEGNPRSRVFRIVSQDALINRYGLNSKGADHMAAVLKQRVRDFAYAHGFGSGESAEERVLNGEAGVPAGSLTDGKLLAVQVAKNKVTPETDIEVVKKDYIYCVNRLGKYADIIVVNVSSPNTPGLRTLQESGPLTSLLKGVVEAAKQTDRNTKPYVMVKVSPDEDTDEQISGICDAVWASGVDGVIVGNTTKTRPESLPKGYKLSTREQETLGETGGFSGPHLFDKTVSLVSRYRKLLEK--------------KMLSEDTTESAPSLETGTVTVTAPVKSHLAPKVIFASGGITNGEQAAKALGAGANVAMLYTGLVYGGSGTITRMKEEMRELK--
>UniRef100_A0A2D3V3T4	396	0.580	2.281E-118	0	417	419	107	563	572
DPEEAHHSGIRYVKALYDFGLHPRERGNDDQKlGDLKVEVFGHVLDNPIGTSAGIDKNAEIPDALMALGPAIVEVGGATPLPQPGNPKPXVFRIPSQNALINRYGLNSEGAEHVAMQLRERVRSFAYSHGLGLGAEAERIVLDGEAQVPPGSMVPGKLLAVQVAKNKTTPDGDIAAIAKDYTFCVEHLAKYADILVVNVSSPNTPGLRDLQATGPLTTILTAVVNTAKSIDRKTKPAVMVKVSPDEDSDAQIEGICAAVWASGVDGVIVGNTTNKRPDTIPKGYVLPEKDTKiLQNEIGGYSGPQMFERTLSLVKRYRSKLDNGP-PEEPAEAPSKQKlpspiptedHLSDAsierdMQRLKPEDTKedlQPLIQIPDRhktsteqqasqdgapisktqsSRSSASKVLFATGGITNGEQCLQILNAGASVCQVYTAMMYGGVGTITRMKGEMRAAIK-
>UniRef100_A0A6A5QFU1	395	0.563	5.844E-118	0	417	419	97	543	547
DGEEAHHAGTRMLKALHGFGLHPRERGDGDAAGDLAVHVFGHTLANPIGTSAGIDKGGEVPTPLLELGAAVVEVGAVTLLPQQGNPRPRVFRIPSQNALINRYGFNSEGAELVATRLRQRVREFAYRAGLGVDQAAERKVLDGEAGVPPGSLKPGSLMAVQVAKNKATSENDIDAVVRDYATAVAHVGKYADILVVNVSSPNTPGLRTLQNAEPLTRLLSGVVQAVNNIDRKTKPAIMVKVSPDEDSEEQVAGICEAVWDSGVDGVIVGNTTKKRPDPLPKGYLLPAAESKLLLEQGGYSGPQMFARTLALVTKYRKALDEGPktisdeqTKDESSSTLDKSKSSKSSGSSNMAttvhvgssptlssnvddLSESAPTLTlkstpVTAPAPEAPRKVIFATGGITNGRQAREILDAGASVAQVYTALIYGGVGTISRIKQEMRDDAK-
>UniRef100_A0A6A6B196	395	0.569	7.997E-118	0	416	419	110	564	569
DAEEAHHVGTKAMETMYRFGIHQRERGDPDAAGDLQITVFGHTLDNPIGISAGLDKNAEIPDPLFALGPAVVEVGGITPMPQEGNAQPRCFRVPSQQALINRYGLNSEGADNVAQRLRQRVREFAYQIGFGIDTEGEQAVLDGLAGVPPGSLTPGKIMCVQVAKNKNTPEGDIEAVKNDYVYCVDRLARYADVIVVNVSSPNTPGLRTLQRHEPLTRILSGVVGSAKAVDRKTKPAVMVKVSPDEDSDEQVSGICEAVWDSGIDGIIVGNTTKQRPEALPKGYLLSGKEQHTMLEQGGYSGPQMFDRTLSLVAKYRHALDQGPIEKVPVE-----EEQPKAIEQapaAEPEEPSTVTVAGPVPhsapasratfieeaheptsplevavadaaapaaaaaaATNPFDHPhkeIWATGGVATGQQALQLLNAGASVAMIYTTMVYNGSGTVTRIKNEMRRAL--
>UniRef100_R7Z227	394	0.647	1.094E-117	0	407	419	116	491	523
DGEDAHHAGTKILKVLHSFGMHPRERGNPDGAGDLRVEVFGHALDNPIGTSGGLDKDAEIPSPLLALGPAVVEVGGTTPLPQEGNPKPRVWRIPSQNAMINRYGLNSEGADTVAMRLRQRVREFAYRIGLGLDEEAERMVLDGEAGVPPGSLVEGKLLAVQVAKNKTTPDQDIEAVKRDYTFCVDRLAKYADIVVVNVSSPNTPGLRTLQSVEPLTQILTGVVEAAKSIERKTKPAVMVKVSPDEDTDDQIAGICEAVWNSGVDGIIVGNTTKKRPDPLPKGFVLPPKEASAIAEQGGYSGPQMFDRTLALVKRYRRLLDEGP---------------------AKGGLEK----------SLAPKI-IFASGGIVNGRQAIEILNAGASIAMVYTAITYGGVGTISR-----------
>UniRef100_A0A6A5YVI6	394	0.547	1.094E-117	0	417	419	85	561	564
DGEEAHHAGTRILKALYSFGLHPRERGNVDQTGHLEVEIFGHTLSNPIGTSAGIDKGGEVPTPLLALGPGIVEVGAVTPVPQEGNPKPRVFRIPSQNALINRYGFNSEGAEIVAARLRQRVREFAYHLGLGMDEEAERSVLDGEAGVPPGSLTPGRLMAVQVAKNKTTSETDLEAVSRDYTTGVKLLGKYADIIVVNVSSPNTPGLRTLQNVGPLTHLLSSVVQAVEQVDRKSKPAIMVKVSPDEDSEEQVLGICEAIWESGVDGVIVGNTTKKRPDPLPRGYLLPEKEANIILEQGGYSGPQMFERTLALVQRYRKALDkgpkQPPASSSPPPKTDKPVSTSntgdnpeeSVLEKLEPTSatasddtnspakpsnpslsakelpSEVPILStniddlsesgpvlsmatspdpapAPAPQSIEKRKVIFATGGITNGTQTRAILDAGASVAMVYTGLIYGGVGTITRIKQEMIEDAK-
>UniRef100_A0A8K0QVT4	394	0.564	1.497E-117	0	414	419	95	551	563
DGEDAHHAGTRMLKALHSFGMNPRERGNDDAAGDLAVDVFGHTLANPIGTSAGIDKGAEVPTPLFELGPAIVEVGAITLLPQEGNPKPRVFRIPSQNALINRYGFNSEGAELVATRLRQRVRQFAYHAGLGMDEHAEQEVLNGKAGVPPGSLKSGRLLAVQVAKNKSTSENDIDAVVRDYATAVGHVGKYADILVVNVSSPNTPGLRTLQNVEPLTRLLSGVVQAVNKIDRKTKPAIMVKVSPDEDSEEQVAGICEAVWDSGVDGVIVGNTTKKRPDPLPKGYLLPASEAKLLLEQGGYSGPQLFERTVALVSKYRKALDEGPRSISSSQSSDQNRvaghstdeqpstnileklehsvsptESSKTTRTAEVDaspsastnvddleqsAPKVTLHATPvtAPAPNAPRKVIFATGGITNGRQARAVLDAGASVAQVYTAMIYSGAGTISRIKQEMRD----
>UniRef100_UPI0020C323F9	394	0.597	2.049E-117	0	416	419	91	505	512
DAEEAHNVAVSSMKTLYNLGLHPRERSSSsiSDGPDISVSVFGEQLANPIGISAGLDKHAEIPDPLFALGASIVEVGGCTPQPQEGNPKPRMFRIPTLDGLINRYGLNSRGADDMAMRLRDRVRLYAKTVGL-----DEASVLNGEANVPPGSLLPGRLLLVQIAKNKETDERDVEAVKRDYVYCVRRLAPYADVLVVNVSSPNTPGLRDLQAVEPLTRILSAVVDEARRTDRKRAPRVMVKVSPDEDEDTQIEGIAQAVWLSGVDGVIVGNTTKRRNGLVPTGVNISPKEQYTMTETGGYSGPMMFDRTVDLVRRYRKLLDGqsfQPAKTNKAVANEAVDESIAGIEgtiTGFSETEKKPSTIPP-----QEQKVIFATGGITNGRRALEILNAGASVAMIYTGLVYGGAGTVTRMKSEMKEEL--
>UniRef100_A0A3D8T8G1	394	0.624	2.049E-117	0	417	419	129	511	517
DAEEAHHLGTKALKEMYRLGIHPRERSKDDESGDLRVNLFGHVLSNPIGISGGLDKNADIPDPLFALGPAVVEVGGITPLPQEGNPKPRVFRIPSQNAIINRYGLNSKGADHVAKTLRQRVREYALAHGLGADETAEGIVLNGEAGVPPGSLIPGKLLAVQIAKNKVTPEQDFAAVTRDYVYCVERLARYADILVVNVSSPNTPGLRSLQAVEPLTNILTSVVTTARAIDRKTKPPVMVKVSPDENSDEQVAGICKAVIDSRVDGVIVGNTTTKRPAPLPAGYTLSAAESKTLGEMGGYSGPQLFNNTVALVKKYRYMLD-----------------------------------AAAKEAGIAEQKVIFASGGIATGEQAREALDAGASVAMVYTAMTYGGVGTISHIKTGLRESIK-
>UniRef100_A0A6A6DM56	394	0.554	2.049E-117	0	413	419	91	559	566
DGEDAHHAGTAVLKALHSFGIHPRERGNPDAAGDLEVEIFGHTLSNPIGTSAGIDKGAEVPNPLLALGPAIIEVGGVTPLPQPGNPKPRVFRLPSQNALINRYGFNSEGAEIVAMRLRQRVREFAYHMGLGIDEEAERMVLDGEAGVPPGSLTAGRLMAVQITKNKDTPEHDIEAVKRDYSFCVKHLGKYADIIVVNVSSPNTPGLRALQNIEPLTHILTSVVQAVEQVNRKTKPVIMVKVSPDEDSGEQISGVCEAVWDSGVDGVIVGNTTKKRPDSIPKGYLMPQKEASLLLEQGGYSGPQMFERTLALVKRYRKTLDDGPkqVPALPILPSDKPViGLSRGDSVEGPILEKLedvklkaeeslnpegtelasvstelpsnssplssnvddlsefrpaPLLSPssladpaPAPTPLGPRKVVFATGGITNGRQAREILDAGASVAMVYTALIYGGVGTISRIKEEMR-----
>UniRef100_B6QRM1	393	0.685	2.803E-117	0	416	419	99	474	477
DAEDAHHAGVAALRELYKFCLHPRERSSPDLDGKLSTEVFGYTLSNPIGISGGLDKNAEIPDPLFALGAAVVEVGGTTPLPQDGNPRPRVFRIVSQSGMINRYGLNSKGADHMAKVLKQRVRDFAYANGFGYSDAGEERVLNGEAGVPPGSLNQGKLLAVQVAKNKVTPESDIAAVTADYVYCVDRIAPYADIVVVNVSSPNTPGLRGLQATGPLTEILKGVVGAAKRIDRKTKPFVMVKVSPDEDSEEQVDGICHAVRESGVDGVIVGNTTNRRPGPLPNRSPLTPKEKLTMTETGGYSGPQLFERTVELVSRYKQKLSDAESP-----------------------------------------KTIFASGGITNGKQAQEVLDAGASVAMMYTAISFGGTGTVTRVKNELREAK--
>UniRef100_A0A2H3I4G4	393	0.685	2.803E-117	0	416	419	99	474	477
DAEDAHHAGVAALKELYKLGLHPRERSSPDLDGKLGTEVFGYTLSNPLGISGGLDKHAEIPDPLFALGAAVVEVGGTTPLPQDGNPKPRVFRVVSQSGMINRYGLNSKGADHMAKVLKQRVREFAYASGFGYSDAGEERVLNGEAGVPPGSLNEGKLLAVQVAKNKLTPESDIAAVTGDYVYCVDRLAPYADIVVVNVSSPNTPGLRGLQAAGPLTEILKGVVGAAKRIDRKTKPFVMVKVSPDEDSEEQVDGICHAVRESGVDGVIVGNTTNRRPGPVPNGYPLSSKEKQTLTETGGYSGPQLFERTVALVSRYKQKLSNAESP-----------------------------------------KTIFASGGITNGKQAQKVLDAGASVAMMYTAITYGGTGTLTRVKNELRQER--
>UniRef100_UPI0021A04FD7	393	0.585	2.803E-117	0	416	419	94	513	519
DAEEAHNAAVTSMKTLYSLGLHPRERtSSSSTGPDLSVSVFGTQLANPVGISAGLDKHADIPDALFALGASIVEVGGCTPRPQEGNPKPRMFRVPTLDGLINRYGLNSRGADDMAMRLRERVRLYARSVGL-----DEESVLNGEGGVPPGSLLPGRLLLVQIAKNKETDERDVNAVSRDYVYCVNRLARYADVLVVNVSSPNTPGLRDLQATEPLTRLLSAVVDEARKTDRKEKPKVVVKVSPDEDEDAQMEGIVQAVWASGVDGVIVGNTTKRRIGVIPPGVKITPKEQVTMTETGGYSGPMMFDRTVDLVSRYRKMLDGqsfqpPKTKEEKVEKVVADEAVDASITAIEGTItgfsENEPKTSSASPA--PEQKVIFATGGISNGRKALEILNAGASVAMVYTSLVYGGAGTITRMKNEMKEEL--
>UniRef100_A0A194X5S6	393	0.599	2.803E-117	0	414	419	94	520	526
DAEDAHYVGTQALKALYSFNLHPRERDGSSRDtrgADLSVTVFGQKLHNPIGTSAGIDKLGEIPDALFALGPAIVEVGGATPVAQEGNPRPRVFRIPSQNVLINRYGLNSLGADDMARRLRERVRLFAYSRGYGVGQEAEEFVLSGGAGVPPGSLTEGRMLLVQVAKNKDTKDEDIEAVKRDYVYCVERLAPYADILVVNVSSPNTPGLRTLQRVEPLTRILEGVVGAAKSVKRPTTPKVMVKVSPDEDQDEQMEGIVEAIWKSGVDGVIVGNTTKRRQNLIPANINLTAKETEILDEQGGFSGPQMFERTLNMVKRYRRLLDQGP-PVStqqeepkesskPVAGISSGDEPGSAITEKIESVKE-ALTAAATPAPSYEPKVIFATGGITNGKQALEILNAGASVAQIYTALVYGGSGTMTRIKKEMKE----
>UniRef100_A0A1V8T2F3	392	0.544	7.180E-117	0	414	419	110	607	619
DPEEAHHKGVSYIQGLFAFNLHPRERGsNDTEHGDLRVEVFGHVLDNPVGTSAGIDKDAEIPSPLFALGPAVVEVGGATPLPQEGNPKPRVFRLPSQNALINRYGLNSKGADHVAKNLRQRVREFARSLGLGLGPDGERAVLDGEAGVPPGSLIPGKLLAVQMAKNKTTPDGDIEAIARDYVYCVDQLAKYADILVVNVSSPNTPGLRDLQAVGPLTSILSAVVDAAQSTDRRTKPAVMVKVSPDEDSDEQISGICQAVWASGVDGVIVGNTTKKRPDVIPKGYIMPAHEEKLLTEMGGYSGPQMFERTLALVGRYRARLDQGPPKDAPTPASSKPAEQAPAKQALEkpaatptkpvvnaadastardaarlkpltPEAEaaskqpiirlpetpfassaaklqasevandaatssdlltspmspssksratstSVTPQSPAIKPAEPASKVIFATGGITTGEQCLQMLNAGASVCQVYTAMMYGGVGTITRMKREMRE----
>UniRef100_A0A165HBF0	391	0.594	1.344E-116	0	416	419	118	499	503
DAEDAHEYGNKLMKAMWDFGVHIRERASPDNTGELKTEIFGHTISNPIGTSAGLDKNADIPDALFALGAGIVEVGGTTPKPQPGNPSPRLFRIVSQHALINRYGLNSLGADEMARRLRQRVREYAYKHGLGADEEAERLVLNGAAGVPPGSLTAGRLMAVQVAKNKTTPDEDIEAVKADYVYCVDRLAKYADIIVVNVSSPNTPGLRTLQRVEPLTKILTGVVNSARAADRATKPAVMVKVSPDEDSAEQISGICEAIYAAGVDGVIVANTTKARPAALPTGYALPAKEQETMKEQGGYSGPQLFEKSLALVKAYRRALDDHP-----------------------------------AKDEKAASKVIFSSGGLTNGQQARELLNAGASAAMLYTALVFGGAGTITRIKKELVEQK--
>UniRef100_UPI00200896AB	391	0.592	1.344E-116	0	415	419	91	501	507
DAEEAHNAAVSSMKNLYNLGLHPRERASAKGTPELAIPVFGTQLANPVGISAGLDKHGEIPDALFALGAAVVEIGGCTPRPQEGNPKPRMFRIPTLDGLINRYGLNSRGADDMAMRLRNRVRRFAKQVGL-----DEASVLNGEANVPPGSLLSGRMLLVQIAKNKETDERDVDAVKRDYVYCVQRLAPYADVLVVNVSSPNTPGLRDLQAVEPLTRILSAVVDEAKKTVRKEKPKVMVKVSPDEDEDTQMEGIVQAVWSSGVDGVIVGNTTKRRTGIIPSKVNITPREHVTLTETGGYSGPMMFDRTVDLVKRYRKMLDGQSL-QSTVAKVTADEAADASITAIEGTITGFSENEPKTSSnQHPEQKVIFATGGISNGRGALEMLNAGASVAMIYTSLVYGGAGTVTRMKREMKEE---
>UniRef100_A0A2T3BB27	391	0.578	1.344E-116	0	415	419	68	508	513
DAEDAHHVGTEALKTLYAFGLHPRERVSKTEEakgVDLSVEVFGRRLSNPIGISAGLDKAADIPDALFALGPAIVEVGGVTPLPQDGNPRPRVFRLPSQQAIINRYGLNSLGAVNMAARLRERVRVFAY-NYFGIERDAEDFVLNGGAGVPPGSLQDGKMLVVQVAKNKWTKDDDIQAVTKDFVTATKEVAVYSDIISVNVSSPNTPGLRTLQRVEPLTRILEGVVNAAKSVKRRDPPKVMVKVSPDEDSEEQIQGIVEAVWRSGVDGIIVGNTTKRRTNLVS--ADIPAKERQTLEEEGGYSGPQMFQRTLDLVKRYRNLLNQGPLPLEGASGEGAGEGeaeknlASSAGAVSTPDepssniVEKIATVkdahdassagisEAPKPTRgTPEPKVIFATGGITNGKQALEVLNAGASVVQVYTGLIYGGSGTITRIKKEMRDE---
>UniRef100_A0A0B1PB58	391	0.574	2.516E-116	0	416	419	82	474	478
DAEDSHHKSTQILKELYSWGLHPRERNSSENQNSngkgLSVTVFGQELKNPIGTSAGIDKLAEIPDALFALGPAIVEVGGVTPIYQEGNPKPRVFRLPSLRSLINRYGLNSNGAEDVAKRLRERVRLFAYRNGYGVGTEAENLILNGYAQVPPGSLVEGKLLAVQVAKNKDTNDEDLEAVKRDYVFCVEKLAPYADILVVNVSSPNTPGLRELQNVEPLTYILRGVVNAARAVNRKTFPRVMVKVSPDENSEEQVTGIVAAIWDSGVDGVIVGNTTKQRYDILPPNTIIPQEERRIFNETGGLSGPMMFEKTLELVKRYRALLDQGPPMTQNSQNSDFSSEA----------------------------KVIFASGGITNGQQVLEILSAGASIAQIYTAMVYGGLGTVTRIKKEIREEL--
>UniRef100_A0A2S4PS31	391	0.577	2.516E-116	0	416	419	82	474	478
DAEDSHHNGTRILKELYLWGLHPRERNsttiQNWNGKSISVTVFGQDLQNPIGTSAGIDKLADIPDVLFALGPAIVEVGGVTPYAQEGNPKPRVFRLPSLNSLINRYGLNSNGAEDMARRLRERVRLFAYRNGYGVGAEAEDLILNGHAQVPPGSLVKGKLLAVQVAKNKDTKDEDIDAVTRDYVFCVEKLAPYADILVVNVSSPNTPGLRKLQKVEPLTHILRAVVGAARAVNRKTYPKVMVKVSPDENTEEQVAGIVEAIWDSGVDGVIVGNTTKRRYEVLPPETMISQEEKEILNEAGGLSGPMMFQKTLELVKRYRALLDQGPLLIQESHNSHTSLE----------------------------SKVIFASGGITNGQQALEVLKAGASVAQIYTAMVYGGLGTVTRIKKEMREEL--
>UniRef100_A0A370TTN1	391	0.620	2.516E-116	0	398	419	98	505	506
DAEDAHHAGTKALKALYSFGVHPRERdskARDAKDVDLGITVFGQSLQNPIGTSAGIDKLAEIPDALLALGPAIVEVGGATAHPQDGNPRPRVFRLPSQKALINRYGLNSRGADDMAMRLRERVRLFAYHNGYGVGPEAEELVLNGEAGVPPGSLVEGKMLAVQVAKNKSTKDEDIEAVKRDYVYCVERLAPYADILVVNVSSPNTPGLRTLQRVEPLTRILEAVVGAARSVNRKTSPKVMVKVSPDEDQDEQIEGIVEAIWRSGVDGVIVGNTTNRR-DHIPNDVNLPAKERQALNEQGGFSGPHMFKRTLALVKRYRHLLDQGPPRHennHGPVNQPMAIEDNAAGGQHIPNSPekvesaKAPATTPE--GARQEQKVIFATGGITNGQQALEVLNAGASVAQIYTALM--------------------
>UniRef100_A0A6A6JH79	391	0.521	2.516E-116	0	416	419	99	595	606
DAEDAHHAGTTILKTLYLFNLHPRERPSGsgaddvTSSSDLQVEIFGHTLSNPLGTSAGIDKGAEIPSALFALGPAIVEVGAVTPLPQEGNPKPRVFRLPSQNALINRYGFNSEGVQTVGMRLRQRVREFAYRAGFGMDEEAERRVLDGEAGVPPGSLIPGRLMAVQVTKNKGTSERDIEAVVRDYTAGVRHLGKYADIIVVNVSSPNTPGLRSLQNVEPLTRLLRGVVQAVGQVERKTKPAVMVKVSPDEDEEEQIRGICEAVWEAGVDGVIVGNTTRRRPEPLPRGFKLEAKEAQVLMEQGGYSGPQMFERTLGLVRRYRRVLDEGPrrgvlgregheegvgkeeggaegdaksaaearnetpaveekavhstnsppidtspmdiseLPSSSPSTSTTTVDGTIEPTSASvpstPSTPSTPSTPTPPPspasplspaaGAPGPRKVIFATGGITNGRQAKEILDAGASVAMVYTALIYGGVGTITRMKGEIREER--
>UniRef100_A0A5M8PXI0	391	0.548	2.516E-116	0	415	419	116	635	646
DAEEAHEAGTKALKSLYEFGLHPRERGNGDAVGDLQVEVFGHVLSNPIGTSAGIDKHAEIPSPLLAIGPAVIEVGGATPYPQDGNPKPRVFRLPSQKAVINRYGLNSEGADSVAMRLRQRVREYAYAMGFGLHEDAEQRVLDGEAGVPPGSLVEGKLMAVQVAKNNFTPDNDIEAVKRDYVYCVEALARYADIIVVNVSSPNTPGLRGLQRVEPLTNILTGVVQAAKKANRKTTPAVMVKVSPDEDSDEQVSGICDAVWDSGVDGVIVGNTTKRRPDALPAGYTLPEREARLLLEQGGYSGPQLFERTVSLVKRYRRMLDdrgrgkpaeaspppKPPSrlpssektpkpvagpPSGDAPETTIPEKIeatiqrdtanlkettkeAKEASKSQPLIrlperndpfaseppepDGVPALSSSTHLDQLPpasddpatspspssnpavatssppsktpvptspatssssssqQKVIFATGGITNGKQALEVLNAGASVAMVYTALVYGGVGTISRIKGEMREE---
>UniRef100_UPI0020083D92	390	0.597	3.443E-116	0	415	419	92	502	506
DAEEAHNAAVYSMKNLYSLGLHPRERSPAAGTPELSVSVFGSQLANPVGISAGLDKHAEIPDALFALGAAVVEVGGCTPRPQEGNPKPRMFRIPTLDGLINRYGLNSRGADNMAMQLRDRVRRFAKKVGL-----DEASVLDGEANVPPGSLLPGRMLLVQIAKNKETDERDVDAVKRDYVYCVQRLAPYADVLVVNVSSPNTPGLRDLQAVEPLTRILGAVVDEAKKTNRKEKPKVMVKVSPDEDEDTQMEGIVQAVWSSGVDGVIVGNTTKRRTGLIPPRVNITAKEHATLTETGGYSGPMMLDRTVDLVKRYRRMLDGRSF-QSTVAKVTADEAADASIAAIEGTITGFSENEPKTSSnQHPEQKVIFATGGITNGRGALEVLNAGASIAMIYTGLVYGGAGTVTRMKREMKEE---
>UniRef100_C0NXD3	390	0.650	4.711E-116	0	414	419	120	518	526
DAEDAHHAGVDWMKFLYRLGLHPRERGNPDGDGKLVTEVFGYTLCNPIGISGGLDKDADIPSALFELGPAIVEVGGTTPRPQEGNLRSRVFRIVSQNALINRYGLNSKGADHMAAVLKQRVREFAYSHGFGSSEFAEQWVLDGGAGVPPGSLIEGKLLAVQIAKNKDTPETDIEAVKKDYVYCVDLLGKYADILVVNVSSPNTPGLRTLQESGPLTTLLTSVVNAAKHTSRKTKPYVMVKVSPDEDTDEQISGICEAVRASGVDGVIVGNTTKTRPEALPRGYKLSAREEETLKETGGFSGPHLFNKTVSLVTRYRAQLDKM------VVSDDTGDSTS-------PSETDTMTSQMK---SHMVPKVIFASGGITNGEQAAKALKAGADLAMLYTGLVYGGSGTITRIKAEMRE----
>UniRef100_A0A3M7GMN6	390	0.533	4.711E-116	0	414	419	172	666	678
DAEEAHHAAIKYVKGLYAFGLHPRERDTADQTmGDLKVEVFGHILNNPVGTSAGIDKNADIPDPLFELGAAVVEVGGVTPKPQEGNPKPRVFRIPSQNALINRYGLNSEGAEHVAMVLRERVRQYAYDHGLGLDAEAERLVLDGEAGVPPGSLRDGKVLAVQVAKNKVTPDSDIAAVAKDYVTCVDHLAKYADVLVVNVSSPNTPGLRDLQATAPLTAILSSVVDSAKSISRKTKPAVMVKVSPDEDSDAQVEGICSAVWSSGVDGVIVGNTTKKRPDPVPKGYVMPANEEKLLSEVGGYSGPQMFERTLNLVKKYRSKLDLGPvedegmkstltgasgkkpvsasepvqaetktsdptanpieasvqrdaqhlkpltneadmksqQPIVKVPERHHTSELQSSGQVLEPASVSGPasaiapppsnpasPTTPPSKSGSKPKdlepKVIFATGGITNGEQCLQILNAGASVCQVYTAMMYGGVGTITRIKQEMRE----
>UniRef100_A0A420HDN0	389	0.570	1.207E-115	0	416	419	80	472	476
DAEDSHYNCTRILKELYSWGLHPRERNsttlQNSNGKSISVTVFGEELQNPIGTSAGIDKLAEIPDALLALGPAIVEVGGVTPYAQEGNPKPRVFRLPNLNSLINRYGLNSNGAEDMVRRLRERVRLFAYRNGYGVGAEAEDLILNGYAQVPPGSLVKGKLLAIQVAKNKDTKDEDLEAVMRDYVFCVEKLAPYADIIVVNVSSPNTPGLRELQKVEPLTHILRAVVDTARAVNRKTYPRVMVKVSPDENTEEQVTGIVEAIWDSGVDGVIVGNTTKRRYEVLPPGTMISQEEKRVLNEAGGLSGPMMFQKTLELVKRYRALLDQGPLLTQEAHNSD---------TSFEP-------------------KVIFASGGITTGKQALEILKAGASVAQIYTAMIYGGVGTVTRIKKEMREEL--
>UniRef100_A0A8H6IVD5	389	0.606	1.207E-115	0	415	419	97	499	501
DAEDAHHAGTTMMKTLYDLGLHIRERDrTLAENPALATDVYGARLANPIGISAGLDKHADIPDALFALGAGVVEVGGCTPRPQEGNPKPRVFRVPSIDGMVNRYGLNSRGADSMAASLRERVRRFARKVG-----ATEQEVLDGEAGVPAGSLIPGRLLAVQIAKNKETDERDVKAVAQDYVYCVQALAKYADIVVVNVSSPNTPGLRDLQATEPLTRLLSAVVDEAAKVDRKTRPKVMVKVSPDEEEDAQVEGIVQAVCNSGVDGVIVGNTTKRRTGVVPQGVQLSAKEQAALMETGGYSGPAMYGRTLELVRRYRAKLDAHALRSGSADEAAAIPSVDGALS---------GKVHDLIEGRDGPRKVIFATGGITNGEQALKILNAGASVAMVYTGLTYGGPGTITRIKREMVEQ---
>UniRef100_A0A1Y2VCJ7	389	0.581	1.207E-115	0	416	419	92	506	512
DAEVAHEVAVSSMKNLYSLGLHPRERSSPYsasSGPDISVSVFGTQLANPIAISAGLDKHAEIPDALFALGASIVEVGGCTPRPQEGNPKPRMFRVPTLDGLINRYGLNSRGADDMAMRLRNRVRLYAKSVGL-----DEASVLNGEANVPPGSLLPGRLLLVQIAKNKDTDERDVDAVKRDYVYCVQRLAPYADVLVVNVSSPNTPGLRDLQAVEPLTRILSAVVDEARRTHRKEKPKVMVKVSPDEDEDTQMEGIVQAVWSSGVDGVIVGNTTKRRNGLVPPGVKLTPKEQLTMTETGGYSGPTMFDKTVDLVRRYRKMLDGQSFQSIK-EKAVADEAVDVSINSLEGTITGISETEPKVSSTQPlEQKVIFATGGITNGRRALEVLNAGASVAMIYTGLVYGGAGTVTRMKREMKEEL--
>UniRef100_UPI0020C6D2D1	389	0.578	1.207E-115	0	415	419	104	518	533
DAEEAHNVSVSAMKNLYNIGFHPRERFSSSSSagPDISISVFGSRLANPIGISAGLDKHADIPDALFALGAAVVEVGGCTPRPQEGNPKPRMFRIPTLDGLINRYGLNSRGADDMAMRLRERVRRYAKTVGL-----DEARVLNGEANVPPGSLLPGRLLLVQIAKNKETDERDVEAVKRDYVYCVRRLAPYADVLVVNVSSPNTPGLRDLQAVEPLTRILSAVVDEAQRAERKQKPKVMVKVSPDEEEDTQIEGIVQAVWSSGVDGVIVGNTTKKRTGLIPPRIRLTSKEQATMTETGGYSGPMMFDRTVDLVRRYRKMLDGQSFRSPRTEKIAADEAVDASITALEGTITGFSETELKTSSTKPTSEPkvIFATGGITNGRQALEVLNAGASIAMVYTGLVYGGAGTITRMKSEMKGE---
>UniRef100_UPI001B371FD8	388	0.570	1.651E-115	0	418	419	65	484	488
DAEEAHHVGTRALKLLYELGLNPRERPTRtpgivREPSDLAVTVFDTTLANPIGISAGLDKDAEIPDVLFDLGAGVVEVGGCTPHPQEGNPKPRVWRVPAVEGMVNRYGLNSRGADAMAARLRERVRKFAMSVGL-----SERAVLNGDgVDVPPGSLLRGRLLCVQVAKQKETDERDLDAVARDYVYCVNRLAPYADVLVVNVSSPNTPGLRDLQAAEPLGRILAAVVDEAQRTQRRTKPKVMVKVSPDEDEAAQMEGIVQAVYMSGVDGVIVGNTTKRRAGLVPEGVRLMQRERDALMETGGFSGPAMFERTLDLVGRYRKMLDGFSMRDSEEGTATPAAATAAAVA-AVPAVDGTVAGQVESGKRKEtPQKVIFATGGIKNGEQALKVLNAGASVAMVYTGMVYGGAGTVTRIKGEMRKTLEN
>UniRef100_A0A1V8SUF1	388	0.550	1.651E-115	0	414	419	97	594	606
DPEEAHHKGVSYIQGLFAFNLHPRERGNNDtERGDLRVEVFGHVLDNPIGTSAGIDKDAEIPSPLFALGPAIVEVGGATPLPQEGNPKPRVFRLPSQNALINRYGLNSKGADHVARNLRQRVREFARSLGLGLGPDGERAVLDGETGVPPGSLIPGKLLAVQMAKNKTTPDGDIEAIARDYVYCVDQLARYADILVVNVSSPNTPGLRDLQAVGPLTSILSAVVDAAQSTDRRTRPAVMVKVSPDEDSDEQIAGICQAVWASGVDGVIVGNTTKKRPDVIPKGYIMPAHEEKLLTEMGGYSGPQMFERTLALVGRYRARLDQGPpkddsTPASSkPAQRTPVKQAAEKpaatptkpamdaaeasttrdAARLKPLTPeaeaaskqpiiKIPetpfassaaklqasevsndaatssdlsapptsplskssvapaSTSAPSPAikpSEPASKVIFATGGITTGEQCLQILNAGASVCQVYTAMMYGGVGTITRMKREMRE----
>UniRef100_A0A1V8UAU4	388	0.550	1.651E-115	0	414	419	102	604	616
DPEEAHHKSVSYIQGLFAFNFHPRERGNDDtERSDLRVEVFGHVLDNPIGTSAGIDKDAEIPSPLFALGPAIVEVGGATPLPQEGNPKPRVFRLPSQNALINRYGLNSKGADHVAKNLRQRVREFARSLGLGLGPDGERAVLDGEAEVPPGSLIPGKLLAVQMAKNKTTPDGDIEAIARDYVYCVDQLARYADILVVNVSSPNTPGLRDLQAVGPLTSILSAVVDAAQSTDRRTKPAVMVKVSPDEDSDEQISGICQAVWASGVDGVIVGNTTKKRPDPIPKGYIMPAHEEKLLTEMGGYSGPQLFERTLALVGRYRARLDQGPLkeaatpvPSKPAQSRpAQSKPLQPApekpimtpsspivdaadastardAARLKPltpeaeaaskqpiikipetpfassaaklqasevasnaaassDLSNLPTpkasitsaaqaqTSSPSPAiksAEPASKVIFATGGITTGEQCLQILNAGASVCQVYTAMMYGGVGTITRMKREMRE----
>UniRef100_UPI002220A663	388	0.583	2.259E-115	0	416	419	93	504	510
DAEEAHNAAVSSMKGLYSLGLHPRERPSAIG-PDLSISVFGSQLANPIGISAGLDKHAEIPDALFALGASVVEVGGCTPLAQEGNPKPRMFRIPTLDGLINRYGLNSHGADAMARRLRDRVRLYAKSVGL-----DEASVLNGEANVPPGSLLPGRMLLVQIAKNKETNERDVEAIKRDYVYCVRRLAPYADVLVVNVSSPNTPGLRDLQAVEPLTRILSAVVDEARKTDRREKPKVMVKVSPDEDEDAQLEGIVQAVWTSGVDGVIVGNTTRRRTGLIPPRVNIKAKEQRTLAEAGGYSGPMMFDRTVELVSRYRKMLDGRSLQSAKLEREVANEAVDTSIAAIEGTITGALETEPkEVPNKPPEQKVIFATGGITDGHGALKTLNAGASVAMVYTGLVYGGAGTITRIKNEMKQEL--
>UniRef100_A0A5C6G474	387	0.578	3.090E-115	0	417	419	93	468	470
DAEEAHHAGTSALKTLYALGLHPRERGDSLRTPELSTSVFDTQLSNPIGISAGLDKDGEIPDVLFALGAGVVEIGGITPLPQAGNPKPRVFRIPATDGMVNRYGLNSRGADDVARRLRDRLRRFARSLGV-----TEQDVLDGAASVPPGSLQPGRLLAVQIAKNKETDERDEKSVANDYVYCVRRLARYADVLVVNVSSPNTPGLRDLQATEPLTRLLSAVVDEAAKTDRKSPPKVLVKVSPDEDEDTQMEGIVEAVRRSGVDGVIVGNTTKRRTGLVAEGVKLTSKEQKALMETGGYSGPAMFDRTLNLVRRYRQMLDAQP-------------------------------------GRSDEHKAIFATGGITNGEQALKMLNAGASVAMVYTGMVYGGAGTVTRIKNEMKGMLK-
>UniRef100_UPI00208B9EFA	387	0.610	3.090E-115	0	415	419	94	496	498
DAEDAHHAGTSMMKTLYDLGLHIRERDrTLAEHPALATEVYGMKLSNPIGISAGLDKHADIPDALFALGAGIVEVGGCTPRPQDGNPRPRVFRVPTLDGMINRYGLNSRGADSMAITLRERVRKFARKVG-----ATEQEVLDGEAGVPAGSLLPGRLLAVQIAKNKETDQKDVNAVAKDYVYCVQRLARYADILVVNVSSPNTPGLRDLQATEPLTQLLSAVVEEAAKVDRKVRPKVMVKVSPDEEEDAQVEGIVQAVCNSGVDGVIVGNTTNRRTGIVPAGVKLTAKEQKALQETGGYSGPAMYNRTLELVKRYRKKLD------AQALQSGSAEEAA-----AIPSVDGSLSgkVHDLIESKDTPRKVIFATGGITNGEQALKILNAGASVAMVYTGLTYGGPGTITRIKREIKDQ---
>UniRef100_A0A1J9QER6	387	0.669	3.090E-115	0	414	419	115	513	521
DAEHAHHAGIDWLKYLYQFGLHPRERGNPDGDGKLVTEVFGYTICNPVGISGGLDKDAEIPSALFDLGPAIVEVGGTTPLPQEGNPKNRVFRIVSQNALINRYGLNSKGADHMAAVLRQRVREFAYAHGFGSSEFAEQRVLDGEAGVPAGSLIDGKLLAVQIAKNKSTLETDIEAVKRDYVYCVDRLGKYADILVVNVSSPNTPGLRTLQESGPLTALLKGVVAAAKHTSRKTKPYVMVKVSPDEDADEQITGICDAIWASDVDGVIVGNTTKTRPEILPKGYKLSACEEETMKEAGGFSGPHLFHNTISLVAKYRTLLDEKV--ASDDSPDSRLPSETGAITSP---VKSYPA-----------RKVIFASGGITDGEQAMKALKAGANVAMLYTGLIYEGSGTITRMKEEMRE----
>UniRef100_A0A3M7NJK6	387	0.593	3.090E-115	0	416	419	104	535	550
DAEDAHHAGNEALKVLWTLNLHPRERGDPDARGDLGVDIFGHKLDNPLAISAGLDKHADIPDVLFAVGPGIVEVGGVTPLAQPGNEKPRVFRLASQHAIINRYGLNSEGADHVAARLRLRVREFAESLGLGRDKAAEQFVLNGGAGVPPGSLTEGRLLAVNIAKNKDTPGDDVRAVTRDYVSCVDKLGPYADILVVNVSSPNTPGLRNLQKADTLKQILTGVVQAAKSVDRATQPAVMVKVSPDEDSDEQIAGVCEAVWSSGVDGVIVGNTTNRRPDPLPYLASLTPSEQQRLLEKGGFSGPHLFDKTVKLVKQYKKLLSHRPGDVEfDMVRTEEGstkvdQSAIEQAEREEPGLRR-RLQSVLTALDQLPpherkkapdeSKVIFATGGISNGKQALEMLHAGADVAMVYTAMAYGGIGTITRIKQEIRGEM--
>UniRef100_A0A1V8U9Z7	387	0.538	3.090E-115	0	414	419	110	607	619
DPEEAHHKGVSYIQGLFAFNLHPRERGNADiERGDLKVEVFGHVLDNPIGTSAGIDKDAEIPSPLFALGPAIVEVGGATPLPQEGNPKPRVFRLPSQNALINRYGLNSKGADHVAKTLRQRVREFARSLGLGLGPDGERAVLDGEAGVPPGSLIPGKLLAVQMAKNKTTPDGDIEAIARDYVYCVDQLAKYADILVVNVSSPNTPGLRDLQAVGPLTSILSAVVDAAQSTDRRTKPAVMVKVSPDEDSDEQISGICQAVWASGVDGVIVGNTTKKRPDVIPKGYIMPAHEEKLLTEMGGYSGPQLFERTLALVGRYRARLDQGPPKDAPASApskpaqptpvkqapkkpaatptkpvvdaadastardaarlkpltpeaeaaskqpiiklpetpfassaaklqasevandaatsSDLSTPATSSAAKSQAAPTSVTPQSPALKPAEPASKIIFATGGIATGEQCLQILNAGASVCQVYTTMMYGGVGTITRMKREMRE----
>UniRef100_A0A0B2WSC4	387	0.576	4.228E-115	0	417	419	93	468	470
DAEEAHHAGTLALKTLYRLGLHPRERGNSLRIPELSTSVFDVQLSNPIGISAGLDKDGEIPDVLFALGAGVVEIGGITPLPQTGNPKPRVFRIPATDGMVNRYGLNSRGADDVARRLRDRLRRFARSLGV-----TEREVLDGAAAVPPGSLQPGKLLAVQIAKNKETDGRDEKAVADDYVYCVRRLARYADVLVVNVSSPNTPGLRDLQAAEPLTRLLSAVVDEAAKTDRKSRPKVMVKVSPDEDGDTQVEGIVEAVRRSGVDGVIVGNTTNRRTGLVPPGVKLTNDERRALMETGGYSGPAMFDRTLDLVGRYRRMLDAQP-------------------------------------ADSGDQKIVFATGGVTNGEQALKMLNAGASVAMVYTGMVYGGAGTITRIKSEMKSQLK-
>UniRef100_A0A166ZFW8	387	0.613	4.228E-115	0	415	419	462	864	866
DAEDAHHAGTSMMKTLYDLGLHIRERDrTLAEHPALATEVYGMKLSNPIGISAGLDKHADIPDALFALGAGIVEVGGCTPRPQDGNPRPRVFRVPSLDGMINRYGLNSRGADSMAITLRERVRKFARKVG-----ATEKEVLDGEAGVPAGSLLPGRLLAVQIAKNKETDQKDVNAVAKDYVYCVQRLARYADILVVNVSSPNTPGLRDLQATEPLTRLLSAVVEEAAKVDRKVRPKVMVKVSPDEEEDAQVEGIVQAVCNSGVDGVIVGNTTNRRTGIVPPGVKLTAKEQKALQETGGYSGPAMYNRTLELVKRYRKKLD------AQALQTGAAEE---AAAIPSPDGSLSGKVHDLIEGKDTPRKVIFATGGITNGEQALKILNAGASVAMVYTGLTYGGPGTITRIKGEIKDQ---
>UniRef100_A0A3M0W639	387	0.589	5.785E-115	0	416	419	100	535	543
DAEDAHHASNEALKFLWTLGLHPRERPDPTAKVDLSVNIFGHTLDNPLAISAGLDKHANIPDALFAVGPGVVEIGGVTPLPQPGNKKPRVFRLASQNAVINRYGLNSQGADHVAAGLRLRVREYAESIGLGRDKAAEEFVLNGGADVPPGSLAPGRLLAINIAKNKDTPGDDVQAVTRDYVSCVDKLGPYADILVVNVSSPNTPGLRNLQKAETLTQILTGVVQAAKAVDRHTKPAVMVKVSPDEDSDEQIVGVCEAVWSSGVDGVIVGNTTNSRPAALTYLDGFTPAEQQTLLETGGFSGPHLFDKTVKLVTQYKKLLSHKPdsninaVEPAPAVVEEDAQLDQTAVDKAEKEVPELrrRLQSVLTALDHLPphehkiqtpdeSKVIFATGGISNGKQALEVLDAGADVAMVYTALVYGGIGTITRIKREIREEK--
>UniRef100_A0A6A6SMM8	387	0.540	5.785E-115	0	415	419	82	571	580
DGEDAHHAGTAMLKALHAFGLHPRERGHPDAAGDLEVQIFGHTLNNPLGTSAGIDKGAEVPSALLALGPAIVEVGAVTPLPQSGNPKPRVFRLPSQNALINRYGFNSEGAEMVAMRLRQRVREFAYHLGLGIDAEAERIVLDGEAGVPPGSLTPGKLMAVQVAKNKDTSEHDIEAVKRDYCSAVNHLGKYADIIVVNVSSPNTPGLRALQSVEPLTHILNSVVSAVKQVDRKTKPVIMVKVSPDEDSEEQVSGICEAIWESGVDGVIVGNTTKKRPDPIPKGYLLPQSEANLLLEQGGYSGPQMFERTLALVKKYRKTLDdgpkqLPPAPSSSttsanrdrpvAGHSTGDEPAASIVEKIEsatskddgasqpttssnpkvsadipsepnpipsnPDdlTETTPTLfspssapssstsssapltpapinAAPAPITPPSRKVIFATGGITNGRQAREILDAGASVAMVYTALIYGGVGTISRIKEEMRSE---
>UniRef100_M2N494	386	0.601	1.083E-114	0	417	419	63	437	445
DPEEAHHAGIRYIKGLYNFNLHPRERGdHDRRKGDLQIEVFGYTLDNPVGTSAGIDKNAEIPSALLALGPAIVEVGGVTPMPQTGNDKPRVFRIPSQNALINRYGLNSEGAEHVAMQLRERVRQFAYDHGLGLEPESERIVLDGEAEVPPGSLVPGKLLAVQIAKNKATPDNDINAVANDYVQCVNMLGKYADILVVNVSSPNTPGLRDLQATEPLTKILTAVVGAAKATPRKGKPAVMVKVSPDEDSDEQIGGICSAVAAAGVDGVIVGNTTKKRPDAVPVGYIMPAHEEKLLTEIGGYSGPQMFERTLKLVKRYRSKLE--------------------------------------------DSKVLFATGGITNGKQCLEILNAGASVCQMYTAMMYGGVGTATRWKQEMREAMK-
>UniRef100_B8M8U1	386	0.681	1.083E-114	0	416	419	99	474	477
DAEDAHHAGVAALRELYKFGLHFRERSSPDLGGKLATQVFGYTLSNPIGISGGLDKHAEIPDPLFALGAAVVEVGGTTPLPQDGNPKPRVFRIVSQSGMINRYGLNSKGADHMAKVLKQRVREFAYANGYGYSDAGEERVLNGEAGVPPGSLNEGKLLAVQVAKNKVTPESDIAAVTRDYVYCVDRVAPYADIVVVNVSSPNTPGLRGLQAAGPLTEILKGVVGAAKRIDRKTKPFVMVKVSPDEDSEEQVDGICHAVRESGVDGVIVGNTTNRRPEPLPYRYPLSSKEEQTMTETGGYSGPQLFERTVALVSRYKQKL-----------------------------------------SDAGSQKTIFASGGITNGKQAQAVLDAGASVAMMYTAITFGGIGTVTRVKNELRQER--
>UniRef100_A0A4U6XUB2	386	0.597	1.083E-114	0	413	419	97	497	501
DAEDAHHAGTSLMKTLYDLGLHIRERDmSLAQHPALVTEVYGTKLSNPIGISAGLDKHADIPDALFALGAGLVEVGGCTPRPQDGNPRPRVFRVPGLDGMINRYGLNSRGADSMAIALRERVRKFALKVG-----ATEKEVLDGEAGVPAGSLLPGRLLAVQVAKNKETDQTDVKAVARDYVYCVRRLARYADILVVNVSSPNTPGLRDLQAAEPLTKLLSAVVEEAAKVDRKVRPRVMVKVSPDEDEDAQVEGIVQAVCNSGVDGVIVGNTTNRRTGIVPDGVKLTATEQKALQETGGYSGPAMYGRTLELVKRYRKKLDAQALQTGSPEEAAAIPSADGSLS---------GKVEDLIKGKDAPRKVIFATGGITNGEQALSILNAGASVAMVYTGLTYGGPGTITRIKREIA-----
>UniRef100_A0A6G1G5Q5	386	0.576	1.083E-114	0	414	419	90	509	520
DAEDAHHAGVKALQILYQLGLHPRERlrlsSANATTPTLSVNVFDTELSSPLGVSGGLDKNAVIPDALFALGAGVVEVGGITPLPQPGNPRPRVFRLKEQQALINRYGLNSEGADAVAARLRTRVREFAYRHGLGIGDDAEQAVLDGAAGVPPGSLTRGCLLAVQIAKNKNTPDGDLTAVARDYSTCVEKLGKYADVLVVNVSSPNTPGLRDLQRVEPLTRILAAVVDAASNTRRKSPPKIMVKISPDEDDLEQIRGICEAVTQAGVDGIIVGNTTRSRPAP---KFTIPPKEFATMDEQGGYSGPRTFDQTLSLVKTYRRELDFAPVRLsnktrSEGLHSEQATTETTENTQGN---FQMPLSRPP-ELTNPYDLPpktIFASGGISTGEQALAVLNAGASLAMMYTALSYNGVGHITTVKREMED----
>UniRef100_A0A3M7NIW2	386	0.591	1.083E-114	0	415	419	104	534	550
DAEDAHHAGNEALKVLWTLNLHPRERGDPDAKGDLGVDIFGHNLDNPLAISAGLDKHADIPDILFAVGPGIVEIGGVTPLPQPGNDKPRVFRLASQYAIINRYGLNSEGADHIAARLRLRVREFAQSLGLGRDKAAEEYVLNGGAGVPPGSLTEGRLLAVNIAKNKDTPGDDVHAVTQDYVSCVDRLGPYADILVVNVSSPNTPGLRNLQKVDTLKQILTGVVQAAKSVDRATKPAVMVKVSPDEDSDEQIAGVCEAVWSSGVDGVIVGNTTNRRPDPLPYLAGLTPSEQQRLLEKGGFSGPHLFDKTVKLVTQYKKLLSHKPadiesdLVRVEEDNAKVDESAIEQAEREEPGLRrrlqsvltALDQLQPhERKKASDEAKVIFATGGISNGNQAREVLHAGADVAMVYTAMVYGGIGTITRIKQEIRGE---
>UniRef100_A0A066X6T2	386	0.603	1.083E-114	0	415	419	425	827	829
DAEDAHHAGTSMMKTLYDLGLHIRERDrTLAEHPALATEVYGMQLSNPIGISAGLDKHADIPDALFALGAGVVEVGGCTPRPQDGNPRPRVFRVPTLDGMINRYGLNSRGADSMAITLRERVRKFARKVG-----ATEQEVLDGEAGVPAGSLLPGRLLAVQIAKNKETDQKDVSAVAKDYVYCVQRLARYADILVVNVSSPNTPGLRDLQAAEPLTRLLSAVVEEAAKVDRKVRPKVMVKVSPDEEEDAQVEGIVQAVCNSGVDGVIVGNTTNRRTGIVPPGVKLTAKEQKALQETGGYSGPAMYNRTLELVKRYRQKLDAKALQAGSAEEAA-----------AIPSIDGTLSgkVHDLIEGKDTQRKVIFATGGITNGEQALNILNAGASVAMVYTGLTYGGPGTITRIKKEIKDQ---
>UniRef100_UPI0015C3588D	385	0.608	1.482E-114	0	415	419	93	495	497
DAEDAHHAGTGMMKTLYDLGLHIRERDrTLAEHPALATEVYGMKLSNPIGISAGLDKHADIPDALFALGAGIVEVGGCTPRPQDGNPRPRVFRVPSLDGMINRYGLNSRGADSMAITLRERVRKFARKVG-----ATEQEVLDGEAGVPAGSLLPGRLLAVQIAKNKETDQKDVNAVAQDYVYCVQRLARYADILVVNVSSPNTPGLRDLQATEPLTRLLSAVVQEARKVDRKVAPKVMVKVSPDEEEDAQIEGIVQAVCSSGVDGVIVGNTTNRRTGIVPQGVKLTVKEQKALQETGGYSGPAMYSRTLDLVGRYRKKLD------AQTLQTGSAEEAA-----AIPDVDGSLSgkLHDLIEGKDTPRKVIFATGGITNGEQALKILNAGASVAMVYTGLTYGGPGTITKIKREIKDQ---
>UniRef100_A0A8H6VIJ6	385	0.542	1.482E-114	0	417	419	126	643	651
DAEDAHHAGVRYIKGLYDFNLHIRERGNQDKElGDLKVEVFGHILDNPVGTSAGIDKDAEIPDVLMALGPAVVEVGGATPLPQLGNPKPRVFRIPSQNALINRYGLNSEGAAHVATQLRERVRQFAYANGLGLGPDSEKLVLDGEAGVPPGSLTPGKILAVQIAKNKTTPDADIAAVARDYVFCVDHLAKYADVLVVNVSSPNTPGLRDLQATAPLTAILSAVVVAAKSVDRKTKPAVMVKVSPDEDTDSQIEGICSAVWASGVDGVIVGNTTKKRPDPLPRGYVMPAKEAATLTEVGGYSGPQMFKRTLDLVKRYRIKLDQGPQddaqdssqmqkqvqsvlePVEDkdksveeTVKRDQqrlkpmtseAEQESKQPLVQIPDrhlpeptqptknvgkvseshpvaagsSPNIPPTtegkasspreaaegavkkvidsaekpkeavkkavskvtpQEPTPSLSPASKVIFATGGITNGEQCLEILNAGASVCQIYTAMMYGGVGTVTRIKSEMREAIK-
>UniRef100_A0A1G4BGC3	385	0.603	1.482E-114	0	415	419	422	824	826
DAEDAHHAGTGMMKTLYDLGLHIRERDrTLAEHPALATEVYGMKLANPIGISAGLDKHADIPDALFALGAGIVEVGGCTPRPQDGNPRPRVFRVPSLDGMINRYGLNSRGADSMAITLRERVRKFARKVG-----ATEQEVLDGEAGVPAGSLLPGRLLAVQIAKNKETDQKDVNAVAQDYVYCVQRLARYADILVVNVSSPNTPGLRDLQATEPLTRLLSAVVQEAGKVDRRVHPKVMVKVSPDEEEDTQIEGIVQAVCSSGVDGIIVGNTTNRRTGIVPQGVKLSAKEQKALQETGGYSGPAMYNRTLDLVGRYRKKLD------AQTLQTGSAEEAA-----AIPDIDGTFSgkLHDLIEGKDTPRKVIFATGGITNGEQALKILNAGASVAMVYTGLTYGGPGTITRIKGEIKDQ---
>UniRef100_A0A135UVX2	385	0.608	1.482E-114	0	415	419	453	855	857
DAEDAHHAGTGMMKTLYDLGLHIRERDrTLAEHPALATEVYGMKLSNPIGISAGLDKHADIPDALFALGAGIVEVGGCTPRPQDGNPRPRVFRVPSLDGMINRYGLNSRGADSMAITLRERVRKFARKVG-----ATEQEVLDGEAGVPAGSLLPGRLLAVQIAKNKETDQKDVNAVAQDYVYCVQRLARYADILVVNVSSPNTPGLRDLQATEPLTRLLSAVVQEARKVDRKVAPKVMVKVSPDEEEDAQIEGIVQAVCSSGVDGVIVGNTTNRRTGIVPQGVKLTVKEQKALQETGGYSGPAMYSRTLDLVGRYRKKLD------AQTLQTGSAEEAA-----AIPDVDGSLSgkLHDLIEGKDTPRKVIFATGGITNGEQALKILNAGASVAMVYTGLTYGGPGTITKIKREIKDQ---
>UniRef100_A0A010QNF3	385	0.608	1.482E-114	0	415	419	489	891	893
DAEDAHHAGTGLMKTLYDLGLHIRERDrTLAEHPALATEVYGMKLSNPIGISAGLDKHADIPDALFALGAGIVEVGGCTPRPQDGNPRPRVFRVPSLDGMINRYGLNSRGADSMAITLRERVRKFARKVG-----ATEQEVLDGEAGVPAGSLLPGRLLAVQIAKNKETDQKDVNAVAQDYVYCVQRLARYADILVVNVSSPNTPGLRDLQATEPLTRLLSAVVQEARKVDRKVAPKVMVKVSPDEEEDAQIEGIVQAVCSSGVDGVIVGNTTNRRTGIVPQGVKLTVKEQKALQETGGYSGPAMYSRTLDLVGRYRKKLD------AQTLQTGSAEEAA-----AIPDVDGSLSgkLHDLIEGKDTPRKVIFATGGITNGEQALKILNAGASVAMVYTGLTYGGPGTITKIKREIKDQ---
>UniRef100_A0A1L7XTS6	385	0.590	2.027E-114	0	416	419	94	473	477
DAEEAHHVGTQALKALYSFGLHPRERAGKVKDakgADLSVTVFGQKLQNPIGTSAGIDKLAEVPDALFALGPAIVEVGGITPLAQGGNPKPRVFRIPSQKAIINRYGLNSLGADDMARRLRERVRLFAYSRGYGVGQEAEDFVLSGAAGVPPGSLTEGKMLLVQVAKNKDTDGDNIEAVKRDYVYCVERLAPYADILVVNVSSPNTPGLRTLQRVEPLTRILEGVVGAAKAVKRNTTPKVMVKVSPDEDQDEQMEGIVEAIYKSGVDGVIVGNTTNRRTNLIPDDVKLTAREKEILAEQGGFSGPHMFNRTLDMVKRYRKLLDQG----------------------------------------GPEPKVIFATGGITNGRQALEILNAGASVAQIYTALVYGGSGTVTRIKKEMKEEL--
>UniRef100_A0A0C3DX93	385	0.549	2.027E-114	0	415	419	58	476	481
DAEDAHHVGINALKRLYSLGLHPRDRVSDSKGVDLSVEVFGRRLSNPIGISAGLDKSAEIPDALFALGPAIVEVGGITPVDQPGNPRPRLFRLPREEALINRYGLNSQSAWEVAVALRERVRSFAYR-WFRGRKDADEFILSGGAGVPPGSLTDGKMLIVQVAKNKQTKDDDIAAVTNDFVMATHELAPYADVISVNVSSPNTPGLRTLQRVEPLTRILQGVVDAARSVNRTSPPKVMVKVSPDEDTDEQIQGIIDAVWRSGVDGIIVGNTTKRRSDLVSG--DMTVRERQILDEEGGYSGPKMYERTLSLVKRYRNLLDHAPSPSKE---NDMAKSTGGVPTGDEPGsnvVEKVlstknsaASLDGHNEARREPKV-IFATGGVSNGKQVLELLNAGASVVQVYTAVIYGGVGTITRIKKEMRDE---
>UniRef100_A0A1Y2WTS3	385	0.590	2.027E-114	0	416	419	92	506	511
DAEQAHDTTVSLMKTLYSVGLHPRERFSSsiSADPDITVSVFGEKLANPIGISAGLDKHADIPDPLFALGAAIVEVGGCTPRPQDGNPKPRMFRVPTLDGLINRYGLNSRGADDMAMRLRDRVRLYAKTVGL-----DEASVLNGEANVPPGSLLPGRLLLVQIAKNKETDERDVEAVKQDYVYCVQRLARYADVLVVNVSSPNTPGLRDLQAVEPLTRILGAVVEEARRTNRKQAPKVMVKVSPDEDEDSQMEGIVQAVWSSGVDGVIVGNTTKRRNGLVPPGVNITRKEQLTLTETGGYSGPMMFDRTVDLVRRYRKLLDGQSFQPAKTDKAVANEAVDASITAIEGTVTGFSENEQKSSTSQPqEQKVIFATGGITNGRRALEILNAGASVAMVYTGLVYGGAGTITRMKSEMKEEL--
>UniRef100_A0A0D2FKG1	385	0.541	2.027E-114	0	417	419	91	587	600
DPEEAHHAGNRILKSLWEFNLHPRERGDPDRYNDLEVEIFGHMLRNPVATSAGIDKHADIPDPLFAIGPAIVEIGGTTPLPQEGNAKPRVFRLSSQQAMINRYGLNSEGADHVAMRLRNRVRKFAHSLGLGDDEIAEKAVLDGIAGVPPGSLIPGKLLAVNIAKNKFTPEDDVEAVTNDYVYCVDKLGPYADILVVNVSSPNTPGLRSLQRSDKLQTILAGVVKAAKSVDRRTKPVVMVKVSPDEDSDAEIAGICDAVWATGVDGVIVGNTTNRRPASLPHLKDLSPREERHLLEKGGFSGPHLFDRTVSLVTRYRKLLaekpapaeaiEKPPSPVAteaekipvsleasseapstlgpnsvaisadtdvtpprdilekddsteadqtppgesdeagssplapPVGERERLKSIQAALERLPPRArpDAMAALETAVHSDSIDQpKVIFATGGITNGKQALQVLNAGASVAMVYTALVYGGIGTISRIKDEMREEMK-
>UniRef100_A0A6A5K7M8	385	0.558	2.773E-114	12	414	419	1	446	458
------------LKVLHSFGLNPRERGLADSRGDLAVEIFGQTLNNPIGTSAGIDKGAEVPTPLFELGPAVVEVGAVTLLPQEGNPKPRVFRLPSQNALINRYGFNSEGAELVASRLRQRVREFAYQSGLGIDEEAEQRVLNGEAGVPPGSLLKGRLMAVQVAKNKTTSESDIDAVVRDYATAVGHVGKYADILVVNVSSPNTPGLRTLQNVEPLTRLLSGVVGAVQNIDRKTKPAIMVKVSPDEDSEEQISGICEAVWDSGVDGVIVGNTTKMRPDPLPKGYLLPASEAQLLLEQGGYSGPQMFERTLALVSKYRKALDEGPkhvdPPRDEkpvAGQTTGDEPSSSILEKLNPSTSTsshspetttkvdldqpvptplssniddltesapTPTLQsmpNTAPAPNAPRKVIFATGGITNGRQAREILDAGASVAQVYTAMIYGGAGTISRIKMEMRD----
>UniRef100_UPI001D058502	384	0.575	3.794E-114	0	414	419	91	473	476
DAEDAHHAGTSMMKLLYQLNLHPRERGSSLDTSQLSAPVFGAQLSNPVGISAGLDKDGEIPDALFALGAGVVEIGGCTPLPQAGNPKPRVFRVPALDGMVNRYGLNSRGADDVAHRLRDRLRRFARSLGLSERD-----VLDGQAGVPPGSLQPGRLLAVQIAKNKETNERDERAVAMDYVYCVRKLAPYADVLVVNVSSPNTPGLRDLQATEPLTRLLSAVVDEASKTDRKTRPKVMVKVSPDEDEDAQMEGIVQAVHVSGVDGVIVGNTTKRRTGLVPQGLKLTGKEQMAMMEQGGYSGPAMFGRTLDLVTRYRKLLD------------SQSLSSKAGATKG---------------GGSDGRKIIFATGGITNGEEALNVLNAGASVAMVYTGLVYGGPGTVTRIKAEMRQ----
>UniRef100_A0A139GTE5	384	0.533	3.794E-114	0	417	419	126	635	643
DAEDAHHAGVRYIKALYDFNLHIRERGNQDKElGDLRVEVFGHILDNPVGTSAGIDKDADIPDALMALGPAVVEVGGATPLPQLGNPKPRVFRIPSQNALINRYGLNSEGAAHVATRLRERVRQFAYANGLGLGPDSEKLVLDGEAGVPPGSLTPGKILAVQIAKNKTTPDADIAAVARDYVFCVDHLAKYADVLVVNVSSPNTPGLRDLQAAAPLTAILSAVVDAAKSVDRKTKPAVMVKVSPDEDTDSQIEGICSAVWASGVDGIIVGNTTKKRPDPLPQGYVMPAKEAATLTEVGGYSGPQMFKRTLDLVKRYRIKLDQGPqndaqdsiqmqkqvqsvlqpvedkdksveetvkrdqqrlkpmtseaeqeskqplvqIPNRHVSERTQSPQNVGKASESHPVAAGSPPSNPPTtegkasspreaaesavkkvidsaekpkeavpkavsKVSSQASKVIFATGGITNGEQCLEILNAGASICQIYTAMMYGGVGTVTRIKSEMREIIK-
>UniRef100_UPI0020080F81	384	0.590	5.191E-114	0	416	419	91	505	512
DAEDAHDVSVSAMKTLYNLGFHPRERFSSsiSGGPDITVSVFGEQLANPIGISAGLDKHADIPDPLFALGASVVEVGGCTPRPQEGNPKPRMFRVPTLDGLINRYGLNSRGADDMAMRLRDRVRLYAKTVGL-----DEASVLNGEANVPPGSLLPGRLLLVQIAKNKETDERDVEAVKRDYVYCVQQLARYADVLVVNVSSPNTPGLRDLQAVEPLTRILSAVVDEARRTDRKRAPKVMVKVSPDEDEDTQIEGIAQAVWLSGVDGVIVGNTTKRRNGLIPTGVNISRKEQYTMTETGGYSGPTMFDRTVDLVRRYRKLLDGQSFHPTKVDKAIANEAVDESITGIEGTVTGFSETEKKSKTNQPqEPKVIFATGGITNGRRALEILNAGASVAMIYTGLVYGGAGTVTRMKSEMKEEL--
>UniRef100_A0A8J5PAA0	383	0.584	7.102E-114	0	418	419	89	468	469
DAEDAHHAGTTALKVTYEFNLHPRERDTALDSPELAVNVFGTEVSNPIGISAGLDKDAEIPDVLFELGAGIVEVGGCTPLPQEGNPKPRVFRVRSLDGMVNRYGLNSRGADDMAIRLRDRLRRFARSLGV-----TEKDVLNGEANVPPGSLRKDRLLAVQIAKNKETDERDEKAIADDYVYCVRRLARYADILVVNVSSPNTPGLRDLQATEPLTRLLSAVVDEAAKTDRKQRPKVMVKVSPDEDEDTQMEGIVEAVHRSGVDGVIVGNTTKRRDGVVPEGIKLTAQERKNLMETGGYSGPAMYSRTLDLVRRYRKLLDSR----------------SFAATAGSP------------------QKVIFATGGITNGEQARNILNAGASVAMVYTAMTYGGAGTVTRIKRELKDGVKN
>UniRef100_A0A420IZD3	383	0.594	7.102E-114	0	417	419	80	476	479
DAEDAHHAGTKILKNLYSLGLHPRERsgffPQDAIKSDISVNIFGQKLQNPIGTSAGIDKLAEIPDVLFALGPAVVEVGGATPAPQEGNPRPRVFRLPNHQSLINRYGLNSLGAEDMAKSLQDRLRKFASRNGYGTDSEAEKFVLNGHAEVPPGSLQEGKLLAIQIAKNKQTKDEDLEAVCKDYVFCVEKLAPYADILVVNVSSPNTPGLRTLQKVEPLTYILKRVVSTAKLTDRKTSPKVMVKVSPDEDTEEQVTGIVEAIWKSGVDGVIVGNTTKRRHSVMKPGTTLSMDEEKILNEPGGLSGPMMFERTLALVKRYRSLLDQGPP------------SLMIKQKSNDPDL-------------SFEPKVIFASGGITNGKQALEILQAGASVAQIYTALVYGGLGTVTRIKREMIEEKK-
>UniRef100_UPI001FDDC88A	383	0.574	7.102E-114	0	417	419	95	521	525
DAEEAHNAAVSSMKTLYSLNLHPRERGSKSRvlDPELALSVFGHPLANPVGISAGLDKHAEIPDALFALGASVVEVGGCTPLGQPGNPQPRMFRIPGLEGLINRYGLNSRGADHMALTLRNRVRTYAKSVGL-----TEDQVLNGEGGVPPGSLYDGKLLAVQIAKNKDTPEGDVGAVAADYTYCVSRLAPYADILVVNVSSPNTPGLRDLQAVEPLTRILSAVVDEARRTSRKTAPKVMVKVSPDEDTEAQMDGIVQAVWQSGVDGVIVGNTTKRRAGVVPPGIVITPQEATTMAETGGYSGPMMFERTLDLVGRYRKMLDARSYEPRQSTESTKAPVKDEAVSSSLAGIEGTatgmieddgvvpPEPSAPAAAASHEQKVIFATGGITNGQQALQILNAGASVAMVYTGLVYGGAGTVTRIKGEIKESMK-
>UniRef100_A0A1Y2DFR9	383	0.575	9.716E-114	0	413	419	91	520	529
DAEDAHYAGVMSMKALYNLGMHPRERAAIGADPALALSVFGHPLANPIGISAGLDKHADVPDALFALGAGVVEVGGCTPLAQPGNPRPRMFRLPGLDGLINRFGLNSHGADDMAIRLRNRVRLYAKSVGL-----SEYEVLNGEAGVPPGSLKDGRLLAVQIAKNKDTPGHDVEAVSRDYTYCVSRLAPYADILVVNVSSPNTPGLRDLQAVEPLTKILTAVVGEARRANRRTKPKVMVKVSPDEDDDSQMEGVVQAVWQSGVDGVIVGNTTNRRTGIVPPKVAITAKEAATLTETGGYSGPMMFDRTLDLVKRYRKLLDGeslsaastvqPPSPLSSESCKDIADE---AVSASLAGIEGTPtgmieddlaptqtrPTNVAKANQFAEQKVIFATGGITNGEQALQMLNAGASVAMVYTAMAYGGAGTITRIKGEMK-----
>UniRef100_A0A2C6A056	383	0.549	1.329E-113	0	416	419	91	469	470
DAEDGHHAGTRLMKLLYQFNLHPRERVAAADGPQLSVPVLGTRLSNPVGISAGLDKDGEIPDALFALGAGLVEIGGCTPRPQDGNPKPRVFRVPALDGMVNRYGLNSRGADDVAGRLRDRLRRYARSLGMG-----EQEVLDGGARVPPGSLHPGRLLAVQVAKNKETDERDEKAVAADYVYCVRKLAPYADVLVVNVSSPNTPGLRDLQATGPLTRLLSAVVEEAARTARKTRPKVMVKVSPDEDEEAQMEGIVRAVHRSGVDGVIVGNTTKRRTGLVPDGLALTAREQRALMQQGGYSGPAMFGRTLDLVARYRKLLDAQSLGGS---------------------------------GDGGEPKAIFATGGITNGEQALKVLNAGASLAMVYTGLVYGGAGTVTRIKTEMRQQM--
>UniRef100_A0A1Y2VVL2	383	0.590	1.329E-113	0	414	419	94	500	508
DAEDAHDAGVTAMKIMYNLGLHIRERS---SPSDISVSVFGSELANPIGISAGLDKHADIPDALFALGASIVEVGGCTPLPQNGNPKPRMFRVPTLDGLINRYGLNSVGADNMAMRLRERVRRFAKTVGL-----DEDSVLNGEANVPPGSLLPGRMLLVQIAKNKDTDERDVEAVKYDYVYCVKRLARYADVLVVNVSSPNTPGLRDLQAVEPLTRILSAVVDEARKTDRKEKPKVMVKVSPDEDEDTQMEGIVQAIWSSGVDGVIVGNTTKRRNGLVPSRVKITPKEQVTMTETGGYSGPMMFDRTVDLVRRYRKMLDGQPFQSQVADEAVDASITAIEGTITGFSETDSTISSTPTAVEPPEQKVIFATGGITNGRKALEVLNAGANIAMVYTGLVYGGAGTITRMKGEIKE----
>UniRef100_A0A6G1LPD0	383	0.536	1.329E-113	0	414	419	106	618	628
DAEDAHHKGVSYIKGMYDFGLHPRERGNKDEGlGDLKVEVFGHMLSNPIGTSAGIDKDAEIPDPLFALGPAIVEVGGVTPRPQEGNPKPRVFRLPSQNALINRYGLNSEGAEHVAMQLRERVRAYAYNNGLGLEPESERMVLDGEAGVPPGSLHQGKLLLVQVAKNKTTPDNDIASVANDYVSCVDHLAKYADVLVVNVSSPNTPGLRDLQATAPLTAILTAVVDAAKTTSRKTKPKVMVKVSPDEESESQIEGICSAVWSSGVDGVIVGNTTKKRPDPLPKGYIMPADEHKLLEEVGGYSGPQMFERTLNLVKRYRNKLDQGPmddtpasphlepqapkaapapssssSPAESSVERD-AKHLkpltpeadaeskqplvklperhsdpsntqlfepssvtspatavapppsptaatppppsGAADVKPAPApYPSIghtgppPATMPETPngsltpekNKEFEPKVIFATGGITNGEQCLQILNAGASVCQVYTAMMYGGVGTVTRMKREMRE----
>UniRef100_A0A0P7BFH5	382	0.567	1.819E-113	0	415	419	91	470	472
DAEDAHHVGTVALKVLHELNLHPRERDTALSGPELSVSVFGTDLQNPIGISAGLDKDAEIPDVLFELGAGVVEVGGCTPFPQAGNPKPRVFRVPKLDGMVNRYGLNSRGADDMAIRLRDRLRRYARSIG-----ATETDVLNGEANVPPGSLRPGRLLAVQIAKNKETDEKDEKAVAEDYVYCVRRLARYADVLVVNVSSPNTPGLRELQATEPLTRLLSAVVEAASRTDRKQRPKVMVKVSPDEDEDTQLEGIVQAVHRSGVDGVIVGNTTKRRTGVIPEGIKLTTKEVVNFQETGGYSGPAMYSRTLDLVGRYRKMLDN-------------------------------YALEAGKNAAPTTQKVIFATGGITNGEEARKILNAGASVAMVYTGMVYGGAGTVTRIKRELKDE---
>UniRef100_A0A8H3G5J9	382	0.556	1.819E-113	12	416	419	4	468	474
------------LKGLYKWGLHPRERGN--VPQNMEVEVFGHTLSNPIGTSAGIDKHAEIPDPLFALGPSIIEIGGATPHPQDGNPKPRVFRLPSQKALINRYGLNSLGADDVAMRLRQRVREYAYANGFGIDEVAEQRVLDGEAGVPGGSLTRGCLMAVQVAKNKFTPDGDIEAVKADYVYCVEALARYADIIVVNVSSPNTPGLRGLQSVEPLTNILTGVVEAAKKAKKRVKPAVMVKVSPDEDSEQQVRGICEAVWESEVDGVIVGNTTKRRHDLLPADYNLPAREAALLLEEGGYSGPRLFERTVALTRRYRELLDEAmePTPKESPSTKAKDEEsrensnqdvstrIQKTIERdtknLKPDtpeanaesksqpliqipprnnpfspaepstspsstpafsadthINQLPPTTASDPSKEPPkRKVIFATGGICSGKQALEVLEAGASVAQVYTALVYGGVGTIARMKDEMREEM--
>UniRef100_A0A139HR75	382	0.532	1.819E-113	0	417	419	128	645	653
DAEDAHHAGVRYIKGLYDFNLHIRERGNQDKElGDLKVEVFGHILDNPVGTSAGIDKDAEIPDALMALGPAVVEVGGATPLPQLGNPKPRVFRIPSQNALINRYGLNSEGAAHVATQLRERVRQFAYANGLGLGPDSEKMVLDGEAGVPPGSLTPGKILAVQIAKNKTTPDADIAAVARDYVFCVDHLAKYADVLVVNVSSPNTPGLRDLQATAPLTAILSAVVDAAKSVDRKTKPAVMVKVSPDEDTDSQIEGICSAVWASGVDGVIVGNTTKKRPEPLPQGNVMPAKEAATLTEVGGYSGPQMFKRTLDLVKRYRIKLDQGPQdddqgssqmqkqvqsvlepvedkdkRVDETVKRDQqrlkpmtseAEQESKQPLVQIPDrhlseptqptenvgkayephpvaagsSPHIPPttegkasspreaaegavkkvidvaekpkeavqkavskvsSQASAPSLSPASKVIFATGGITNGEQCLEILNAGASVCQIYTAMMYGGVGTVTRIKSEMREAIK-
>UniRef100_A0A2H1GHQ7	382	0.497	1.819E-113	0	417	419	410	950	958
DPEEAHHAGIRYIKALYDFGLAPRERGDMDKKlGDLQIEVFGHVLDNPIGTSAGIDKNAEVPDALFSLGPAIVEVGGVTPLPQEGNPKPRVFRIPSQNALINRYGLNSEGAEHVAMQLRERVRMFAYHNGLGLGKEAEDMVLNGEAQVPPGSLVPGKMLLVQMAKNKITPDGDIEAIARDYTFCVEHLAKYADVLVVNVSSPNTPGLRDLQAVGPLTRILGAVVDSANACERKTKPKVMVKVSPDEDSEEQIEGICAAVWASGVDGVIVGNTTKKRPDTIPKGYELPEEEVRLLTEVGGYSGPQMFERTLSLVGRYRSKLDQGPqdeaeesapakkqekqqpaqpkskptTPAasQQSSQTSKLDEIDASIQRdakrmkpdtpeaeqaskqpliqipdrhtststaekaaAGPDsssaaiptsgttpstppklsageegstrdvaesalkmvthtggtpderSEELSASGSSTPAGKKTKatkkedlqpKVIFATGGITNGEQCLQILNAGASVCQVYTAMMYGGVGTVTRMKGEMRREMR-
>UniRef100_A0A8H4XC52	382	0.589	2.488E-113	0	418	419	90	472	473
DAEDAHHAGTTALKVLYELNLNPRERDTTLNSPELAISVFGTELQNPIGISAGLDKDAQIPDALFDLGAGIVEVGGCTPLPQAGNPKPRVFRVPNLDGMVNRYGLNSRGADDMAIRLRDRLRRFARSLGV-----TEIDVLNGEASVPPGSLRKGRLLAVQIAKNKETDERDEKAIADDYVYCVRRLARYADVLVVNVSSPNTPGLRDLQATEPLTRLLSAVVDEAAKTDRKQRPKVMVKVSPDEDEDTQMSGIVEAVHRSGVDGVIVGNTTKRRDGIIPEGVKLTAKERSNLMETGGYSGPAMYSRTLDLVGRYRKMLD-------------------------------SQSFEAHTGVSGGAQKVIFATGGITNGEQAQKILNAGASVAMIYTGLTYGGSGTVTRIKQELKDGVKN
>UniRef100_N4VVJ9	382	0.599	2.488E-113	0	415	419	92	494	496
DAEDAHHAGTTMMKTTYDLGLHIRERDrSLIQDPALASEVYGVNLWNPIGISAGLDKHADIPDALFALGAGVVEVGGCTPRPQEGNPKPRVFRVPSIDGMVNRYGLNSRGADSMAATLRERVRKFARKVG-----ATEQEVLDGEAGVPAGSLLPGRLLAVQIAKNKETDERDPKAIAEDYVYCVQALAKYADILVVNVSSPNTPGLRDLQATEPLTKLLSAVVEEAAKVDRKVRPKVMVKVSPDEEEDTQVEGIVQAVCNSGVDGVIVGNTTKRRTGVIPKGVQLSAKEQKAFLETGGYSGPEMYGRTLQLVKKYRKKLDNQTLQSGSAEEAA-----------AIPSVDGTLSgkLHDLVEGKDMPRKVIFATGGITNGEQALKILNAGANVAMVYTGLTYGGPGTITRIKRELRDQ---
>UniRef100_A0A0F4GXU8	382	0.489	2.488E-113	0	417	419	410	950	958
DPEEAHHAGIRYIKALYDFGLAPRERGDTDKKlGDLQIEVFGHVLDNPIGTSAGIDKNAEVPDALFSLGPAVVEVGGVTPLPQEGNPKPRVFRIPSQNALINRYGLNSEGAEHVAMQLRERVRMFAYHNGLGLGKEAEDMVLNGEAQVPPGSLVPGKMLLVQMAKNKVTPDGDIEAIARDYTFCVEHLAKYADVLVVNVSSPNTPGLRDLQAVGPLTRILGAVVDSANACERKTKPKVMVKVSPDEDSEEQIEGICAAVWASGVDGVIVGNTTKKRPDTIPKGYELPEEEVRLLTEVGGYSGPQMFERTLSLVGRYRSKLDQGpqddveestpakkqekqqptqskpksatPTPPQQSSQTSKLDDIDASIQRdakrmkpdtpeaeqaskqpliqipdrhtststaekaaAGPDsssaaiptsgttpstppkltageegstrdvaesalkmvthtggtpdqrSEESSASGSSAPAGKKTKatkkedlqpKVIFATGGITNGEQCLQILNAGASVCQVYTAMMYGGVGTVTRMKGEMRREMR-
>UniRef100_A0A7D5UT49	381	0.582	3.404E-113	0	418	419	93	469	470
DAEEAHHAGTSALKTLYGLGLHPRERGNSLRTSELCTSVFDTQLSNPIGISAGLDKDGEIPDALFALGAGVVEIGGITPLPQAGNPKPRVFRIPATDGMVNRYGLNSRGADDVARRLRDRLRRFARSLGL-----TEQEVLDGAASVPPGSLQSGRLLAVQIAKNKETDERDEKAIADDHVYCVRRLARYADVVVVNVSSPNTPGLRDLQATEPLTRLLSAVVDEAAKTSRKSRPKVMVKVSPDEDEDTQMEGIVEAVRRSGVDGIIVGNTTKRRTGLVPEGIKLKNKEQKALMETGGYSGPAMFDRTLDLVGRYRKMLDAQP-------------------------------------ASSDKQKILFATGGITNGEQALKVLNAGASVAMVYTGMVYGGAGTVTRIKSEMKNQLKN
>UniRef100_E9E250	381	0.581	3.404E-113	0	417	419	93	468	470
DAEEAHHASTSALKTLYALGLHPRERGDSLRTPELSTSVFGTQLSNPIGISAGLDKDGEIPDALFALGAGVVEIGGITPLPQAGNPKPRVFRIPATDGIVNRYGLNSRGADDVARRLRDRLRRFARSLGL-----TEQEVLDGAAGVPPGSLQSGRLLAVQIAKNKETDERDEKAVADDHVYCVRRLARYADVVVVNVSSPNTPGLRHLQATEPLTRLLSAVVDEAAKTDRKSRPKVMVKVSPDEDEDTQMEGIVQAVQRSGVDGVIVGNTTKRRTGLVPEGIRLTNKEQKALMETGGYSGPAMFDRTLDLVGRYRKMLDAQP-------------------------------------ASSDKQKVLFATGGITNGEQALKVLNAGASVAMVYTGMVYGGAGTVTRIKSEMKSQLK-
>UniRef100_W9XTQ2	381	0.510	3.404E-113	0	417	419	56	570	583
DPEEAHHAGNQALKTLWDLGLYPRERADLDQKGDLEVEVFGHILRNPVATSAGIDKHAEIPDALFAIGPAIVEIGGTTPLPQDGNPKPRVFRLPSQEAMINRYGLNSQGADHVASRLRDRVRRFAHSLGLGNDEAAEKAVLDGIAGVPPGSLIPGKLLAVNIAKNKITPEDDVEAVTNDYVYCVEQLGPYADILVVNVSSPNTPGLRSLQQADKLQTILSGVVKAAHAVERRTRPAVMVKVSPDEDSDVQVAGICDAVWAAGVDGVIVGNTTNRRPKSLLHLADWTPLEEQHLLETGGFSGPHLFDRTVALVKKYKKLLaerppslkpaqrqkgaleaeagkikaeleaKSDPSPTSEPDAVTtpidngvvavqpitehpssdqqplvdppQERATDLQSSPAEQDTSDAATQQVENPSTQPPEVsarleairedldrlppkeqrdavdqtesdgqpsstdqpkVIFATGGITNGKQALEVLNAGANVAMVYTALVYGGAGTITRMKDEMRAEMK-
>UniRef100_G9NGC0	381	0.580	4.657E-113	0	416	419	50	425	426
DAEDAHHVGVNALRFLYEAGLHPRERDSTANDSSLSASVFGHQLANPIGISAGLDKDGEIPDALFALGAGVVEIGGCTPLPQEGNPKPRVFRVPILDGMINRYGLNSKGADDMAIRLRDRLRRFARSIGV-----SEEEIISGEAGVPVGSLKPGRVLAVQIAKNKETNEKDEQAIASDYVYCTKRLARYADVLVVNVSSPNTPGLRDLQATEPLSRLLSAVVDAASQTDRKTRPKVMVKVSPDEDEDSQMEGIVQAVQKSGVDGIIVGNTTKRRTGLNPKGARLSVREQKALMEVGGFSGPAMFERTLDLVGRYRKLLD------------------------SQPDV------------GKGEQKVLFATGGITNGEQALKVLNAGASVAMVYTGLVYGGVGTVTRMKQEMREAL--
>UniRef100_E3QZA4	381	0.603	4.657E-113	0	415	419	94	496	498
DAEDAHHAGTSMMKTLYDLGLHIRERDrTLAEHPALATEVYGMQLSNPIGISAGLDKHADIPDALFALGAGIVEVGGCTPRPQDGNPRPRVFRVPTLDGMINRYGLNSRGADSMAITLRERVRKFARGVG-----ATEQEVLDGEAGVPAGSLLPGRLLAVQIAKNKETDQKDVSAVAKDYVYCVQRLARYADILVVNVSSPNTPGLRDLQATEPLTRLLTAVVDEAAKVDRKVRPKVMVKVSPDEEEDAQVEGIVQAVCNSGVDGVIVGNTTNRRTGIVPPGVKLTAQEHKALQETGGYSGPAMYNRTLELVKRYRKKLDAKAL------QTGSAEEAA-----AIPSTDGSLSgkAHDLFEGKDTQRKVIFATGGITNGEQALNILNAGASVAMVYTGLTYGGPGTITRIKKEIKDQ---
>UniRef100_A0A8H3FS56	381	0.563	4.657E-113	0	414	419	94	499	509
DAEDAHEAGTQALQRLWNWRLHPRERGGVDGDGKLHVEVFGHTLDNPLGISAGLDKHGDIPDSLFALGPAIVEIGGITPRPQKGNPKPRVFRLPSQEGIINRYGLNSDGAEAVAAKLQERVRQYAHNHGYGFSEDYEDVVLNG-ADVPPGSLQYGKLLAVQVAKQETTPDNDIDAIRDDYVFGTKTLAKYADIIVVNVSCPNAPGYRELQRVEPLTKILSGVVKAAKEVDRQTQPAVMVKVSPDEDTEEQVSSICQAVYASGVDGVIVGNTTKRKTDPVAHSRP-TVTEMQTFQEAGGYSGPQLFERTVKLVGKYRRILD------REGHTNNNQKNAPQPLFQL-PERHSTSSSSSTILSPLPQQKVIFCTGGIRSGEEALEVLNAGASVAQIYTAMVYGGVGQITKMKREIRD----
>UniRef100_W2SE72	381	0.554	4.657E-113	0	413	419	101	565	571
DPEEAHHAGNRALKALWDIGLHPRERGDPDAAQDLAVEVLGHTLRNPIATSAGIDKGADIPDPLLAIGPAIIEVGGATPQPQPGNDKPRVFRLTSQNAMINRYGLNSEGADHVAMRLRQRVREFAHSLGLGHDAAAEKAVLDGAAGVPPGSLTAGKLLAVNIAKNKSTPGDDVQAVTDDYVYCVNRLAPYADILVVNVSSPNTPGLRTLQQSDTLKRILTGVVHAANSVDRKSKPAVMVKVSPDEDTDAQIAGICAAVWASGVDGIIVGNTTNQRPKPLPYLRDYSPVEEQHLLEHGGFSGPHLFNRTVALVKRYKALLEEQPEDIDGPQRSRSALEVEAEKLRASINqSEETKLQEPPIPGtvvetpkdstvqeetqkakaeleqqntserdrlqsilDVLDRLPakdtfeqttkpkaIFATGGITNGQQAAEVLDAGADVAMVYTALVYGGVGTISRIKDELR-----
>UniRef100_A0A6A7AY39	381	0.565	4.657E-113	0	415	419	432	819	830
DGEEAHQAGTRILKALHSFGLNPRERGVADSQGDLAVEVFGHTLSNPIGTSAGIDKGAEVPTPLFEMGAGIVEVGAITLLPQEGNPKPRVFRLPSQNALINRYGFNSEGAEHVATRLRQRVREFAYHSGLGMDEEAERAVLNGEAGVPPGSLLQGRLLAVQVAKNKTTSENDIEAVVRDYATTVGHVGKYADILVVNVSSPNTPGLRTLQNVEPLTRLLTGVVQAVKKIDRKTKPAIMVKVSPDEDSEEQISGICEAVWDSGVDGVIVGNTTKKRPDPLPRGYVLPQSEARLLLEQGGYSGPQMFERTLALVSKYRRALDQGPkhtTSTAQSGNDDQSSPSSSQTSK-------------------------------TNTKVSLDQPSPTSTVAQVYTAVIYGGAGTITRIKEEMRQE---
>UniRef100_A0A7U3Q1U5	381	0.579	6.371E-113	0	413	419	89	462	468
DAEDAHHAGTTALKTLHELGLAPRERGSSLQTPELSTWVFGTHLSNPIGISAGLDKDGEIADVLFGFGAGVVEIGGITPLPQAGNPKPRVFRVPATDGMVNRYGLNSRGADDVARRLRERLRRFARSLGV-----SEQEVLDGAAGVPPGSLQPGRLLAVQIAKNKETDERDEKAVANDYVYCVSRLARYADIVVVNVSSPNTPGLRDLQATQPLTRLLSAVVKEAARTDRKQPPKVMVKVSPDEEEDAQLEGIVEAVRRSGVDGVIVGNTTKRRTGLLPDGVRLTAKEQRALMETGGYSGPAMFDRTLNLVGRYRKMLDAQPS-----------------------------------GSSAGSQKLLFATGGITNGDQALKVLNAGASVAMVYTGLVYGGAGTITRIKSEMK-----
>UniRef100_A0A4Q4WNX1	381	0.581	6.371E-113	0	416	419	99	533	541
DAEDAHNAAVSSMKGLYEVNLHPRERaggFSPSEGPDISVSVFGTRLANPIGISAGLDKHAEIPDPLFALGAAVVEVGGCTPLAQEGNPKPRMFRVPSLDGLVNRYGLNSHGADDMARRLRDRVRRFAKQVGL-----DEESVLDGGAGVPPGSLLPGRLLAVQIAKNKDTDERNVAAVQRDYVYCVRRLARYADVLVVNVSSPNTPGLRDLQATEPLTRILGAVVEEARRTDRRTKPKVMVKVSPDEDEDSQLEGIVQAVWASGVDGVIVGNTTKRRTGVIPAGIRLTRREQTALAETGGYSGPMMFDRTEGLVRRYRKLLDsrtlhqtatTPTTPASKVVDDEAVDtslagiegTLTGAVEDTSPTSKTVPnpsPADGPTNPAANEPKVIWATGGITSGQQALRVLNAGASLAMVYTGLVYGGAGTVTRIKGEMRDEM--
>UniRef100_UPI0022FF1A1F	381	0.576	6.371E-113	0	418	419	165	572	576
DAEEAHHVGTKALKFLYELGLHPRERPTRapgivPEPSDLATQVFDVTLANPIGISAGLDKDAEIPDVLFELGAGVVEVGGCTPRPQEGNPKPRVWRVPSVEGMVNRYGLNSRGADAMAARLRERVRKFALSLGL-----TEREVLNGEgTDVPPGSLLPGRLLCVQVAKQKDTDERDVDAVARDYVYCVNRVAPYADVLVVNVSSPNTPGLRDLQAAEPLGRILSAVVQEARKTNRKTKPKVMVKVSPDEDESAQMAGIVQAVYMSDVDGVIVGNTTKRRTGLVPEGVRLTSREQQALTETGGFSGPSMFDRTLDLVGKYRKMLDAQSLQAGEAQNAVAV-----------PAVEGTVSGKAE-NSKQPSQKVIFATGGIKNGEQALKVLNAGASVAMVYTGMVYGGAGTVTRMKGEMRSALTN
>UniRef100_A0A8H4Y727	380	0.568	8.716E-113	0	414	419	89	464	469
DAEDAHHAGTSALKFLHEFNLNPRERDTTLNSPELSVNVFGTELQNPIGISAGLDKDAEIPDALFDLGAGIVEVGGCTPLPQAGNPKPRVFRVPNLDGMVNRYGLNSRGADDMAIRLRDRLRRFARSLGV-----TESDVLNGKANVPPGSLREGRLLAVQIAKNKETDERDEKAIAEDYVYCVRRLARYADVLVVNVSSPNTPGLRDLQATEPLTRLLSAVVDEAAKTDRKQRPKVMVKVSPDEDEDSQIEGIVQAVHRSGVDGVIVGNTTKRRDGIIPPGVKLTARERSNLMETGGYSGPAMYSRTLDLVGRYRKMLD----------------------------------SQSFKATTGVDQKVIFATGGITNGEQARQMLNAGASVAMVYTGLTYGGSGAVTRIKQELKD----
>UniRef100_UPI0020C5AED0	380	0.588	8.716E-113	0	416	419	91	505	512
DAEEAHDASVSSMKTLYNLGLHPRERSSSsiSDGPDITVSVFGEQLANPIGISAGLDKHADIPDPLFALGASIVEVGGCTPRPQEGNPKPRMFRVPTLDGLINRYGLNSRGADDMAMRLRDRVRLYAKTVGL-----DEARVLNGEANVPPGSLLPGRLLLVQIAKNKETDERDVEAVKRDYVYCVQRLARYADVLVVNVSSPNTPGLRDLQAVEPLTRILSAVVDEARRTDRKWAPRVMVKVSPDEDEYTQMEGIAQAVWLSGVDGVIVGNTTKRRNGLVPTGVNISRKEQYTMTETGGYSGPMMFDRTVDLVRRYRKLLDGKSFQPAKTDKAVANEAVDENITGIEGTITGFSEPEkKPSTNQPQEQKVIFATGGITNGRRALEILNAGASIAMIYTGLVYGGAGTVTRMKSEMKEEL--
>UniRef100_W9YCP2	380	0.513	8.716E-113	0	416	419	91	602	616
DPEEAHHAGNQALETLWDLGLYPRERADLDQKGDLEVEVFGRILKNPVATSAGIDKHADIPDALFAIGPAIVEIGGTTPLPQAGNPKPRVFRLPSQEAMINRYGLNSEGADHVASRLRTRVRKFAYSLGLGSDEVAEKAVLDGIAGVPPGSLVPGKMLAINIAKNKVTPEDDVEAVTKDYVYCVEKLGPYADILVVNVSSPNTPGLRSLQQADKLQTILSGVVKAAHAVDRRTRPAVMVKVSPDEDSEAQIAGICDAVWAAGVDGVIVGNTTNRRPQALPHLPEWSPLEKQHLLETGGFSGPHLFDRTVALVKKYKKLLaeqpaqvtpverqkgaveaetekikaelaassESPSTPEPDavttsidtgvipvvpvpeissseqqplielpqerlydnpqseedtpdsssqsdegpaiesPEETAQLEGIKEALDRLPPKAQRDAMDQLGTEIHLPPsdsPKVIFATGGITNGKQALEVLNAGANVAMVYTALVYGGVGTITRMKDEMRAEM--
>UniRef100_A0A094HD09	380	0.568	1.192E-112	0	415	419	59	438	448
DPERAHSVTLTALGTLYNLGLHPRERPSAAAGPDLTTTIFGHNLQSPLGTSAGIDKNASVPDALLALGAAYTEVGGIVPRPQEGNPQPRLFRIPSQNALINRFGLNSLGADAVAARLRERVRRYAISAGFGGGDEGERRVLDGEAGVPPGSLTRGKLMGVQIGKNASTPD-DINSVVADYVYCVHRLAPYADVLVVNVSSPNTAGLRDLQAQKPLTAILKAVVKAAGMTGRKTAPRVMVKVSPDEREDAQVEGICNAVWDSGVDGVIVGNTTKRRPAPVPAGFVLPAEEERvLREEAGGYSGPQLFEGTVGLVKKYRDELDAG------------------------------------LRARGGERKTVFGSGGVTNGKEALKVLEAGADMVQVYTALVYGGAGTLTKIKHEMRRE---
>UniRef100_A0A545A873	380	0.589	1.192E-112	0	416	419	68	463	467
DAEDSHHAGTKILKMLYSLSLHPRERsgffPQDAVKNDISVTIFGQKLQNPIGTSAGIDKLAEIPDALFALGPAVVEVGGATPAPQEGNPRPRVFRLPNHQSLINRYGLNSLGAEDMAKRLQDRVRKFASRNGFGTDYEGERFVLNGYAEVPPGSLQEGKLLAIQIAKNKQTKDEDIEAVCKDYVFCVEKLAPYADILVVNVSSPNTPGLRTLQKVEPLTHILERVVRAAKSTDRKTSPKVMVKVSPDEDTEEQVTGIVEAIWKSGVDGVIVGNTTKRRHSVMAPGTTFSMDEEKILNEPGGLSGPMMFERTLALVKRYRALLDQGPP---------------SIMIKQKP----------NGPDSSFESKVIFASGGITNGKQALEILQAGASVAQVYTALVYGGLGTVTRIKKEMIEEK--
>UniRef100_A0A8H4PRE2	380	0.573	1.192E-112	0	414	419	88	470	473
DAEDAHHAGMSMMKLLYQLNLHPRERGSSLDTPHLSAPVFGAHLSNPIGISAGLDKDGEIPDALFALGAGVVEIGGCTPLPQAGNPRPRVFRVPALDGMVNRYGLNSRGADDVALRLRTRLRRFARSLGLSERD-----VLDGKARVPPGSLQPGRLLAVQIAQNKETNVRDERAVAMDYVYCVRKLAPYADVVVVNVSSPNTPGLRDLQATEPLTRLLSAVVDEASKTGRKTRPKVMVKVSPDEDEDAQVEGIVQAIHKSGVDGVIVGNTTKRRTGLVPHGIKLTGKEHMAMMEQGGYSGPAMFGRTLDLVTRYRKLLD------------SQSLDAKASSTEG---------------DDSDGRKVIFATGGITNGEEALKVLNAGASVAMVYTGLVYGGPGTVTRIKAEMRQ----
>UniRef100_A0A0G2F5K3	380	0.576	1.192E-112	0	413	419	116	519	530
DAEEAHHVGTKALKLLYELGLHPRERPSRapgiiPEPSDLATQVFDVNLANPVGISAGLDKDADIPDVLFELGAGVVEVGGCTPKPQEGNPKPRVWRVPTVEGMVNRYGLNSRGADAMAARLRERVRKFAMSLGL-----TEQQVLNGEgTDVPPGSLLPGRLLCVQVAKQKETDERDVDAVARDYVYCVNRVAPYADVLVVNVSSPNTPGLRDLQAAEPLGRILSAVVQEARKTNRKTKPKVMVKVSPDEDESAQMAGIVQAVYMSDVDGVIVGNTTKRRSGLVPAGVRLNSREQQALTETGGFSGPSMFNRTLDLVGRYRKMLDAQSLQADEVQEDAAAV----------PALEGIVSRKTQS-SKQPPRKVIFATGGIKNGEQALKVLNAGASVAMIYTSMVYGGAGTVTRIKGEMR-----
>UniRef100_W9X8T5	380	0.501	1.192E-112	0	417	419	91	612	625
DPEDAHHAGNAILKSLWELGLHPRERGDPDQKHDLEVEVFGQRLRNPIATSAGIDKHADIPDVLFDIGPAIVEIGGTTPLPQEGNAKPRVFRLTSQQAMINRYGLNSEGADHVAMRLRNRVRKFAHSLGLGDDEIAEKAVLDGIAGVPPGSLIPGKLLAVNIAKNKFTPENDVEAVTNDYVYCVDKLGPYADILVVNVSSPNTPGLRSLQQSDKLQKILSGVVNAARSVERRTRPYVMVKVSPDEDSESEITGICDAVWAAGVDGVIVGNTTNRRPEPLPHLKDLSRREQENMLEQGGFSGPHLFDKTVDLVKKYRKLLaekpasvdrsntstrrkgaleaeadrikaalessSQEPSPASEPtsgsDKITASVETSVvpvsgmleqrgpeerplinppterqydmpQAETGTAEVEEAPALDPEVRlveekkqlksiqeaiERLPPRaqrdaidrlesgpahlesvdqpKVIFATGGITNGKQALDVLNAGANVAMVYTALVYGGIGTISRIKDEMRKEMK-
>UniRef100_A0A8H5SRK9	379	0.570	1.631E-112	0	418	419	89	468	469
DAEDAHHAGTTALKVLYELNLNPRERDTTLNSPELAVNVFGTEVQNPIGISAGLDKDGEIPDALFDLGAGIVEVGGCTPLPQEGNPKPRVFRVRSLDGMVNRYGLNSRGADDMAIRLRDRLRRFARSLGV-----TERDVLDGKAKVPPGSLRDGRLLAVQIAKNKETDERDERAIAEDYVYCVRRLARYADVLVVNVSSPNTPGLRDLQATEPLTRLLSAVVEEAAKTDRKQRPKVMVKVSPDEDENTQMEGIVEAVHRSGVDGVIVGNTTKRRDGVVPQGIKLTSQDRKNLMETGGYSGPAMFSRTLDLVGRYRKMLDARSFAATTGH----------------------------------TQKVIFATGGVTNGEQARQILNAGASVAMVYTGLTYGGSGTITRIKQELKDGGKN
>UniRef100_A0A8K0JAK4	379	0.582	1.631E-112	0	416	419	96	469	472
DAEDAHHAGTSILKTLHEFGLAPRERGAALKTPELATTVFGTQLSNPIGISAGLDKDGEIADVLFGFGAGIVEIGGITPLPQAGNPKPRVFRVPSTEGMVNRYGLNSKGADDVARRLRDRVGRFARSAGL-----TSQEVLDGAAGVPPGSLQAGRLLAVQIAKNKETDERDEKAVADDHVYCVSRLARYADIVVVNVSSPNTPGLRDLQATEPLTRLLSAVVKEASRTDRKTPPRVMVKVSPDEDEDAQIEGIVEAVRRSGVDGLIVGNTTKRRTGLVPPGIKLTPREQRALAETGGYSGPAMFDRTLHLVGRYRKMLDAQPGPASQTV--------------------------------------LFATGGITNGEQALRVLNAGASVAMVYTGMVYGGAGTVTRIKSEMRSQL--
>UniRef100_A0A063C3E7	379	0.569	1.631E-112	0	417	419	94	470	472
DAEDAHHSGTRALETLDRFGLAPRERGSSLRTPELSTEVFGTLLSNPVGISAGLDKDGEIPDVLFGLGAGVVEIGGITPLPQAGNPKPRVFRVPSTDGMVNRYGLNSKGADHVARQLRERLGRFARSSGV-----AEQDVLDGAARVPPGSLRPGRLLAIQVAKNKDTDERDEKAVADDYVYCVSRLARYADILVVNVSSPNTPGLRDLQATEPLTRLLTAIMEEAARTDRKSRPKVMVKVSPDEDRDAQIEGVVEAVRRSGVDGVIVGNTTKRRTGVVPRGVKLGAREQQALMETGGYSGPAMFDRTLDLVGRYRKMLDARP---------------------CGPDEHS---------------KTIFATGGITTGDQALKVLNAGASVAMVYTGMVYGGAGTITRIKNQMRSRLK-
>UniRef100_B2B417	379	0.583	1.631E-112	0	416	419	89	474	482
DAEDAHHAGTAALKALYSVGLHPRERvqdGDATGAKPLAVNVFGVELSNPIGISAGLDKDAEIPDPLFALGAGVVEVGGITPLPQEGNPKPRVFRVVSTDGLINRYGLNSKGADAVAAHLRERLRTFARSIGF-----TEKEMLDGEAGVPVGSLKDGRLLCVQIAKNKKTDEKDVEAVKKDYVTCVNRLAPYADVLVVNVSSPNTPGLRDLQATGPLTALLSAVVEEAQKTKRKVKPRVMVKVSPDEDDDSQMEGVVQAVWMSGVDGVIVGNTTKKRTGLVPKGVRLTSQEQKNIMEDGGYSGPALFNQTLNLVGRYRKMLDSYSL---------KTEGLGDAFNKNQ--------------------KVIFATGGITNGDEALKVLNAGASVAMVYTGMVYGGSGTITRIKNEMREKL--
>UniRef100_C9S736	379	0.584	1.631E-112	0	414	419	89	479	482
DAEDAHHAGTTALQTLYALGLHPRERDTAlATDPALSVEVFGTKLANPIGISAGLDKHAEIPDALFALGPGIVEVGGCTPFPQDGNPKPRVFRVPILDGMINRYGLNSHGADAMARRLRERLRTRARDLGL-----TERDLLDGVTGLPPGSLEEGRLLAVQIAKNKATDERDVNAVAADYVFCVRALAPYADIIVVNVSSPNTPGLRDLQAVEPLTRVLSAVVDEASRTDRRIKPKVMVKVSPDEEEDTQMEGIVQAVCESGVDGVIVGNTTKRRTGIVPEGVALSAREQRNLLEDGGYSGPAMYGRTLSLVKRYRQLLDARTL-------------------SAEAEAVAVTGVEGAKGTGSQ-QKVIFATGGVTNGKQALEMLNAGASVAMVYTGLTYGGSGTITRIKKELKD----
>UniRef100_A0A136IU33	379	0.555	1.631E-112	0	416	419	102	523	532
DAEDGHNIAVSALGTLYELGLNPRERSRSADGPALSVSVFGEDLRNPIGISAGLDKHAEIPDALFALGAGIVEVGGCTPLAQPGNPKPRMFRVPGLDGLINRYGLNSHGADHMAMKLRERVRLYAKSVGL-----DEESVLNGEANVPPGSLLPGRMLCVQIAKNKDTDGGNVEEVSRDYVYCVERLARYADVLVVNVSSPNTPGLRDLQAVEPLSKILKAVVDEARRADRKTKPKVMVKVSPDEDDESQMQGIVQAVFTSGVDGVIVGNTTRDRLGVIPPGVKLDSKDAKTMTEVGGYSGPMMFDRTLNLVGRYRKMLDNysrevrqketvdkeavdSSLPGIEGSVTGMVEDAA-------PTHKDKNGPSTPLGKQTQSPKVIFATGGITNGEQALKILNAGASVAMIYTSLVYSGSGTVTRIKSEMKEEM--
>UniRef100_A0A3N2Q850	379	0.609	1.631E-112	0	418	419	359	755	757
DAEDAHHAGTTALKTLYALGLHPRERdASLASDPALAVEVFGTTLSNPIGISAGLDKHADIPDPLFALGPAVVEVGGCTPFPQEGNPRPRVFRVVGLHGMVNRFGLNSRGADAMARTLRERLRIFARSLGL-----SESQVLDGEAGVNPGSLAPGKLLAVQMAKNKRTDERDVHAVAADYVYCVRALARYADILVVNVSSPNTPGLRDLQAVGPLTTLLSAVVDEARKTDRKTKPKVMVKVSPDEDEDMQMEGIVQAVCASGVDGVIVGNTTKRRTGVVPDGVKLTSREQKALMEEGGYSGPAMFDRTLDLVSRYRKMLDARTLHHSAAGEAPASGEKQAAAR------------------DDPEQKVIFATGGITNGEQALRVLNAGASVAMVYTGLTYGGSGTITRMKGEMKKALSN
>UniRef100_A0A0G4L271	379	0.586	1.631E-112	0	414	419	341	731	1076
DAEDAHHAGTSALQTLYALGLHPRERDTAlATDPALSVEVFGTKLANPIGISAGLDKHAEIPDALFALGPGLVEVGGCTPFPQNGNPKPRVFRVPILDGMINRYGLNSYGADAMARRLRERLRTRARDLGL-----TERDLLDGVTGLPPGSLEEGHLLAVQIAKNKATDERDVNAVAADYVFCVRALAPYADIIVVNVSSPNTPGLRDLQAVEPLTRVLSAVVDEASRTDRRVKPKVMVKVSPDEEEDTQMEGIVQAVCESGVDGVIVGNTTKRRTGIVPEGVALSAREQRNLLEDGGYSGPAMYGRTLSLVKRYRQLLDA---------RTFSAEAEAVAVT----------GVQGAKGAGSQ-QKVIFATGGVTNGKQALEMLNAGASVAMVYTGLTYGGSGTITRIKKELKD----
>UniRef100_UPI001D7E7A24	379	0.580	2.232E-112	0	414	419	87	461	464
DAEDAHHAGTSSLKMLYELNLNPRERDTTLNSPELSVSVFGTDLQNPIGISAGLDKDAEIPDALFDLGAGIVEVGGCTPLPQEGNPKPRVFRVPKLDGMVNRYGLNSRGADDMAIRLRDRLRRYARSIGV-----TEKDVLNGEANVPPGSLRKGRLLAVQIAKNKETDERDERAVADDYVYCVRRLARYADVLVVNVSSPNTPGLRDLQATEPLTRLLSAVVEEAAKTDRKQRPKVMVKVSPDEDEDSQMEGIVQAVHRSGVDGVIVGNTTKRRTGVIPEGVKLTAKEQTALMETGGYSGPAMYSRTLDLVGRYRKMLD-----------------------------------SQSFKAAGGAQKVIFATGGITNGEQAQKILNAGASVAMIYTGMTYGGAGTVTRIKKELKE----
>UniRef100_W9CFD9	379	0.596	2.232E-112	0	397	419	85	491	492
DAEEAHHVGTSALQTLYSFNLHARDRSFRagADKADLSIDVWEHRLQNPIGTSAGLDKLAQVPDALFAMGPAVVEVGGCTPRAQEGNPKPRVFRIPSQKALINRYGLNSKGADDMAMRLRERVRLFAYRNGLGVGEDAERKVLDGEAGVPPGSLVEGKLLAVQVAKNKDTEGDDIEAVRRDYVYCVERLAPYADILVVNVSSPNTPGLRTLQKVEPLSRILEGVVLAAQSVDRKTKPRVMVKVSPDEDQDSQLEGIVEAIWRSGVDGVIVGNTTNRRDKLIPDNINISPRERRILEEQGGFSGPPMFERTLSLVKRYRALLDrGPPLQntntniAAKSNTDTNTNNESLASNSSI--SEKVKSLTANTdsKSNNNNQKVIFATGGITNGKQALEILNAGASVAQVYTAL---------------------
>UniRef100_A0A5Q4BRM3	379	0.607	2.232E-112	0	413	419	98	498	502
DAEDAHHAGTSLMKTLYDLGLHIRERDrSLAQHPALVTEVYGTKLSNPIAISAGLDKHADIPDALFALGAGIVEVGGCTPRPQDGNPRPRVFRVPGLDGMINRYGLNSRGADSMAITLRERVRKFALKVG-----ATEKEVLDGEAGVPAGSLLPGRLLAVQIAKNKETDQTDVSAVARDYVYCVQRLARYADILVVNVSSPNTPGLRDLQATEPLTKLLSAVVEQAAKVDRKVRPRVMVKVSPDEEEDAQVEGIVQAVCNSGVDGVIVGNTTNRRTGIVPDGVKLTATEQKALRETGGYSGPAMYGRTLELVKRYRKKLDAQAL-------QTGSSEEAAAIPSADGSLSG--KVHDLIEGKDTPRKVIFATGGITNGEQALNILNAGASVAMVYTGLTYGGPGTITRIKREIA-----
>UniRef100_A0A553HJU4	379	0.563	2.232E-112	0	415	419	98	521	528
DAEEAHNAAVSSMKNLYSLNLHPRERASvlaANGDPDISVSVFGTHLANPIAISAGLDKHAEIPDALFALGASIVEVGGCTPRPQEGNPKPRMFRVPGIDGLINRYGLNSRGADNMAMRLRERVRRFAKTIGV-----DELSVLNGEAGVPPGSLLPGRMLLVQIAKNKETDESNVDAVTKDYVYCVQQLGRYADVLVVNVSSPNTPGLRDLQAVEPLTKLLSAVVDEARKTDRKTKPRVMVKVSPDEDEESQMEGIVQAVWASGVDGVIVGNTTKRRTGIIPPGVGITPKEQMTLTETGGYSGPMMLGRTVNLVKRYRKMLDGQS--WREHVQEKKAVDEAVDASIAGIDdtITGIPkeglaakpeaSNNIPSTGNTAEQKVIFATGGITNGRDALQVLNAGASIAMVYTGLVYGGAGTITRMKDEIKKE---
>UniRef100_A0A4Q4UT10	379	0.580	2.232E-112	0	416	419	98	533	541
DAEDAHNAAVSSMKGLYEVNLHPRERTGGVsssgEGPDISVSVFGTQLANPIGISAGLDKHAEIPDPLFALGAAVVEVGGCTPLAQEGNPKPRMFRVPSLDGLVNRYGLNSHGADDMARRLRDRVRRFAKKVGL-----DEESVLDGGAGVPPGSLLPGRLLAVQIAKNKDTDERNVAAVQRDYVYCVRRLARYADVLVVNVSSPNTPGLRDLQATEPLTRILGAVVEEARRTDRRTKPKVMVKVSPDEDEDSQLEGIVQAVWASGVDGVIVGNTTKRRTGVIPPGIKLTRREQTALAETGGYSGPAMFDRTEGLVRRYRELLDsrtlqetatTPTTPASkvvddeavDTSLAAIEGTLTGTVEDTSPTSRTVPeprPADGPTNPGPNEPKVIWATGGITSGQQALRVLNAGASLAMVYTGLVYGGAGTVTRIKGEMRDEM--
>UniRef100_A0A8K0W7V5	379	0.570	3.053E-112	0	418	419	89	468	469
DAEDAHHAGTSALKFLYEFNLNPRERDTTLNSPELVVNVFGTEVQNPIGISAGLDKDAQIPDALFDLGAGIVEVGGCTPLPQEGNPKPRVFRVRSLDGMVNRYGLNSRGADDMAIRLRDRLRRFARSLGV-----TERDVLDGKASVPPGSLRDGRLLAVQIAKNKETDERDEKAIAEDYVYCVRRLARYADILVVNVSSPNTPGLRDLQATEPLTRLLSAVVEEAAKTDRKQRPKVMVKVSPDEDENTQMEGIVEAVHRSGVDGVIVGNTTKRRDGVIPPGVKLTSQERQNLMETGGYSGPAMYSRTLDLVGRYRKMLDSRSFAANTGH----------------------------------TQKVIFATGGITNGEQARQILNAGASVAMVYTGLTYGGSGTITRIKQELKDGVKN
>UniRef100_G0S7X5	379	0.566	3.053E-112	0	416	419	97	483	499
DAEDAHHAGTAALKFLYSLNLHPRERPTPETSENpnpLAVKVFGHELSNPIGISAGLDKDAEIPDALFALGAGVVEVGGCTPLPQEGNPRPRVFRVPAVDGLVNRYGLNSRGADAMAARLRERLRKFAMGLGLTERDMLDHEPL---GDVPIGSLQRGRLLCVQIAKNKKTDEKDVDAVIRDYVHCVKRLAPYADVLVVNVSSPNTPGLRDLQAAEPLARLLHAVVEEAKRTDRKTKPRVMVKVSPDEDHDTQIEGVVQAVWMSGVDGVIVGNTTKRRAGLIPPGIKLTSKEQRALQEEGGFSGPAMFERTLDLVGRYRKMLDSYTLKSAELD------------------------------DSFPHQKVIFATGGITNGEQALKVLNAGASVAMVYTGLVYGGSGTITRMKNEMRAEL--
>UniRef100_A0A7S8I535	378	0.560	4.177E-112	0	418	419	89	471	472
DAEDAHHAGTTALKVLHELNLNPRERDTTLNSPDLAVNVFGTEIQNPIAISAGLDKDGEVADALFDLGAGIVEIGGCTPLPQAGNPKPRVFRVRSLDGMVNRYGLNSRGADDMAIRLRDRLRRFARSLGL-----TERDVLDGNAKVPPGSLREGRLLAVQIAKNKETDERDEKAIAEDYVYCVRRLARFADVLVVNVSSPNTPGLRDLQATEPLTRLLSAVVDEAAKTDRKQKPKVMVKVSPDEDEDTQMEGIVEAVHRSGVNGVIVGNTTKRRDGVIPPGIKLTAQERQNLMETGGYSGPAMYRRTLDLVGRYRKMLDKHSFKVS-------------------------------LGAKGGAQKVIFATGGITNGEQARQILNAGASVAMVYTGLTYGGPGTITRIKQELKGGVKN
>UniRef100_A0A179FUM9	378	0.586	4.177E-112	0	417	419	93	468	476
DAEDAHHAGTAALKTLYEFGLGPRERGNSLRTPELSTTVFDAQLNNPIGISAGLDKDGEIPDALFALGAGVVEIGGITPLPQAGNPKPRVFRVPATDGMVNRYGLNSRGADDVARRLRDRLRRFARSLGV-----TEQEVLDGAASVPPGSLQAGRLLAVQIAKNKETDEKDERAIASDYVYCVRRLARYADVLVVNVSSPNTPGLRDLQATEPLTRLLSAVVDEAAKTDRKSRPKVMVKVSPDEDEDTQMEGIVQAVHRSGVDGVIVGNTTKRRNGVVPEGIRLTNKEQQALMETGGYSGPAMFDRTLNLVGRYRKMLD------------TQ-------------------------PNSSDKQKILFATGGITNGEQALKVLNAGASVAMVYTGMVYGGAGTVTRIKGEMTRQLK-
>UniRef100_Q7S895	378	0.580	4.177E-112	0	416	419	113	494	500
DAEEAHHVGTAALKGLYETGLHIRERVPESPNGPLSVNVFGKQLLNPIGISAGLDKDAEIPDPLFALGAGVVEVGGCTPFPQEGNPKPRVFRIPSVDGLINRYGLNSRGADAMATRLRERLRKFARSVGL---TDNEVLNEEGTDGIPPGSLHPGRLLCVQIAKNKKTDEKDVNAVIRDYVYCVDKLAPYADVLVVNVSSPNTPGLRDLQATEPLTKLLSAVVDAAQQTKRKTKPRVMVKVSPDEDDDTQMEGVVEAVWNSGVDGVIVGNTTKRRTGIVPKGVKLIDDEPKILHEEGGFSGPALFDRTVNLIGRYRKMLDGYALKSES--------------------------------DKSPAQKVLFASGGITNGEQALRVLNAGASVAMVYTAMVYGGSGTITRIKSEMKEKL--
>UniRef100_A0A1V1SV00	378	0.545	4.177E-112	0	416	419	90	513	519
DAEDAHNAAVSSMKNLYHLNLHPRERTsvlTVKGDPDISVSVFGTRLANPIAISAGLDKHGEIPDALFALGASVVEIGGCTPRPQEGNPKPRMFRIPGIDGLINRYGLNSRGADNMAMRLRERVRKFGKTVGL-----DEAGVLNGEAGVPPGSLLPGRMLLVQIAKNKETDETNVDAVTKDYVYCVQQLGRYADVLVVNVSSPNTPGLRNLQAVEPLTKLLSAVVDEARRTDRRVRPKVMVKVSPDEDEDAQMEGIVQAVWSSGVDGVIVGNTTKRRTGIIPPGVGITPKEQMTLTETGGYSGPMMLGRTVDLVGRYRKMLDAHS--WREPVQERKVVDEAVDASITGIDdtIIGVPkeglatkpeASIIPSTSNILEQKVIFATGGITNGHDALKVLNAGASIAMVYTGLVYGGAGTITRMKNEMKKEM--
>UniRef100_UPI001DA28BC5	378	0.564	4.177E-112	0	417	419	100	521	528
DAEDGHNIAVSALGTLYDLKLNPRERSSSADGPELSVSVFGDDLRNPIGISAGLDKHAQIPDALFALGAGVVEVGGCTPLAQPGNPRPRMFRVPGIDGLINRYGLNSHGADHMAMKLRERVRLYAKSIGL-----DEESVLNGEANVPPGSLLPGRMLLVQIAKNKDTDGSNVEEVSRDYVYCVERLAKYADVLVVNVSSPNTPGLRDLQAVEPLSKILSAVVNEARRADRKTKPKVMVKVSPDEDDESQMQGIVQAIFSSGVDGVIVGNTTRDRAGVIPPGVKLDQQDARTMTETGGYSGPMMFDRTLNLVGRYRKMLDSYSRQVRHQDTIDKeavdSSLAAIEGTLTGMVEDKAPTAKNNGPTSLLGKqadtpKVIFATGGITNGEQALKILNAGASVAMIYTALVYGGSGTVTRIKSQMKEEMK-
>UniRef100_A0A6A6CX35	378	0.527	4.177E-112	0	417	419	160	677	684
DAEEAHHAGIRYIKGLYDFNLHPRERGNQDQElGDLKVEVFGHILDNPIGTSAGIDKNAEVPDALLALGPALVEVGGATPVPQEGNPKPRVFRIPSQNALINRYGLNSDGAEHVAMQLRERVRQFAYSHGMGLAPESERIILDGEAEVPPGSLVPGKLLAVQVAKNKTTPDNDIAAVARDYVVCVERLAKYADVLVVNVSSPNTPGLRDLQATAPLTAILTAVVDTAKSVDRKTKPAVMVKVSPDEDSDSQIEGICTAVWSSGVDGVIVGNTTKKRPDPVPKGYIVPANEAQVLTEIGGYSGPQMFQRTLDLVKRYRYKLDQGPqeeasaptypsqaPPIDDTkssidesvnrdatrlkPETAEAEESSkqpliklperhttesiadtaksigeaaktdappsasspqtppalaegekgstkqaaegalqkiisddGAAKKSTPDS-ATSAIEPTTPTkKSPADSPakvIFATGGITNGEQCLEILNAGASICQVYTAMMYGGVGTVTRMKSEMRDAIK-
>UniRef100_G9N5E7	378	0.568	5.714E-112	0	416	419	90	464	465
DAEDAHHLGVSALKLLYEVGLNPRERDATVDSPSLSASVFEHQLANPIGISAGLDKDGEIPDALFALGAGVVEVGGCTPLPQEGNPKPRVFRVPILDGMVNRYGLNSKGADDMAIRLRDRLRRFARSIGV-----TEEEIISGEAGVPVGSLKPGRILAVQIAKNKETNEKDEQAIAADYVYCTRRLARYADVLVVNVSSPNTPGLRDLQATEPLTRLLAAVVDEASQTDRKVRPKVMVKVSPDEDEDSQMEGIVQAVQKSGVDGIIVGNTTKRRTGLNPKGAKLSIREQKALMETGGYSGPAMFDRTLDLVGRYRKLLD-------------------------------------SQPVGKGEQKVLFATGGITNGEQALKVLNAGASVAMVYTGLVYGGVGTITRMKKEMHEAL--
>UniRef100_UPI001E8CF51E	378	0.561	5.714E-112	0	414	419	90	468	471
DAEDAHHVGTCALKVLHDLNLHPRERDTTLNCPELSVSVFGTDLHNPIGISAGLDKDADIPDALFELGAGVVEVGGCTPFPQAGNPKPRVFRVPKLDGMVNRYGLNSRGADDMAIRLRDRLRRYARSLGL-----TETDVLNGEANVPPGSLRPGRLLAVQIAKNKETDEKDEKAVAQDYVYCVRRLARYADVLVVNVSSPNTPGLRELQATEPLTRLLSAVVEEAAKTDRKNRPKVMVKVSPDEDEDTQLEGIVQAVHMSGVDGVIVGNTTKRRTGVIPEGIKLTSQENVNFQETGGYSGPAMYSRTLDLVGRYRKMLDN-------------------------------YSFEANKTAAPGAQKVIFATGGITNGEEAQKILNAGASVAMVYTGMVYGGAGTVTRIKRELKD----
>UniRef100_A0A094FZ79	378	0.573	5.714E-112	0	415	419	91	469	479
DPERAHSVTLDALSTLYKLGLHPRERAPAIG-PDLSTTVFGHVLQSPLGTSAGIDKNASVPDALLALGAAYTEVGGIVPRPQEGNPQPRLFRIPSQNALINRFGLNSLGADAVAARLRERVRRYAISAGFGGGDDGERRVLDGEACVPPGSLAEGKLMGVQIGKNASTPD-DINSVVEDYVYCVHRLARYADVLVVNVSSPNTAGLRDLQAQAPLTAILKAVVKAAKETGRKTAPRVMVKVSPDEREAKQVEGICNAVWDSGVDGVIVGNTTKRRPAPVPAGYVLPAEEERiLREETGGYSGPQLFEGTVELVRKYREELDAG------------------------------------LRARGGERKTVFGSGGVTNGKEAMKVLEAGADMVQIYTALVYGGAGTLTKIKHEMRRE---
>UniRef100_UPI0020084D20	378	0.587	5.714E-112	0	416	419	93	502	507
DAEDAHDTSVSLMKTLYDLGLHPRERasSSLSDDPDLAVPVFGELLVNPIAISAGLDKHAEIPDPLFALGAAVVEVGGCTPQPQEGNPKPRMFRIPTLEGLINRYGLNSHGADNMARRLRDRVRSYAKSVGL-----DEASVLNGEANVPPGSLLPGHLLLVQIAKNSKTDERDVEAVKQDYVYCVKRLAPYADVLVVNVSSPNTPGLRDLQAAKPLTEILSAVVDEARRTDRKQPPKVMVKVSPDEDEELQMKGIVQAVWSSGVDGVIVGNTTKRRSKLIPPKVNITPKEKHTLTETGGYSGPQMFDRTVDLVRRYRTLLD-----SQSLQPAQTEKEVADGTVVIEETITKLP--EGETRSiiiQSQEPKIIFATGGITDGRKALEVLNAGASVAMVYTGLVYGGAGTITRIKKEMKEEL--
>UniRef100_UPI001D044E47	378	0.578	5.714E-112	0	413	419	112	515	524
DAEEAHHVGTKALKLLYELGLHPRERPTRapgivPEPSDLATQVFGVNLANPIGISAGLDKDADIPDILFELGAGVVEVGGCTPKPQEGNPKPRVWRVPTVEGMVNRYGLNSRGADAMAARLRDRVRKFARSLGL-----TERQVLDGEgTDVPPGGLLPGRLLCVQVAKQKDTDERDVDAVARDYVYCVNRVAPYADILVVNVSSPNTPGLRDLQAAEPLGRILSAVVQEARKTNRKTKPKVMVKVSPDEDESAQMAGIVQAVYMSDVDGVIVGNTTKRRSGLVPEGVRLNSREQQALTETGGFSGPSMFERTLDLVGRYRKMLDA---------QSLKADEEQDGSTAAQALESTVSSKAQD--SKQAPRKVIFATGGIKNGEQALRVLNAGASVAMIYTSMVYGGAGTVTRIKGEMR-----
>UniRef100_A0A0D1X9G2	378	0.488	5.714E-112	0	417	419	91	614	622
DPEDAHHVSNQTLKSLWDFGLYPRERGDPDQKKDLEVEVFGRLLRNPIATSAGIDKHADIPDPLLAIGPAIIEIGGATPNPQSGNVKPRVFRLTSQEAMINRYGLNSEGADHVAMRLRDRVRKFAYRLGLGHDEVAEKAVLDGIAGVPPGSLTPGKLLAVNIAKNKITPEDDVDAVTQDYVYCVERLGPYADILVVNVSSPNTPGLRSLQQGDKLKKILDGVVTAAHSIDRRTRPAVMVKVSPDEDSDEQIAGICEAVWETGVDGVVVGNTTNRRPEPMPHLRNLTPLEEQHLLETGGFSGPHLFDRTVSLVKRYRKLLTEKPagsepstattpskpsalraeaekikdalssslqdlsssstpsssssepdplatsvdteviprpplessdsgkqplfslpkerfydqskeeqdtlgdsreptkePPIQPQDERDRLKAISEAIERLPPREqrEALEKLETPIHLPHNDQpKIIFATGGITNGKQALEVLNAGANVAMIYTALVYGGVGTISRIKDEMRDEMR-
>UniRef100_A0A094DDA0	378	0.573	5.714E-112	0	415	419	383	761	771
DPERAHSVTLDALSTLYKLGLHPRERAPAIG-PDLSTTVFGHVLQSPLGTSAGIDKNASVPDALLALGAAYTEVGGIVPRPQEGNPQPRLFRIPSQNALINRFGLNSLGADAVAARLRERVRRYAISAGFGGGDDGERRVLDGEACVPPGSLAEGKLMGVQIGKNASTPD-DINSVVEDYVYCVHRLARYADVLVVNVSSPNTAGLRDLQAQAPLTAILKAVVKAAKETGRKTAPRVMVKVSPDEREAKQVEGICNAVWDSGVDGVIVGNTTKRRPAPVPAGYVLPAEEERiLREETGGYSGPQLFEGTVELVRKYREELDAG------------------------------------LRARGGERKTVFGSGGVTNGKEAMKVLEAGADMVQIYTALVYGGAGTLTKIKHEMRRE---
>UniRef100_A0A366RYV0	377	0.564	7.817E-112	0	417	419	89	470	472
DAEDAHHAGTTALKVLHELNLNPRERDTTLNSPDLAVNVFGTEVQNPIAISAGLDKDGEIADALFDLGAGIVEIGGCTPLPQEGNPKPRVFRVRSLDGMVNRYGLNSRGADDMAIRLRDRLRRYARSLGL-----TEKDVLNGNAKVPPGSLREGRLLAVQIAKNKETDERDEKAIAEDYVYCVRRLARYADVLVVNVSSPNTPGLRDLQATEPLTRLLSAVVEEAAKTDRQQRPKVMVKVSPDEDEDTQMEGIVEAVHRSGVDGVIVGNTTKRRDGVIPPGIKLTTQERQNLMETGGYSGPAMYSRTLDLVGRYRKMLDKHSFKAS-------------------------------LGAKGGAQKVIFATGGITNGEQARQILNAGASVAMVYTGMTYGGAGTVTRIKQELKDGVK-
>UniRef100_UPI001874B169	377	0.601	7.817E-112	0	415	419	372	774	776
DAEEAHHAGTTLMKTTYDLGLHVRERDrTLAEHPALATDVYGVKLSNPIGISAGLDKHADIPDALFALGAGVVEVGGCTPRPQEGNPKPRVFRVPSIDGMVNRYGLNSRGADSMAATLRERVRKFARKV-----NATEQEVLDGEAGVPAGSLLPGRLLAVQIAKNKETDERDVKAVTQDYVYCVQALAKYADILVVNVSSPNTPGLRDLQATEPLTRLLSAVVDEAAKADRKVRPKVMVKVSPDEEEDTQVEGIVQAVCNSGVDGVIVGNTTKRRTGVVPEGVKLSAKEQKALMETGGYSGPAMYGRTLELVKRYRKKLDAQTLQSGSAEEAA-----------AIPSVDGTLSgkVHDFVEGKDTARKVIFATGGITNGEQALKILNAGASVAMVYTGLTYGGPGTITRIKKQMVEQ---
>UniRef100_A0A151GQ81	377	0.568	1.069E-111	0	416	419	88	464	470
DAEDAHHAGTSWMKFLHQFNLHIRERDPSLDCSELSASVFGTRLQNPIGISAGLDKDGEIPDPLFALGAGVVEIGGITPLPQAGNPQPRVFRVPALDGMVNRYGLNSQGADSVAIRLRDRVRRFARS-----LDLTEAAVLDGEAGVPPGSLQSGRLLAVQMAKNKETDERDEKAVAADYVYCVRRLAPYADVLVVNVSSPNTPGLRDLQATEPLTRLLSAVVDEAARADRKTRPRVMVKVSPDEEEQTQLEGIVQAVQASGVDGIIVGNTTKRRTGLVPRGVELTSRERSALMETGGYSGPAMFDRTLDLVGRYRRLLDSP-----------------------------------QFSGREGGRKVLFATGGITNGEQALQVLNAGASVAMVYTGLVYGGAGTVTRIKREMRDQL--
>UniRef100_A0A4V1XJ21	377	0.588	1.069E-111	0	416	419	99	533	541
DAEDAHNAAVSSMKGLYEVNLHPRERAGGfssSEGPDISVSVFGTQLANPIGISAGLDKHAEIPDPLFALGAAVVEVGGCTPLAQEGNPKPRMFRVPSLDGLVNRYGLNSHGADDMARRLRDRVRRFAKRVGL-----DEESVLDGGAGVPPGSLLPGRLLAVQIAKNKDTDERNVAAVQRDYVYCVSRLARYADVLVVNVSSPNTPGLRDLQATEPLTRILGAVVEEARRTDRRTKPKVMVKVSPDEDEDSQIEGIVQAVWASGVDGVIVGNTTKRRTGVIPAGIRLTRREQTALAETGGYSGPTMFDRTEDLVKRYRKLLDsrtlhqtatTPTTPASkvvddEAVNTSRAtieGTLTGAVEDTSPTSKTVPnpsPADGPTNPAPNEPKVIWATGGITSGQQALKMLNAGASVAMVYTTLVYGGAGTVTRIKGEMRDEM--
>UniRef100_A0A177FKE2	377	0.488	1.069E-111	0	417	419	88	609	622
DPEDAHHAGNRILKSLWDFGLHPRERGDPDQNHDLEVEVFGQRLRNPIATSAGIDKHADIPDVLFDFGPAIIEIGGTTPLPQAGNDKPRVFRLTSQQAMINRYGLNSEGADHVAMRLRNRVRRFAHSLGLGDDEIAEKAVLDGIAGVPPGSLTPGKLLAVNIAKNKVTPEDDVEAVTNDYVYCVEKLGPYADILVVNVSSPNTPGLRSLQQSDKLRTILSGVVDAARSVQRRTRPYVMVKVSPDEDSESEIAGICDAVWAAGVDGVIVGNTTNRRPEPLAHLKKLSPLEEQNMLERGGFSGPHLFEKTVDLVKKYRKLLvekpasvdtvnnpstrkgaleaeadriksalasspeepsladipsptsdkitasvDSGDVPASGMLQQSGAdkqplltLPSDRQFDKSQPETENAEVAEAAAPdaearlaeekkqlqsiqeaiERLPPRaqrdaldrleidpahlesidqpKVIFATGGITNGKQALEVLNAGANVAMVYTALVYGGAGTISRIKDEMRQEMK-
>UniRef100_A0A0D2D9E3	377	0.498	1.069E-111	0	417	419	91	612	625
DPEEAHHVSNGILKSLWDFGLHPRERGDPDQKHDLEVEVFGQRLRNPIATSAGIDKHADIPDVLFDIGPAIIEIGGTTPLPQEGNAKPRVFRLTSQQAMINRYGLNSEGADHVAMRLRNRVRRFAHSLGLGDDEIAEKAVLDGIAGVPPGSLIPGKLLAVNIAKNKFTPEDDVEAVTNDYVYCVDKLGPYADILVVNVSSPNTPGLRSLQQSDKLRTILSGVVNAARSVERRTRPYVMVKVSPDEDSESEIAGICDAVWAAGVDGVIVGNTTNRRPEPLAHLKNLSPTEEQNMLEKGGFSGPHLFERTVDLVKKYRKLLvekpasidtsntpttrkgaleaeadrikaalapnaeesspAGTPVPGSDkitASVDTGVVPISGMLEQNaadkqplislpderqydkpqpeteNPEVEEAPALDLESRsaeekkqlrsiqaaiERLPPRaqrdaldrlesgpahlesidqpKVIFATGGITNGKQALEVLNAGANVAMVYTALVYGGIGTISRIKDEMRKEIK-
>UniRef100_A0A8H4LQL3	377	0.578	1.463E-111	0	414	419	88	466	469
DAEDAHHAGTTSLKLLYELNLNPRERDTTLNSPELSVSVFGTDLQNPIGISAGLDKDAEIPDALFDLGAGIVEVGGCTPLPQAGNPKPRVFRVPKLDGMVNRYGLNSRGADDMAIRLRDRLRRYARSLGL-----TESAVLNGEASVPPGSLRKGRLLAVQIAKNKETDERDEKAIADDYVYCVRRLARYADVLVVNVSSPNTPGLRDLQATEPLTRLLSAVVDEAAKTDRKQRPKVMVKVSPDEDEDEQMEGIVQAVHLSGVDGVIVGNTTKRRTGVVPEGITLTAKEKSALSETGGYSGPAMYSRTLDLVGRYRKMLDSASFKTESGFV-------------------------------GGGQKVIFATGGITNGEQAQKILNAGASVAMVYTGMTYGGAGTVTRIKKELKD----
>UniRef100_W3XAI4	377	0.572	1.463E-111	0	417	419	89	518	520
DAEEAHNVAVSTMKTLYSLNLHPRERSSATKtlDASLGLSVFGYPLSNPIGISAGLDKHAEVPDPLFALGAAVVEVGGCTPLGQPGNAKPRMFRIPGLHGLINRYGLNSHGADHMAMTLRNRVRLFAKSVGL-----TEEEVLNGDAHVPPGSLWEGKLLAVQIAKNKDTPEGDVAAVARDYTYCVSRLAPYADILVVNVSSPNTPGLRDLQAVEPLTRILSAVVNEAKKVDRKTSPKVMVKVSPDEEEDTQMEGIVQAVWESGVDGVIVGNTTKRRNGIVPPGIAVTPQEATTLAETGGYSGPMMFDRTLNLVKRYRKMLDGRSYlsaaHTDTIQKSVQDEASSASIASiegtvtgmVEDDLKAAATPQSPAqpqPQAGNEQKVIFATGGITNGRQALEILNAGASVAMVYTGLVYGGAGTITRIKGEIKDNMK-
>UniRef100_A0A0D2HQ56	377	0.494	1.463E-111	0	417	419	91	612	625
DPEDAHHAGNAILKSLWELGLHPRERGDPDQKHDLEVEVFGQRLRNPIATSAGIDKHADIPDVLFDIGPAIIEIGGTTPLPQEGNAKPRVFRLTSQQAMINRYGLNSEGADHVAMRLRNRVRKFAHSLGLGDDEIAEKAVLDGIAGVPPGSLIPGKLLAVNIAKNKFTPGDDVEAVTNDYVYCVDKLGPYADILVVNVSSPNTPGLRSLQQSDKLQKILSGVVNAARSVERQTRPYVMVKVSPDEDSESEIAGICDAVWAAGVDGVIVGNTTNRRPEPLPHLKDLSPREQQNMLEKGGFSGPHLFENTVDLVKKYRKLLaekpasvntsntwtrrkgaleaeadrikatlessSQEPSPASEPisdsdriaasvetgvvpvsgmleqrgpeeqppmnpptehqYDIPQAEtgtaeveeapasgsevrlvEEKKQLKSIQEAIERLPPVTQRDALDRLESGPahmesvdqpkvIFATGGITNGKQALDVLNAGANVAMVYTALVYGGIGTISRIKDEMRKEMK-
>UniRef100_A0A0G4N711	377	0.579	1.463E-111	0	414	419	282	672	675
DAEDAHHAGTSALQTLYALGLHPRERDTsLATDPALSVEVFGTKLANPIGISAGLDKHAEIPDALFALGPGLVEVGGCTPFPQNGNPKPRVFRVPILDGMINRYGLNSHGADAMARRLRERLRTRARDLGV-----TERDLLDGVTGLPPGSLEEGRLLAVQIAKNKATDERDVNAVAADYVFCVRALAPYADIIVVNVSSPNTPGLRDLQAVEPLTRVLSAVVDEASRTDRRVKPKVMVKVSPDEEEDTQMEGIVQAVCESGVDGVIVGNTTKRRTGIVPEGVVLSAREQRNLLEDGGYSGPAMYGRTLSLVKRYRQLLDARTL-------------------SAEAEAAAVTGVLGAKGAGSQ-QKVVFATGGVTNGKQALEMLNAGASVAMVYTGLTYGGSGTITRIKKELKD----
>UniRef100_A0A094FPE6	376	0.565	2.001E-111	0	415	419	91	469	479
DPETAHSVTLDALSKLYTLGLHPRER-TPSAGPDLTTTIFGHTLSSPLGTSAGIDKNASVPDPLLALGAAYVEVGGIVPRPQEGNPKPRLFRLPSQNALINRFGLNSLGADAVAARLRERVRRYAITAGFGGGEDGERRVLNGEAGVPPGSLTQGKLMGVQIGKNASTP-GDIPSVIADYVYCVHRVARYADVLVVNVSSPNTVGLRDLQAQAPLTAILKAVVKAAGETGRKTPPRVMVKVSPDERDASQVAGICNAVWDSGVDGVIVGNTTKERPAPVPAGYVMPAEEQRiLREETGGYSGPQLFEGTVELVKKYRDELDAGRW------------------------------------ARGGERKVVFGSGGVTNGKEAIKVLEAGADMVQIYTALVYGGAGTLTRIKHEMRRE---
>UniRef100_UPI001872461B	376	0.596	2.001E-111	0	415	419	96	498	500
DAEEAHHAGTTMMKSLYDLGLHIRERDrTLAQHPALASEVYGFQLANPIGISAGLDKHADIPDALFALGAGVVEVGGCTPRPQEGNPKPRVFRVPSIDGMVNRYGLNSRGAVSMAGTLRERVRRFARKAGV-----TEQQVLDGEAGVPAGSLLPGRLLAVQIAKNKETDERDVKAVTQDYVYCVQALAKYADILVVNVSSPNTPGLRDLQATEPLTRLLSAVVDEAAKADRKVRPKVMVKVSPDEEEDAQVEGIVQAVCNSGVDGVIVGNTTKRRTGVVPKGVQLSAKEQKALMETGGYSGPEMYGRTLELVKRYRQKLDSQTLQSGSADEAA-----------AIPSVDGTLSgkVHDLIEGKDTPRKVIFATGGITNGEQALKILNAGASVAMVYTGLTYGGPGTITRIKKELVDQ---
>UniRef100_A0A0D2DY26	376	0.512	2.001E-111	0	417	419	91	603	616
DPEEAHHAANQVLRSLWDLGLYPRERGDPDKAGDLEVEVFGRMIRNPIATSAGMDKHADIPDPLFASGPAIVEIGGTTPLPQSGNDKPRVFRLTSQQAMINRYGLNSEGADHVAMRLRDRVRKFAYRLGLGHDAAAEQAVLDGIAGVPPGSLTPGKLLAINIAKNKITPEDDVDAVTKDYVYCVNTLGPYADILVVNVSSPNTPGLRSLQQSDKLQKILTGVVDAARSVDRKTRPAVMVKVSPDEDSDAQISGICDAVWAAGVDGVIVGNTTNRRPGPMPHLGSLSPLEEQHLLETGGFSGPHLFDRTLSLVKRYRKLLEEKPaelepvlhspsalqaeaakikdelasasgskedstpdsvttsvdtgvvpvtpiaeetssekqpllkLPQERFYdkpqdeqdslvgvnaepvdSSDQQESQIERLRAIQAAIERLPPreqrealekmEEPIHLASNDEPKVIFATGGITNGKQALDVLNAGASVAMVYTALVYGGIGTISRIKDEMRAEMR-
>UniRef100_M1W4I3	376	0.561	2.738E-111	0	416	419	92	463	466
DAEDAHHAGTKALKILHDFGLQPRERGSSAETPELSATVFGTQLSNPIGISAGLDKDGEIADVLFGLGAGVVEIGGITPLPQAGNPKPRVFRVPATDGMVNRYGLNSKGADDVARRLRDRVGRFARSLGL-----PTQAVLDGAAGVPPGSLQEGRLLAVQIAKNKETNERDEKAVADDHVYCVSRLAPYADVVVVNVSSPNTPGLRDLQATGPLTRLLSAVVKEASRTDRKTPPRVMVKVSPDEDEDTQLEGIVEAVRRSGVDGIIVGNTTKRRTGLVPDGIKLTVKEQKALMETGGYSGPAMFDRTLDLVGRYRKILD----------------------------------------AQGGSQTVLFATGGIINGEQALRVLNAGASVAMVYTGMVYGGAGTVTRIKSEMKSEL--
>UniRef100_A0A8H4XJX5	376	0.571	2.738E-111	0	414	419	88	466	469
DAEEAHHAGTSSLKLLHEFNLNPRERDTTLDSPELAVSVFGTDLQNPIGISAGLDKDAEIPDALFDLGAGIVEVGGCTPFPQAGNPKPRVFRVPKINGMVNRYGLNSRGADDMAIRLRDRLRRYARSVGL-----TESDVINGNGNVPPGSLRKGRMLAVQIAKNKETDERDEKAIAEDYVYCVRRLARYADVLVVNVSSPNTPGLRDLQATEPLTRLLSAVVDEAAKTDRKQRPKVMVKVSPDEDEDTQMEGIVQAIHRSGVDGVIVGNTTKRRDGVIPEGVKLTVKEQTNLMETGGYSGPAMYSRTLDLVGRYRKMMD------SQSFKTDSGV-------------------------AGPAQKVIFATGGITNGEQAQKILNAGASVAMVYTGLTYGGAGTVTRIKRELKD----
>UniRef100_A0A395NRA6	376	0.561	2.738E-111	0	416	419	96	471	472
DAEDAHHIGVSALKLLYEVGLHPRERDSAAENSSLSASVFEHQLANPIGISAGLDKDGEIPDALFALGAGVVEIGGCTPMPQEGNPKPRVFRVPILDGMVNRYGLNSKGADDMAIRLRERLRRFARSIGV-----SEEEIINGEAGVPVGSLKPGRILAVQIAKNKETDEKDERAIAADYVYCTQRLARYADVLVVNVSSPNTPGLRDLQAAEPLARLLAAVVDAASQTDRKARPKVMVKVSPDEDEDSQMEGIVQAVQKSGVDGIIVGNTTKRRSGLNPKNAKLSVREQKALMEQGGYSGPAMFDRTLDLVGRYRKLLDSQP------------------------------------AVGKGEQKILFATGGITNGEQALKVLNAGASVAMVYTGLVYGGVGTITRMKKEMREAL--
>UniRef100_A0A2S4KZK1	376	0.565	2.738E-111	0	416	419	93	477	478
DAEDAHHAGTSMMKLLYQLNLHPRERDSSLSTPELSAAVFETQLSNPIGISAGLDKDGDIPDALFALGAGVVEIGGITPVPQAGNPKPRVFRVPAVDGMVNRYGLNSLGADAVAIRLRDRLRRFARSLGV-----SETAVLDGEAGVPPGSLQRGRLLAVQIAKNKETDERDEKAVAMDYVYCVRRLARYADVLVVNVSSPNTPGLRDLQATEPLTRLLSAVVDEACRTERKTRPKVMVKVSPDEDEDEQMEGIVQAVYRSGVDGVIVGNTTKRRTGLVPDGVRLTGKEQKALMEQGGYSGPAMFNRTLDLVARYRKMMD-----SQSFGSKEGAKEASG----------------------TAGQKILFATGGISNGEQALKVLNAGASVAMVYTGMVYGGAGTVTRIKTEMKEQM--
>UniRef100_E9DCM5	376	0.665	2.738E-111	0	416	419	113	522	528
DAEDAHHVGVDMLKNLYRFGLHPRERGNPDGDGKLVTEVFGYSLCNPIGISGGLDKDAEIPCPLFNLrscpSWRWAD---VRHYHKKETLKSRVFRIPSQNALINRYGLNSKGADHMASVLDKRVREFAYANGYGSSEAGEQRVLDGEAGVPPGSLTHGKLLAVQIAKNKTTPDNDIEAIKRDYVYCVDRLAKYADILVVNVSSPNTPGLRDLQRVEPLTKLLQGVVEAAHKTNRRTKPYVMVKVSPDEDSEEQVNGICDAVWASGVDGVIVGNTTNRRPDPLPKGYQLSVQEQTTLQETGGFSGPHLFNRTVALVSRYRNILDRHP---ARGGQPGTASDGTVADEGAPIDI-----ASPPARADLQPVKVLFASGGITNGKQAQAVLDAGASVAMLYTGLVYGGSGTITRMKQEMREIK--
>UniRef100_A0A0D2BP26	376	0.514	2.738E-111	0	417	419	91	603	616
DPEEAHHAANQVLRSLWDFGLHPRERGDPDKVGDLEVEVFGRIIRNPIATSAGIDKHADIPDPLFASGPAIVEIGGTTPLPQPGNDKPRVFRLTSQQAIINRYGLNSEGADHVAMRLRDRVRKFAYRLGLGHDAAAEHAVLDGIAGVPPGSLTPGKLLAINIAKNKTTPEDDVDAVTKDYVYCVNTLGPYADILVVNVSSPNTPGLRSLQQGDKLQKILTGVVDAARLVDRKTRPAVMVKVSPDEDSDAQIAGICDAVWAAGVDGVIVGNTTNLRPAPIPHLGNLSPLEEQHLLETGGFSGPHLFDKTLSLVKRYRKLLEQkpvelepvpqppsalqaeaakiknelasesgpkedstpdtvttsvdtgviPPTPVAEemssekqplfklPQERfydkpqedqdslegvnsapvDSPGEQQSQTERLraiQAAIERLPPrdqrdalenLEEPIHlASNDEPKVIFATGGITNGKQALDVLNAGASVAMVYTALVYGGVGTVSRIKDEMRTEMR-
>UniRef100_A0A072PFF9	376	0.519	2.738E-111	0	415	419	91	600	616
DAEEAHHAGNHLLKSLWDFGLHPRERGDPDGRKDLETEVFGQILRNPLATSAGIDKHADIPDALFAIGPAVIEIGGTTPLPQNGNPQPRVFRLTSQQALINRYGLNSEGADHVAMRLRNRVRKFAQELGLGHDEVAEKAVLDGIAGVPPGSLTPGKLLAVNIAKNKITPEDDVEAVTRDYVYCVDKLGPYADILVVNVSSPNTPGLRSLQQSDKLQQILTGVVKAAHSVERRTKPKIMVKVSPDEDTDEQVSGICEAVWASGVDGVIVGNTTNKRPETLPHLKKFSPLEEQHLLERGGFSGPHLFDRTVSLVKKYRKLLAERPTQLQPPEKTPSALEAevkhieasipasIGPAPSSGPDpvvgsvdtgiiplrnpseksesekqplislpdhrfydkaeaepirlastsdsltdptrlagervqlqasqeaLDRVPPQterEATDRASQDPQLdstdqakVIFATGGITNGKQALEVLDAGADVAMIYTALVYGGVGTISRVKDEMREE---
>UniRef100_A0A7C8IG76	376	0.554	3.746E-111	0	416	419	90	513	519
DAEEAHNAAVSSMKNLYSLNLHPRERGsvlTVNGGPDISVSVFGTHLANPIAISAGLDKHAEIPDALFALGASVVEVGGCTPRPQEGNPKPRMFRVPGIDGLINRYGLNSRGADNMAMRLRERVRRFGKTVGL-----DESSVLNGEAGVPPGSLSPGRMLLVQIAKNKETDENNVDAVTKDYVYCVQQLGRYADVLVVNVSSPNTPGLRNLQAVEPLTKLLSAVVDEARKTDRKVKPKVMVKVSPDEDEDAQMIGIVQAVWSSGVDGVIVGNTTKRRTGIIPPGVGITPREQMTLTETGGYSGPMMLGRTVDLVGRYRKMLDSHS--WRELVQERKVVDEAVDASIAGVDntIVGVPkeglankhdVITEPVPGNTSEQKVIFATGGITNGQDALKVLNAGASIAMVYTSLVYGGAGTITRMKDEIKKEL--
>UniRef100_A0A8H3WH26	376	0.594	3.746E-111	0	415	419	406	808	810
DAEEAHHAGTTMMKSLYDLGLHIRERDrTLAQHPALASEVYGFQLANPIGISAGLDKHADIPDALFALGAGVVEVGGCTPRPQEGNPKPRVFRVPSIDGMVNRYGLNSRGAVSMAGTLRERVRRFARKAGV-----TEQQVLDGEAGVPAGSLLPGRLLAVQIAKNKETDERDVKAVTQDYVYCVQALAKYADILVVNVSSPNTPGLRDLQATEPLTRLLSAVVDEAAKADRKVRPKVMVKVSPDEEEDAQVEGIVQAVCNSGVDGVIVGNTTKRRTGVVPKGVQLSAKEQKALMETGGYSGPEMYGRTLELVKRYRQKLDSQTLQSGSADEAA-----------AIPSVDGTLSgkVHDLIEGKDTPRKVIFATGGITNGEQALKILNAGASVAMVYTGLTYGGPGTITRIKKEMVDQ---
>UniRef100_A0A1B8EJL2	375	0.561	5.124E-111	0	415	419	91	466	476
DPEQAHSLTLTALSTLYTLGLHPRER-TPSAGPDLSTTIFGHVLTSPIGTSAGIDKNASVPDALLALGAAYTEVGGIVPKPQAGNPQPRLFRIPSQNALINRFGLNSLGADAVAARLRERVRRYAISAGFGGGDDGERRVLDGEAGVPPGSLVEGKLMGVQIGKNASTPD-DIDSVVADYVYCVQRLARYADVLVVNVSSPNTAGLRDLQAQAPLTAILKAVVKAAGETDRKVAPRVMVKVSPDENEAKQVEGICNAVWDSGVDGVIVGNTTKRRPAPVPAGFVLPAEEERiLREEAGGYSGPQLFEGTVDLVRKYRQELD---------------------------------------KGRGGERKTVFGSGGVTNGKEALKVLEAGADMVQVYTALVYGGAGTLTKIKHEMRKE---
>UniRef100_A0A423W844	375	0.574	5.124E-111	0	413	419	171	579	589
DAEDAHHIGTQSLKVLYELGLHPRERPTRtpgivPEPSDLAISVFDTTLANPIGISAGLDKNADVPDVLFDLGAGVVEVGGCTPRPQDGNPKPRCWRVPSVEGMVNRFGLNSRGADAMAAKLRDRVRKFAKTLGL-----TEHEVLNGEgTDVPPGSLLPGRLLCVQIAKQKETDERDVEAVAKDYVYCVSKLAPYADVLVVNVSSPNTPGLRDLQAAEPLGRILGAVVKEAQRAQRKMKPKVMVKVSPDEDEDAQMEGIVQAIYMSGVDGVIVGNTTKRRSGLVPEGVRLNAREQQALTETGGFSGPTMFNRTLDLVGRYRKLLDSAALKASEAPEGAPAAAAA-------PAVDgTVSGKVESSKAAPPPQKVIFATGGIKDGEQALKVLNAGASVAMIYTGMVYGGAGTVTRMKGEMR-----
>UniRef100_A0A8K0X6T7	375	0.578	7.010E-111	0	416	419	89	468	469
DAEDAHHAGTTILQTLHALSLNPRERDSTFASPEtspLAVTVFGTTLSNPIGISAGLDKHAEIPDPLFDLGAGIVEVGGCTPFPQEGNPKPRVFRVPGLDGMVNRYGLNSHGADAMARRLRERVRLFARAHGL-----TETQVLDGDAAVPPGSLREGRLLAVQVAKNKATDDRDIWAVAADYVYCVRALARYADVLVVNVSSPNTPGLRDLQAVEPLTQLLSAVVDEARLTDRKVKPRVMVKVSPDEDEDAQMEGIVQAVISSGVDGVIVGNTTKRRDGVVPAGTRLTQKEHQALHQEGGYSGPAMFDRTLDLVGRYRKMLDARA-----------------------------------IEAGADAQKVLFATGGITNGRQALQMLNAGASVAMVYTGLTYGGPGTITRIKNEMKAEL--
>UniRef100_A0A0L0NH03	375	0.570	7.010E-111	0	416	419	93	477	478
DAEDAHHAGTRMMKLLYQLNLHPRERDGSLSTPELSAAVFDTQLSNPIGISAGLDKDGDIPDALFALGAGVVEIGGITPVPQAGNPRPRVFRVPAVDGMVNRYGLNSRGADDVAIRLRDRVRRFARSLGV-----SETAVLDGEVGVPPGSLQRGRLLAVQIAKNKETDERDEKAVAMDYVYCVRRLARYADVLVVNVSSPNTPGLRDLQATEPLTRLLSAVVGEACRTDRKTRPKVMVKVSPDEDEDEQMEGIVQAVYRSGVDGVIVGNTTKRRTGLVPDGVRLTGKEQKSLMEQGGYSGPAMFNRTLDLVARYRKMMD---------SQSFSSKEGAKGA------------------SSDAEQKILFATGGITNGEQALKVLNAGASVAMVYTGMVYGGAGTVTRIKREMKEQL--
>UniRef100_A0A175W7T6	375	0.584	7.010E-111	0	416	419	95	479	485
DAEDAHHAGTAALKSLYALGLHPRERSDPSRTGQnpLAVTVFGTTLANPVGISAGLDKDAEIPDALFALGAGVVEVGGCTPLPQEGNPRPRVFRVPAVDGLINRYGLNSRGADAMAARLRERLRKFARRLGLSERDVMG----GGMGDVPTGSLQSGRLLCVQIAKNKTTDEKDVGAVIRDYVHCVTRLAPYADVLVVNVSSPNTPGLRDLQATEPLARLLSAVVDEAKQTDRKVKPRVMVKVSPDEDDDTQMEGVVQAVWMSGVDGVIVGNTTKRRTGLVPQGVRLNGKEQKALAEDGGFSGPAMFDRTLNLVARYRKMLDAYSLSSSGVDDVF------------------------------APQKVIFATGGITNGEQALKVLNAGASVAMVYTGLVYGGSGTVTRIKSEMREKL--
>UniRef100_R8BP14	375	0.581	7.010E-111	0	415	419	96	488	495
DAEDAHHVGTVALKTLYQLGLNPRERPElslvsaAKEPSDLAVSVFGTVVANPIGISAGLDKDAEIPDALFDLGAGIVEVGGCTPRPQGGNPKPRVWRVPAVEGMINRYGLNSRGADAMAATLRDRLRKFARSLGL-----TEQQVLNGEgTEVPPGSLLPGRLLLVQIAKNKETDERDVEAVAKDYVYCVNRLAPYADVLVVNVSSPNTPGLRDLQATGPLTKILSAVVDEARKTARKTKPKVMVKVSPDEDEDSQIEGIVQAVWMSGVDGVIVGNTTKRRQGLVPAGIKLTVKEQQALTEQGGFSGPTMFDQTLYLVQRYRKLLDGHSL---------------------QAGTDEV----TSNAGKSSDQKVIFASGGIKDGQQALKVLNAGASVAMLYTGLVYGGSGTVTRMKGELRKE---
>UniRef100_A0A4Z0YS13	375	0.545	7.010E-111	0	416	419	90	513	519
DAEDAHNAAVSSMKNLYNLKLHPRERAsilTANGGPDISVSVFGAHLANPIAISAGLDKHAEIPDALFALGASVVEVGGCTPRPQEGNPKPRMFRVPGIDGLINRYGLNSRGADNMAMRLRERVRRFGKTVGL-----DESSVLNGEAGVPPGSLSSGRMLLVQIAKNKETDENNVDAVTEDYVYCVQQLGRYADVLVVNVSSPNTPGLRNLQAVEPLTKLLSAVVEEARKTDRKVKPRVMVKVSPDEDEDTQMEGIAQAVWSSGVDGVIVGNTTKRRTGIIPPGVGITPREQMTLTETGGYSGPMMLGRTVDLVGRYRKLLDSHS--WRELVQERKVVDEAVDASIAGVDgtIIGVPkeglankreTTITATPSNTTEQKVIFATGGINNGQDALKVLNAGASIAMVYTGLVYGGAGTITRMKDEMKKQM--
>UniRef100_A0A178ZLR3	375	0.498	7.010E-111	0	417	419	91	612	625
DPEEAHHASNGILKSLWDFGLHPRERGDPDQEHDLEVEVFGQRLRNPIATSAGIDKHADIPDVLFDIGPSIIEIGGTTPLPQEGNAKPRVFRLTSQQAMINRYGLNSEGADHVAMRLRNRVRKFAHSLGLGDDEIAEKAVLDGIVGVPPGSLIPGKLLAVNIAKNKFTPEDDVEAVTNDYVYCVDKLGPYADILVVNVSSPNTPGLRSLQQSDKLRKILSGVVNAARSVERRTRPYVMVKVSPDEDSESEIAGICDAVWAAGVDGVIVGNTTNRRPEPLTHLKNLSPLEEQNMLQKGGFSGPHLFERTVDLVKKYRKLLvekpasvdisRNPPTrkgaleaeadrikaalesrpeesnlddsPVLDSDKITSSvdtgvisasdmLEQSGAAKQPlnnlsgdrlydqLPSESKTPEVEEAAPlnpeerlaeekkhlqsiqeaiERLPPRaqrdaldrlesapahlesidqpKVIFATGGITNGKQALEVLNAGANVAMVYTALVYGGIGTISRIKDEMREEMK-
>UniRef100_G2QLE3	375	0.568	7.010E-111	0	416	419	362	762	768
DAEDAHHAGTAALKTLYSLGLHPRERPSALEDGTdgagagggnpLAVTVFGTTLANPIGISAGLDKDAEIPDPLFALGAGVVEVGGCTPLPQEGNPRPRVFRIPAVDGLVNRYGLNSRGADAMAARLRERLRTLArtLSGGGGGGGLTEQEVLDGALGedVPVGSLRPGRLLCVQIAKNKKTDERDLDAVIRDHVYCVQRLAPYADVLVVNVSSPNTPGLRDLQAAEPLARLLGAVVDEAKKTPRKVKPRVMVKVSPDEDDDTQMEGVVRAVWTSGVDGVIVGNTTKRRTGLVKEGVRLTAKEQKALLEEGGFSGPAMFERTLSLVGRYRKMLD------------------------------RYSLGTPGVDDAFPPQKVIFATGGITTGEQALKVLNAGASVAMVYTGLVYGGSGTITRIKKEMKEKL--
>UniRef100_A0A420YM06	375	0.569	7.010E-111	0	416	419	488	862	866
DAEDAHHAGVTALQTLYTFGLHPRERGistPPADKDILSNTVFGVPLPNPMGISAGLDKDGEIPDPLFALGAAVVEIGGITPKPQAGNARPRVWRVPAVNAMINRYGLNSQGADAVAARLRNRVRRFALAAGV-----TEQEVLNGEAGVQPGSLRSDRLLAVQIAKNKATDEKDVDAVVGDYVYCVQRLAPYADVLVVNVSSPNTPGLRDLQAVEPLTKLLAAVVDEAAKAERKTKPKVMVKVSPDEDDASQVEGVVRAVCMSGVDGVIVGNTTKRRNGLLPGGVKLTTREALALTEDGGFSGPPMFSQTLELVGRYRKMLDQ---------HSDQ-------------------------------PKTIFASGGITNGRDALKVLNAGASLAMVYTGMVYGGSGTITRIKREMKKEL--
>UniRef100_UPI0020078486	374	0.565	9.589E-111	0	415	419	92	514	521
DAEEAHNAAVSSMKNLYSLNLHPRERSSMltvKSDNDISVSVFGTHLANPIGISAGLDKHAEIPDALFALGASIVEVGGCTPRPQEGNPKPRMFRVPGIDGLINRYGLNSRGADNMAMRLRERVRRFGRTLGL-----DESSVLNGEAGVPPGSLLPGRLLLVQIAKNKETDESNVEAVAKDYVYCVQQLGRYADVLVVNVSSPNTPGLRNLQAVEPLTKLLSAVVDEARKTDRKVKPKVMVKVSPDEDEDNQLEGIVQAVWSSGVDGVIVGNTTKRRTGIIPPGVGITTKEQMTLTETGGYSGPMMLGRTVDLVKRYRKMLDASSWRELVQEQKVVDEAVDASITGIDDTIIGIPKEGLATKSKPDvtlasgntsEQKVIFATGGITNGHDALKVLNAGASIAMVYTGLVYGGAGTVTRMKDEMRKE---
>UniRef100_A0A4U0U812	374	0.498	9.589E-111	0	416	419	103	634	642
DPEEAHHAGIKYIKGLYSFGLHPRERDTsDQERGDLKVEVFGHVLDNPVGTSAGIDKDADIPDPLFELGAAVVEVGGVTPHPQEGNPKPRVFRIPSQNALINRYGLNSEGAEHVAMQLRERVRQYAYDHGLGLDAEAERILLDGEAGVPPGSLREGRVLAVQVAKNKTTPDNDIAAVAKDYVTCVNHLAKYADILVVNVSSPNTPGLRDLQATAPLTAILTSVVDAAKSVQRKTKPAVMVKVSPDEDSDAQVDGICSAVWSSGVDGVIVGNTTKKRPDPIPKGYVMPSTEEKLLTEMGGYSGPQMFERTLSLVTRYRNKLDrgpwddadgssaasgtepkrspsAPPVPASakpekasaraanpieasvardaqnlkpltpEADKASQqsivklperhsTDDLQASGQVLEPASVNsvgsaiapppsnpaspsptapqeveptpapyaslgpttpppsstspsnsqIPKTSATAKSTGFEPKVIFATGGIATGEQCLQILNAGASVCQVYTTMMYGGVGTVTRMKAEMREKM--
>UniRef100_A0A0F9XAY6	374	0.565	1.312E-110	0	416	419	87	462	463
DAEDAHHLGVSALKLLYEVGLNPRERDAAANSSSLSATVFDHQLANPIGISAGLDKDGEIPDALFALGAGVVEVGGCTPLPQEGNPKPRVFRVPILDGMVNRYGLNSKGADDMAIRLRDRLRRFARSIGV-----TEEEIISGEAGVPVGSLKPGRILAVQIAKNKETNEKDEQAIASDYVYCTKRLARYADVLVVNVSSPNTPGLRDLQAAEPLTRLLAAVVDEASRTDRKVRPKVMVKVSPDEDEDSQMEGIVQAVQKSGVDGIIVGNTTKRRTGLNPKGAKLSVREQKALMETGGYSGPAMFDRTLDLVGRYRKMLDSQPS------------------------------------DGKGEQKVLFATGGITNGEQALKVLNAGASVAMVYTGLVYGGVGTVTRMKKEMRDAL--
>UniRef100_A0A6A6UI17	374	0.586	1.312E-110	0	413	419	89	470	473
DAEDAHHATIKLLKELYALGANPRERGIPSGSSSSLVEIFGEPLANRIGISGGLDKNAEVPDALFALGPSIVEVGGVTPHPQGGNPRPRVFRIPGEQAIINRYGLNSDGAEVVAMRLRQRVREFAYAHGLGIDEEAEQYVLNGGANVPPGSLSKGRLLAVQIAKNKITPDDNLEAVVNDHVYCVEQLGKYADILVVNVSSPNTPGLRALQSKDPLTKILSATVKAAKSVPRKNKPAVMVKVSPDEDSKEQIRGICDAVWISGVDGVIVGNTTMLRPEPLLHGIGIPANEAVILREQGGFSGPHLFERTIHLIKTYKSILELGPPEGVKGEGLQQ--------------------------------KVIFASGGITNGQQALEAVKAGASIAMVYTALTYGGVGTISRIKGEME-----
>UniRef100_A0A1B8E2U2	374	0.563	1.312E-110	0	415	419	91	469	479
DPERAHALTLSALSTLYTLGLYPRERSS-ATGPDLSTTIFGHVLQSPLGTSAGIDKNGSVPDALLALGAAYTEVGGIVPRPQEGNAKPRLFRIPSQNALINRFGLNSLGADAVAARLRERVRRYAISAGFGGGDDGERRVLDGEAGVPPGSLAEGKLMGVQIGKNASTPD-DIDSVVADYVYCVHRLARYADVLVVNVSSPNTAGLRDLQAQAPLTAILKAVVKAAKETGRKTAPRVMVKVSPDEREDKQVEGICNAVWDSGVDGVIVGNTTKRRPAPVPAGFVLPAEEERiLREEAGGYSGPQLFEGTVGLVKKYREELDAG------------------------------------LKARGGERKTVFGSGGVTNGKEALQVLQAGADMVQVYTALVYGGAGTLTKIKHEMRKE---
>UniRef100_T0M9U5	374	0.591	1.794E-110	0	415	419	95	497	499
DAEEAHHAGTTMMKSLYDLGLHIRERDrTLAQHPALASEVYGFQLANPIGISAGLDKHADIPDALFALGAGVVEVGGCTPRPQDGNPKPRVFRVPSIDGMVNRYGLNSRGAVSMAGTLRERVRRFARKAGV-----TEQQVLDGEAGVPAGSLLPGRLLAVQIAKNKETDERDVKAVTQDYVYCVQALAKYADILVVNVSSPNTPGLRDLQATEPLTRLLSAVVDEAAKADRKVHPKVMVKVSPDEEEDAQVEGIVQAVCNSGVDGVIVGNTTKRRTGVVPKGVQLSAKEQKALMETGGYSGPEMYGRTLELVKRYRQKLDSQTLQSGSADEAA-----------AIPSVDGTLSgkVHDLIEGKDTPRKVIFATGGITNGEQALKILNAGASVAMVYTGLTYGGPGTITRIKKEMVDQ---
>UniRef100_A0A6V8QYJ5	373	0.568	2.455E-110	0	416	419	92	467	468
DAEDAHHVGVNALKFLYEAGLNPRERDSAANNSNLAASVFEHQLANPIGISAGLDKDGEIPDALFALGAGVVEIGGCTPLPQEGNPKPRVFRVPILDGMINRYGLNSRGADDMAIRLRDRLRRFARSIGV-----SEEEIISGEAGVPVGSLKPGRILAVQIAKNKETNEKDEQAIASDYVYCTKRLARYADVLVVNVSSPNTPGLRDLQATEPLSRLLSAVVEAAAQTDRKTRPKVMVKVSPDEDEDSQMEGIVQAVQKSGVDGIIVGNTTKRRSGLNPKGARLSVREQKALMEVGGFSGPAMFERTLDLVGRYRKMLDSQP------------------------------------GVGKGEQKVLFATGGITNGEQALKVLNAGASVAMVYTGMVYGGVGTITRMKQEMREAL--
>UniRef100_A0A8H4KL43	373	0.565	2.455E-110	0	418	419	89	468	469
DAEDAHGAGITAMKVLYEFNLNPRERDTTLNSPDLAVNVFGTEVQNPIAISAGLDKDAQIPDALFDLGAGIVEVGGCTPLPQAGNPKPRVFRVRSLDGMVNRCGLNSRGADDMAIRLRDRLRRFARSLGV-----TERDVLDGEANVPPGSLRKGRLLAVQIAKNKETDERDAKAIAEDYVYCVRRLARYADVLVVNVSSPNTPGLRDLQATEPLTRLLSAVVDEAAKTDRKQKPKVMVKVSPDEDEDTQMEGIVEAVHRSGVDGVIVGNTTKRRDGVIPEGIRLTSQERKNLMETGGYSGPAMYSRTLDLVNRYRKMLD------SRSFAATTG----------------------------ATQKVIFATGGITNGEQARNILNAGASVAMVYTGLTYGGTGTITRIKQELKDGVKN
>UniRef100_A0A8S8ZFK1	373	0.570	2.455E-110	0	416	419	132	513	519
DAEEAHHVGTAALKGLYEVGLHIRERVPEYPNGPLSVNVFGKQLLNPIGISAGLDKDAEIPDPLFALGAGVVEVGGCTPFPQEGNPKPRVFRIPTVDGLINRYGLNSRGADAMATRLRERLRKFARSVGL-----SENQVLNEEGtdDIPPGSLHPGRLLCVQIAKNKKTDEKDVNSVIRDYVYCVDKLAPYADVLVVNVSSPNTPGLRDLQATEPLTKLLSAVVDAAQATKRKNKPRVMVKVSPDEDDNTQMEGVVEAVWNSGVDGVIVGNTTKRRTGIIPQGVKLIGDEPEVLHEEGGFSGPALFDRTVSLVGRYRKMLDGYAL-------------------KNEAD-------------KSAAQKVLFATGGITNGEQALKVLNAGASVAMVYTGMVYGGSGTITRIKTEMKEKL--
>UniRef100_F7W221	373	0.570	2.455E-110	0	416	419	366	747	753
DAEEAHHVGTAALKGLYEVGLHIRERVPEYPNGPLSVNVFGKQLLNPIGISAGLDKDAEIPDPLFALGAGVVEVGGCTPFPQEGNPKPRVFRIPTVDGLINRYGLNSRGADAMATRLRERLRKFARSVGL-----SENQVLNEEGtdDIPPGSLHPGRLLCVQIAKNKKTDEKDVNSVIRDYVYCVDKLAPYADVLVVNVSSPNTPGLRDLQATEPLTKLLSAVVDAAQATKRKNKPRVMVKVSPDEDDNTQMEGVVEAVWNSGVDGVIVGNTTKRRTGIIPQGVKLIGDEPEVLHEEGGFSGPALFDRTVSLVGRYRKMLDGYAL-------------------KNEAD-------------KSAAQKVLFATGGITNGEQALKVLNAGASVAMVYTGMVYGGSGTITRIKTEMKEKL--
>UniRef100_A0A2T4C4F4	373	0.563	3.358E-110	0	416	419	94	469	470
DAEDAHHLGVTALRVLYELGLHPRERDAAANSPSLSTSVFEHQLANPIGISAGLDKDAEIPDALFALGAGVVEVGGCTPMPQEGNPKPRVFRVPILDGMVNRYGLNSKGADEMAIHLRDRLRRFARSIGV-----TEEEIISGEAGVPVGSLKPGRILAVQIAKNKETSERDQQAIAADYVYCTQRLARYADVLVVNVSSPNTPGLRDLQATEPLTRLLAAVVEEASKTDRKVRPRVMVKVSPDEDEDSQIEGIVQAVQRSGVDGIIVGNTTKRRSGLNPKGAKLSIREQRALMEVGGFSGPAMFSRTLDLVGRYRKMLDSQP------------------------------------GASKSEQKVLFATGGITNGEQALKVLNAGASVAMVYTGLVYGGVGTITRMKKEMLEAL--
>UniRef100_A0A167VHK7	373	0.594	3.358E-110	0	417	419	102	505	513
DGERAHEFTIDFLKTSYKYGFHPRERGNPDAKGDLMVNIFGYNVLNPIGIAAGLDKNADVPDPFLAIGPGIVEVGGITPLPQPGNPGTRIFRIPSQQALINRCGLNSKGADYVAETLRARVADFAKREGFGAGDVAERRVLDGEAGVPPGSLTEGKLFAVQIAKNKTTPNDDIEAIKRDYVYCVDKLGKYADILVVNVSSPNMPGLRDLQANHPLTQILSSVVDAAAKIDRKTKPFVMVKVSPDQDSQDQLAGVCSAVWASGVHGVIVGNTTSKRPAPLPETGNLSKDEQKTLTETGGFSGPHLVGTTIDMVARYRDMLEKP---------------IREGTIKPRPESESmVSKLPDASTWDKNARKVLFASGGITNAQNVLDAQKAGAKCAMIFTTLVYNGTGTVTRMKSEMRDIMK-
>UniRef100_A0A5N6L509	372	0.612	4.594E-110	0	417	419	99	481	488
DAEDAHHAGTNILKTLYTFGIHPRERGKADDKGDLQVEVFGRLIDNPIGISAGLDKNADIPSALFALGPAVVEVGGATPLPQEGNEKPRVFRIASQNALINRYGLNSLGADHMAGTLRTRLRQFAHSMGFGLDTSAERFVLDGEAGVPAGSLMQGKLLAVQVAKNKSTPDADIDAVRRDYVRSVDALAKYADIIVVNVSSPNTPGLRDLQKVEPLMHILKGVVGSARSADRKLKPRVMVKVSPDEDSDEELLGICQAVWGSGVDGVIVGNTTKKR--DLVWRGDLSAEEQHVVLEQGGYSGPQMYDRTLNLVKRYRSMLD-------EALHAN--------------------------PGRKLEQKVIFASGGITNGKQALDVLNAGASVAMIYTAMVYGGVGTASRIKEEVREEIR-
>UniRef100_A0A0D2KCX0	372	0.492	4.594E-110	0	417	419	91	612	625
DPEEAHHAGNAILKSLWDFGLHPRERGDPDQQHDLEVEVFGQRLRNPIATSAGIDKHADIPDVLFDIGPSIIEIGGTTPLPQEGNAKPRVFRLTSQQAMINRYGLNSEGADHVAMRLRNRVRKFAHSLGLGDDEIAEKAVLDGIAGVPPGSLTPGKLLAVNIAKNKFTPEDDVEAVTNDYVYCVDTLGPYADILVVNVSSPNTPGLRSLQQSDKLRKILSGVVNAARSVERRTRPYVMVKVSPDEDSESEIAGICDAVWAAGVDGVIVGNTTNRRPEPLTHLKSFSPVEEQNLLQKGGFSGPHLFERTVDLVKKYRKLLvekpasvdasntptirkgaleaeadrikaaldsspeepgpadipisgsdkitasvDTGVVPASGMLEQDSADkkplinlpgdrqydkppaetenpkvadvpapdaeerlaEEKKQLKSIQEAIERLPPRAQRDALDRLEAVPahlesidqpkaIFATGGITNGKQALEVLNAGANVAMVYTALVYGGIGTISRIKDEMREEMK-
>UniRef100_A0A0J8R6K9	372	0.715	6.284E-110	38	416	419	2	372	378
--------------------------------------VFGYSLCNPIGISGGLDKDAEIPCPLFNLGPAIVEVGGCTPLPQEGNPKVRVFRIPSQNALINRYGLNSKGADHMASVLDKRVREFAYANGYGSSEAGEQRVLDGEAGVPPGSLTEGKLLAVQIAKNKTTPDNDIEAIKRDYVYCVDRLAKYADILVVNVSSPNTPGLRDLQRVEPLTKLLQGVVEAAHKTNRRTKPYVMVKVSPDEDSEEQVNGICDAVWASGVDGVIVGNTTNRRPDPLPKGYQLSVQEQTTLQETGGFSGPHLFDRTVALVSRYRNILDRHP---ARGGQPGTASDGTVADEGAPIDI-----ASPPARADLQPAKVLFASGGITNGKQAQAVLDAGASVAMLYTGLVYGGSGTITRMKQEMREIK--
>UniRef100_A0A507B9K8	372	0.562	6.284E-110	0	416	419	103	477	480
DAEDAHHAGTRSLKTLYALNLHPRER--KADPRELAVSVYGARLANPVGISAGLDKDADIPDVLFDLGAGVVEVGGCTPRPQAGNPRPRVFRVPSVDGMVNRYGLNSRGADAMAARLRHRLRTYARSAGF-----TEQEVLDGAAGVHPGSLRADRLLCVQVAKNKDTDGRDVAAVAADYAYCVRRLAPYADVLVVNVSSPNTPGLRDLQAAEPLARILEAVVgEAARSSARAVRPRVMVKVSPDEDEDAQMEGICQAVWRSGVDGVIVGNTTNRRAGLVPEGVRLSAREQKALAETGGFSGPAMFERTLDLVGRYRKMLDG---------QSLAGEEQQK---------------------------VIFATGGITNGEQALKILNAGASVAMVYTGMTYGGAGTVTRIKGEMRQQL--
>UniRef100_A0A4Z1PE91	372	0.532	6.284E-110	0	413	419	82	586	596
DAEDAHHAGTRALKELYTFGVYPRERGAGDLDGTLSIEAFGHVLANPIGISGGLDKNADIPDPLFALGPAVVEVGGITPLPQAGNPQPRVFRVASQNALINRYGLNSEGADVVAMRLRQRVREYAYSHGFGMDENAEKLVLDGQTGVPPGSLVPGRLLAVQIAKNKVTSDTDLDAVVQDHVYCVDRLGKYADILVVNVSSPNTPGLRSLQSKKPLTQILSAVVDAANSVDRKTKPVVMVKVSPDEDSETQIQGIVDAVYESGVGGVIVGNTTMKRPDAVPAGYILPEKDGRALLETGGYSGPQLFSRTKALVAKYRKALDGGPTedipeplppkpskpaaipapsaPDHPeasiaekikasvkrdeanlkplddksaTGQGDGGRELHTGLELPESSSENQPvirlpernspfsssdnkpsgipapvAISTQTPSEHSDPAPalqasgrskafatapkvIFASGGITTGEEALEVLNAGASVAMMYTGIVYGGVGTVGRVKSEMR-----
>UniRef100_A0A4S9JSS5	372	0.501	6.284E-110	0	417	419	99	647	662
DAEEAHKISNKTLKALYSVGLHPRERGNPDVNGDLKVEVFGHLLDNPIGTSAGLDKNADIPDVVLGFGAGIVEVGGITPHPQEGNPKPRVWRIPSQNALINRYGLNSEGADAVATRLRQRLREFAYALGLGLDPVAEKSVLDGHAGVPPGSQMPGRLLAVQIAKMKETPDNDIDAIAQDYVYCVNKLAKYADILVVNVSSPNTPGLRNLQQAAPLTKILTAVVDAANAADRKTKPAVMVKVSPDEDSEDQVSGICGAVWASGVDGIIVGNTTKKRPDALPTGYLLPQDEQSIMLETGGYSGPQLFERTVALVKKYRTALDRGPnetkpepkkiesapkqaeksefqleteamkekirsqlyapsdktqtaapnsldaetkssiensverdlknlkprtdsadnntrdqsiiqipdqhipyphesTPSASASRsvsasassastssssSTTAAETKAAFTAVEPALGAAPdaaekvlspkpskktSLSTPAELDTNKEKVIFATGGITNGKQALEVLNAGASVAMVYTAMVYGGAGTITRIKQEMRDEIR-
>UniRef100_H6C538	372	0.496	8.596E-110	0	417	419	93	650	663
DPEEAHRVGNQALKTLWDLGLYPRERGRGDEQRDLAVEVFGRTLKNPIATSAGIDKHADIPDALFAIGPAIVEIGGTTPLPQEGNPKPRVFRLPSQEAMINRYGLNSQGADHVASRLRTRVRKFAHSLGLGNDEVAEKAVLDGIAGVPPGSLTPGKLLAVNIAKNKVTPEDDVEAVTNDYVYCVEKLGPYADILVVNVSSPNTPGLRSLQQTDKLQTILNGVVKAAQNVDRRTKPAVMVKVSPDEDSDAQVAGICDAVWAAGVDGVIVGNTTNRRPNPLPHLGQWTPIEEQHLLEKGGFSGPHLFDRTVALVEKYKKLLvepppsveppqrrkgaldaetkkikaeldskssDAPPTPAPEPDFVAASVETGAipgmppqndsssvdasqQATSAEPtavpasgtvsasvDTGVIPPVNPTPNASASDKQPlidppqerfydkseaghdgedgngnatkspasqsteeatssvaaqealtrlpsqaqqdatdkleaetqtsysdqpkvIFATGGITNGKQALEVLNAGASVAMVYTALVYGGAGTITRMKDEMRAEIR-
>UniRef100_A0A3M7N247	372	0.595	8.596E-110	0	389	419	104	508	1190
DAEDAHHAGNEALKFLWTLGLHPRERPDPTAKVDLSVNVFGHTLDNPLAISAGLDKHASIPDALFAVGPGIVEIGGVTPLPQPGNKKPRVFRLASQHAVINRYGLNSQGADHVAAGLRLRVREFAESIGLGRDKAAEEYVLNGGAGVPPGSLAEGRLLAINIAKNKDTPGDDVHAVTRDYVSCVDKLGPYADILVVNVSSPNTPGLRNLQKADTLKQILTGVVQAAKAVDRHTKPAVMVKVSPDEDSDEQIVGVCEAVWSSGVDGVIVGNTTNSRPAPLPSLDGFTPAEQQTLHETGGFSGPHLFDKTVKLVKQYKKLLSHKPGKEDEAVVVeDNAKLDQKAVEKAEreepelrrrlqsvlTALDQLPPHLHEHKKTPDESKVIFATGGISNGQQALEVLQAGAD-----------------------------
>UniRef100_N1JBR3	371	0.567	1.176E-109	0	416	419	29	423	427
DPEEAHHYGNITLRALYSLGLHPRERiplSTGVKGADLSVSVFGQELSSPIGTSAGIDKLAEIPDILFAFGPAVVEVGGVTPIAQEGNPKPRVFKLPKYNAVINRYGLPGTGVEDMAQRLRDRVRLFAKKNGYGSNAEAVDFVLNGGAGVPPGSLTNGKLLAIQIAKNKQTNEEDIAATKRDYVYCVERIAQYADILVVNVSSPNTPGLRTLQRADLLTELLRGIVEATKLVPRKTTPKVMVKVSPDEDGEQQVADIVDAIWKSGVDGVIVSNTTKRRDIVASDKAPISPQDQETLKERGGLSGPMLFNRTLRLVKRYRTLLDrGPPSNAVDTEKL-------SNLDKFEP-------------------KVIFASGGISNGKQVLEILNAGASVAQIYTAMVYGGAGTVTRIKQEMRQEL--
>UniRef100_UPI001E16CC6E	371	0.569	1.176E-109	0	417	419	90	515	517
DAEEAHNVALSAMKTLYSLGLHPRERPSTSKalDANLGLSVFGHPLSNPIGISAGLDKHAEVPDALFALGAAVVEVGGCTPLAQPGNAKPRMFRIPGLYGLINRYGLNSHGADHMAMTLRNRVRLYAKSVGL-----TEDEVLNGGANVPPGSLNQGKLLAVQIAKNKDTPEGDVAAVARDYTYCVSRLAPYADILVVNVSSPNTPGLRDLQAVEPLTRILSAVVDEARRTERKVVPKVMVKVSPDEDEDTQMEGIAQAVWQSGVDGVIVGNTTKRRHGVVPESIVITPQEANVLSEQGGYSGPMMFERTLDLVKRYRKLLDnrsfstAAPLEGSkkaareDAVSASLAGLEGTATGAVEDDSAVVSKSQNQA-ARGSEQKVIFATGGITNGRQALDILNAGASVAMVYTHLVYGGAGTITRLKGEIKDSMK-
>UniRef100_A0A0D2DXN9	371	0.487	1.176E-109	0	417	419	118	638	651
DPEDAHHAGNYILKALWDFGLHPRERGDSDANKDLEVEVFGQLLRNPIATSAGIDKQAEIPDALFEIGPAIVEIGGTTPMPQDGNEKPRVFRLTSQQAMINRYGLNSEGADYVAMKLRNRVRRFAHSLGLGQDEIAEKAVLDGIAGVPPGSLSPGKLLAVNIAKNKSTPENDVEAVTKDYVYCVEALGPYADILVVNVSSPNTPGLRSLQEGEKLKRILSGVVEAAHKVERRTRPFVMVKVSPDEDSDEQIAGICDAVWASGVDGVVVGNTTNRRPKALAQFKSYSPVEQQNMLERGGFSGPHLFERVTALVKKYRKQLaEKPPsiqtsdsrtarkgaleaeadaikaslaaestntraetLPGtdsdkvtasvdsgvipvngivqdgasaeqplinlpterlfdkspagddntveeiaapdpsvRDAVESRQLRSIQEAIERLPPKAqrDALERLESAPPHQDLLDQPkvIFATGGITNGKQALEVLNAGANVAMVYTALVYGGVGTISRIKDEMREEMK-
>UniRef100_F2PJN8	371	0.650	1.609E-109	0	417	419	102	464	467
DAEDAHHFGVDMLKSLYRYGLHPRERGNPDGDGKLVTKVFGYTLCNPIGISGGLDKDAEIPSQLFELGPAIVEVGGTTPLPQAGNPRPRVFRIPSQHALINRYGLNSKGADNMALLLRQRVRDFAYSAGFGLGDAAEQRVLDGEAGVPPGSLTEGKLLAVQVAKNKTTPDGDIEAIKRDYVYCVDRLAKYADILVVNVSSPNTPGLRDLQRVEPLTKILTGVVQAAKRTDRQTKPFVMVKVSPDENSEEQINGICDAVTKAGVDGVIVGNTTN-----------------------------------LALVAKYRAELDQRATPAGPAV-----------------NEESIPATEI---VANPPRKVIFASGGITNGAQALAAINAGADVAMLYTGLVYGGSGTITRMKEEMRAAIK-
>UniRef100_A0A4Q4T6B2	370	0.579	2.200E-109	0	416	419	99	533	541
DAEDAHSAAVSSMKGLYEVNLHPRERASGfssSEGPGISVSVFGTQLANPIGISAGLDKHAEIPDPLFALGAAVVEVGGCTPLAQEGNPKPRMFRVPSLDGLVNRYGLNSHGADDMARRLRDRVRRFAKQVGL-----DEEGVLNGGAGVPPGSLLSGRLLAVQIAKNKDTDERNVAAVQRDYVYCVRRLARYADVLVVNVSSPNTPGLRDLQATEPLTRILGAVVEEARQTDRRTKPKVMVKVSPDEDEDSQLEGIVQAVWASGVDGVIVGNTTKRRTGVVPAGIRLTRREQTALAETGGYSGPMMFDRTEGLVRRYRQLLDsrtlhqtgtTPTTPASklvDEEAVDTSLAgiegtLTGAVEDTSPTSKTAPnpsPADGPTNPAPNEPKVIWATGGITSGQQALRVLNAGASVAMVYTGLVYGGAGTVTRIKGEMRDKM--
>UniRef100_A0A0D2EM06	370	0.503	2.200E-109	0	417	419	91	604	623
DPEEAHETANQVLKSLWDFGLYPRERGDPDQIGDLEVEVFGRTIRNPIATSAGIDKHADIPDPLFAVGPAIIEIGGTTPMPQSGNVKPRVFRLTSQQAMINRYGLNSEGADHIAMRLRNRVRKFAYRLGLGQDEVAEKAVLDGIAGVPPGSLTPGKLLAINIAKNKITPEDDVDAVTKDYVYCVDTVGPYADILVVNVSSPNTPGLRSLQQSDKLQKILSGVVKAAHSVDRKTRPAVMVKVSPDEDSDAQISGICDAVWAAGVDGVIVGNTTNRRPEPLPHLKNLSSLEEQHLLETGGFSGPHLFDRTVSLVKRYRKLLMERPPtdervpqapsalqaeaqkiksaletpsgsaPSTSPDAVTASVDTGVIPAQPMPEqtnsekqplfnlpkdrfydkpleeqdnIDNSNAAFPEKPSAQPVDevgrlqaiqeaierlppreqrdafdkletpvhlasndqpKVIFATGGITNGKQALEVLNAGANVAMVYTALVYGGVGTVSRIKDEMRAEMR-
>UniRef100_A0A2T4BBP4	369	0.556	5.632E-109	0	416	419	92	467	468
DAEDAHHLGVTALRVLYELVLHPRERDAAANSPSLSTSVFEHQLANPIGISAGLDKDGEIPDALFALGAGVVEIGGCTPMPQEGNPKPRVFRVPVLDGMVNRYGLNSKGADEMAIHLRNRLRRFALSIGV-----SEEDVISGEAGVPVGSLKPGRILAVQIAKNKETSERDQQAIAADYVYCTRRLARYADVLVVNVSSPNTPGLRDLQATEPLTRLLAAVVDEAGKTDRKVRPRVMVKVSPDEDEDSQIEGIVQAVQRSGVDGIIVGNTTKRRSGLNLKGAKLSIREQKALMEVGGFSGPAMFGRTLDLVGRYRKMLDSQP------------------------------------GAAKGEQKVLFATGGITNGEQALKVLNAGASVAMVYTGLVYGGVGTITRMKKEMVEAL--
>UniRef100_A0A6A7C9Z9	369	0.550	5.632E-109	0	414	419	74	471	477
DAEDAHRAAIRFLSGLWVVGLYPRERSGSKNQ-DISVEIFGHRLSNPLGISAGFDKNGEVPDALFAIGASIVEVGGVTPEPQEGNSRPRVFRLPDLNGLVNRYGLNSDGADIVAMRLRERVRRYALSHGFGLD---EQIVIDGKTSVPPGSLQPGRLLAVQIAKNKTTPDGDVDAIAADYVRCVQKLGVYADILVVNVSSPNTPGLRDLQAVKPLTAILTAVVKAAAAVPREGSKPaVMVKVSPDESSDEQVDGICTAIRQSGVDGVIVGNTTRSRP------PARSQSESRLLSEVGGYSGPQTFPRTLDLVRRYSRKLQLPPAPAPAASLGPITAPPQKDGAKGSRD----DGIDPP----QDKEVVIFASGGITDGRQCLQLLNAGASLCQLYTTMMYNGVGTVANMKRQIRD----
>UniRef100_G2QYT0	369	0.566	5.632E-109	0	416	419	93	495	501
DAEDAHHAGTAALKTLYSLGLHPRERPsalNSDPAPNskknssssssspaanpLAVTVFGVPLANPIGISAGLDKDAEIPDPLFALGAGVVEVGGCTPLPQAGNPRPRVFRIPAVDGLVNRYGLNSRGADAMAARLRERLRRFARTLGL-----TEREMLDGEAGdaLPTGSLQPGRLLCVQIAKNKATNERDMQAVIRDHVYCVQRLAPYADVLVVNVSSPNTPGLRDLQAAEPLARLLGAVVDEAKRTHRKVKPRVMVKVSPDEDDDTQIEGVVQAVWMSGVDGVIVGNTTKRRTGLVPQGVKLTGKEQRALAEEGGFSGPAMFDRTLSLVARYRKMLDSYSLKAAGVDGAF------------------------------PPQKVIFATGGITNGEQALKVLNAGASVAMVYTGLVYGGSGTITRIKKEMQEKL--
>UniRef100_A0A1W2TE07	369	0.553	7.704E-109	0	413	419	106	537	546
DAEEAHNAAVSSMKNLYALNLHPRERGSARangdassssssssssssSSDDLSVSVFGARLANPIAISAGLDKHAEIPDPLFALGAAVVEVGGCTPRPQAGNPRPRMFRIPGLDGLINRYGLNSRGADDMAMRLRDRVRRFGRAAGL-----AEAAVLDGDAGVPPGSLLPGRLLLVQIAKNKDTDEADLDAVARDYVYCVRQLGRYADVLVVNVSSPNTPGLRDLQAVGPLTQLLGAVVDEARRTDRRVKPRVMVKVSPDEDEDAQMEGIVQAVWSSGVDGVIVGNTTKRRTGIVPPGVGITPAEQATLTETGGYSGPMMLGRTVELVGRYRKMLDGHSWRGLAQERKVADEAVDASIAGIDDTITGIPreglltRAEAASAANAAEQKVIFATGGITSGQDALRVLNAGASVAMVYTGLVYGGAGTITRIKGEMK-----
>UniRef100_A0A8K0LU94	368	0.560	1.054E-108	0	416	419	89	478	484
DAEDAHHAGTAALKTLYSFGLHPRERPSPADGDIsptpgsnpLAVTVFGTTLVNPIGISAGLDKDAEIPDPLFALGPGVVEVGGCTPFPQDGNPRPRVFRIPAIDGLINRYGLNSRGADAMAARLRERLRTFGRGLGL-----TEHEILAEESGVPTGSLQPGRLLCVQIAKNKKTDEKDMNAVIQDHVYCVERLAPYADVLVVNVSSPNTPGLRDLQAAEPLARLLGAVVETAQQTRRHVKPRVMVKVSPDEDDDSQMEGVVQAVWSSGVDGVIVGNTTRRRTGLVKQGVKLSGQEQNTLIEDGGFSGPAMFDRTLSLVGRYRKMLD------------------------------SYSLKTAAVGDGSSSQKVIFATGGITNGEQALKVLNAGASVAMVYTGLVYGGSGTITRIKKEMREKL--
>UniRef100_A0A162IRP0	368	0.546	1.442E-108	0	415	419	92	474	476
DAEDAHHAGSRILQFLYEANLHPRERPHRHAEPsQLTTEVFGATIDNPVGISAGLDKDGELTDLLFGLGAGVVEIGGITPMAQAGNERPRCFRVSGLDGLVNRYGLNSQGADAVAQRLRTRVRRFARAIG-----TTEEQVLNGETHVPPGSLVDGRLLAVQVAKNKETNEKDQAAVAADYVYCVRRLARYADIVVVNVSSPNTPGLRDLQATEPLTRLLTAVVDAAHTTDRKTRPKVMVKVSPDEDDDAQMAGVVEAVHRSGVDGVIVGNTTKRRTGVVPDGVRLSAKDQRSLAETGGYSGPAMFPRTLDLVGRYRKMMDAYAL---ESHATTA--------------------------DRGDARKTLFATGGITNGEQALQVLNAGASVAMVYTTMVYGGAGTVTRIKGEMEKQ---
>UniRef100_A0A8H3U7E0	368	0.544	1.442E-108	0	413	419	82	584	594
DAEDAHHAGTRALKELYTFGAHPRERGAGDSDGKLSVEAFGHILANPIGISGGLDKNAEIIDPLLALGPAVVEVGGITPLPQAGNPQPRVFRIASQNALINRYGLNSEGADVVAMRLRQRVREYAYSHDFGIDENAERLVLDGQTGVPPGSLVPGRLLAVQIAKNKLTPDTDLDAVVWDHVYCVDRLGKYADILVVNVSSPNTPGLRSLQSKKPLTQILSAVVNAANAVDRKTKPVVMVKVSPDEDSETQIQGIVDAVYESGVSGVIVGNTTMKRPAASPAGYILPEKDGRALLETGGYSGPQLFSRTKALVAKYRKALDDGPSenplespppskpsqpaapsapdhpessvvekieasvkrdeanlkPMDDKSATGQghrGRELHTGLELPERSSENHPIIrlpernnplsssdnktsdvpapvaintqtpsehSDPAPASQAsgrskafatAPKVIFASGGITTGEEALEVLNAGASVAMMYTGIVYGGVGTVGRVKSEMR-----
>UniRef100_A0A2K3Q7U9	367	0.565	2.697E-108	0	413	419	92	464	478
DAEDAHHAGTSMMSLLYRLNLHPRERDGSLGTPELSAAVFDAQLSNPIGISAGLDKDGDIPDALFALGAGVVEIGGITPVPQAGNPKPRVFRVAAVDGMVNRYGLNSRGADDVAIRLRDRLRRFARSLGV-----SETAVLDGEVGVPPGSLQRGRLLAVQIAKNKETDERDEKAVAMDYVYCVRRLARYADVLVVNVSSPNTPGLRDLQATEPLTRLLSAVVDEASRTDRKTRPKVMVKVSPDEDEDEQVEGIVQAVYRSGVDGVIVGNTTKRRAGLVPDGVRLTGKEQKALMEQGGYSGPAMFSRTLDLVARYREMMD------------------------------------SQSFSSEAGQKVLFATGGITNGEQALKVLNAGASVAMVYTAMVYGGAGTVTRIKREMK-----
>UniRef100_A0A084QI41	367	0.568	3.689E-108	0	416	419	91	468	469
DAEQAHHASTLALKILYQLGLNPREVDASMDSPELSITVFGTKLRNPIGISAGLDKDADIPDALFDLGAGIVEVGGCTPLPQDGNPKPRVFRVPALDGMVNRYGLNSRGADSMAVRLRDRLRRFARSLGV-----TEQDVLDGVVGVPPGSLQEGRLLAVQIAKNKDTNERDEKAVAQDYVYCVNQLARYADILVVNVSSPNTPGLRDLQATEPLTRLLSAVVDAAAQTDRKQRPKVMVKVSPDEDEDAQMEGIVQAVHMSGVDGVIVGNTTKRRAGLNPSGIQLTAKEEKALLEQGGYSGPALFERTLSLVGRYRKMMDAYSLRA----------------------------------GSGNESKVLFATGGITNGDQALKVLNAGASVAMVYTGLAYGGAGTITRIKGEMKQKL--
>UniRef100_A0A2T3ANH7	366	0.565	5.047E-108	0	412	419	352	764	774
DAEEAHHIGTKALKVLREFGLNPRERPSRtpgivAEPSTLAVSVFDTVLANPIGISAGLDKDAEIPDALFDLGAGVVEVGGCTPLPQGGNPKPRVWRVPTLEGMINRYGLNSRGADAMAARLRERVRKFAKSVGLSEQDVLDSQGID----VPPGSLLNGRLLCVQIAKQKDTDERDVDAVARDYVYCVNRLAPYADVLVVNVSSPNTPGLRDLQAAEPLGRILAAVVDEAQRTKRRSKPKVMVKVSPDEDEASQMEGIVQAVYMSGVDGVIVGNTTKRRTGLISEGVKLTQRERDALMETGGYSGPAMFERTLDLVGKYRKMLDAFALQDSASASAGAAAPAAAAV----PAVDGTVTgkVQDSKPQSGGiARKVIFATGGIKDGEQALRILNAGASVAMVYTGMVYGGAGTVTRIKGQM------
>UniRef100_A0A383UWV7	366	0.560	6.903E-108	0	416	419	91	485	489
DTEEAHHYGNIILRALYSLGLHPRERiplSTGAKGADLSVSVFGQEISNPIGISAGVDKLAEIEDILFAFGPAVVEVGGVTPFAQDGNPKPRVFKLPKYKALINRCGLAGTGVEDMAQRLRDRVRLFAKKNGYGSNAEAVDFVLNGGAGVPPGSLRSGKLLAVQIAKNMTTDEEDIDATKRDYVYCVERIAQYADILVVNVSSPNTPGLRTLQRADLLTELLRGIVEATKLVPRKTTPKVMVKVSPDEDGEQQVADIVDAIWKSGVDGVIVSNTTKRRDIVASDKAPISPQDQEILKERGGLSGPSLFNRTLRLVKRYRTLLDrGPPSNAVDTEKLSNSD-------KFEP-------------------KVIFASGGISNGKQVLEILNAGASVAQIYTAMVYGGAGTVTRIKQEMEQEL--
>UniRef100_A0A166PWU4	366	0.552	9.442E-108	0	417	419	88	461	464
DAEDAHHAGTTTLKVLHQLGLAPRERGNVSQIPELETTVFETTLSNPIGISAGLDKDGDIPDVLFGLGAGVVEIGGITPRPQAGNPKPRVFRVPSIDGMVNRYGLNSKGADDVARRLRDRLRRFARS-----LAVTEQQVLDGAAGVPPGSLHPGRLLAVQIAKNKETDEKDERAVADDYVYCVQRLAPYADILVVNVSSPNTPGLRDLQATKPLARLLTAVVDEAARTDRKARPKVMVKVSPDEDEDTQMEGIAEAVRISGVDGVIIGNTTKRRTGLVPSSISLSGKEQRALMETGGFSGPATFVRTLSLVGRYRKIFNAQP---------------------------------------AGSQKILFATGGITSGEQALKVLNAGASVAMVYTSMVYGGAGTITRIKGEMTSQLK-
>UniRef100_A0A0M8NA23	366	0.554	9.442E-108	0	417	419	92	472	475
DAEDAHHVGTVALRRLHELGLHPRERGDSLSGPELAVSVFDgqLPLANPVGISAGLDKDGEIPDALFALGAGVVEIGGCTPRPQEGNPRPRVFRVPVLDGLVNRYGLNSRGADDMALRLRSRVRRFGRELGL-----TEDEVLDGAAGVPAGSLLPGRLLAVQIAKNKDTDERDGAAVARDYVYCASRLARYADVLVVNVSSPNTPGLRDLQAAEPLTRLLSAVVAEAARTRRAVRPRVMVKVSPDEDQDAQMEGIVRAVRSSGVDGIIVGNTTRRREGLVPQGVRLSVKEHKALMEQGGYSGPAMFERTLDLVGRYRAMLDA----------------------------------QPAGEGTNKRQTVLFATGGITNGEQALKVLNAGASVAMVYTGLVYGGAGTVTRIKGEMKDAIK-
>UniRef100_UPI001151237D	366	0.580	9.442E-108	0	416	419	95	511	515
DAEDAHHIGTAAMKAMFDMGLHIRDRTVSSDEPFLGVTVFGKRLSNPIGISAGLDKDAQIPDPLFAVGPAVVEVGGITPHPQQGNPKPRVFRVPTLEGMVNRYGLNSAGADAVARTLRARLRSFARANGL-----TEADVLEGRAGVPVGSLTPGRLLCVQVAKAKETNEADIEAVARDYTRCVERLAPYADVLVVNVSSPNTPGLRDLQRSGPLASILSAVVGEAKAAAARCgraadPPRVMVKVSPDEDSDVQVEGVVEAVWGSGVDGVIVGNTTKRR-DVIPPRVSLSGKEVENLHETGGFSGPALFDRTVALVAKYRKALDGHSFSAGAGRPAAAAVEAGANLEEvtAQAGAAAV-VVPPPTKKERDEQKVIFATGGITNGEQALAVLNAGASVAMVYTGMVYGGVGTVTRIKSEMKKQL--
>UniRef100_UPI0020080C1B	365	0.559	1.292E-107	0	414	419	91	464	467
DAEDAHRSGTAMMKTLYKLNLHIRERDASLNDPALSTTVFDVPISNPIGISAGLDKGAEIPDPLFALGAGVVEVGGITPLAQGGNPRPRVWRVPGIDGMVNRCGLNSEGADAVAMRLRDRLRRFARS-----LDVSEAAVLNGEAGVPPGSLQAGRLLAVQVAKNKETNERDEKAVADDYVYCVRRLAPYADVLVVNVSSPNTPGLRDLQATGPLTRLLGAVVEEARQTARKTAPRVMVKVSPDEDTDEQMEGIVQAVQLSGVDGIIVGNTTKSRSGLVPSGIKLTAREEQALAEQGGYSGPAMFGRTLDLVGRYRKMLDEKS-------------HSTGTAQKA-----------------------IFATGGITNGEQALQVLNAGASVAMVYTQLVYGGAGTVTRIKKEMKE----
>UniRef100_A0A2H4SWQ6	365	0.552	1.292E-107	0	416	419	93	475	476
DAEDAHHIGSRILQFLYEANLHPRERPPRHAAPsKLATEVFGATIDNPVGISAGLDKDGAMTDILFALGAGVVEIGGITPRPQAGNERPRCFRVAGLDGLVNRYGLNSQGADAVAQRLRTRVRRFAKQIG-----ATEEQVLNGEAQVPPGSLAEGRLLAVQIAKNKETDEKDQAAVAADYVYCVDRLARYADIVVVNVSSPNTPGLRDLQATEPLTRLLTAVVEAARATDRATSPKVMVKVSPDEDDDAQMAGVVEAVHRSGVDGVIVGNTTKRRAGLVPVGTRLSGKDQRALAETGGYSGPAMFSRTLDLVGRYRRMMDAYALEGQ------------------------------ATADRGDARKTLFATGGVTNGEQALQVLNAGASVAMVYTHMVYGGAGTVTRIKGEMEKQL--
>UniRef100_G4NFI3	365	0.563	1.292E-107	0	416	419	94	510	514
DAEDAHHFGTAAMKAMFNMGLHIRDRTVASDEPILGVTVFGRRLANPVGISAGLDKDAQIPDALFAVGPAVVEVGGITPHPQKGNPQPRVFRVPTLEGMVNRYGLNSAGADAVARTLRARLRSFARENGL-----TEADVLEGRAGVPVGSLAPGRLLCVQVAKAKETDEADIQAVARDYTRCVERLAPYADVLVVNVSSPNTPGLRDLQRSGPLASILSAVVGEAKAAAARCgraadPPRVMVKVSPDEDSDAQVEGVVEAVWGSGVDGVIVGNTTKRR-DVIPPRIVLSGKEVENLHETGGFSGPALFDRTMSLVAKYRKALDGHSFSSGAGRPAAAAVEAGANMEevSAQAGAAAV-VVPPPTKKERDEQKVIFATGGITNGEQALAVLNAGASVAMVYTGMVYGGAGTVTRIKGEMKKQL--
>UniRef100_A0A1J7JPR8	365	0.561	1.292E-107	0	416	419	339	716	719
DAEDAHHAGTKALQVLYTFNLHPRDRTSSSTPNPLGITVFDTPLSNPIGISAGLDKNADIPDPLFALGPAVVEVGGVTPRPQDGNPRPRVFRVPAVHALVNRYGLNSLGADAVALRLRDRLRRFALAAGVSERDVLDGLVSYKGEAVMPGSLAPGRLLAVQIAKNKETDERDVEAVVADYVYCVQRLAKYADVLVVNVSSPNTPGLRDLQAVEPLSRLLGAVVEEARKTERRTKPRVMVKVSPDEDDESQIEGVVRAVSLSGVDGVIVGNTTKRRAGLLPAEVKLTGREQKALLEDGGFSGPVTFDRTLELVGRYRKMLDGVSG--------DQ-------------------------------QKVIFASGGITNGEQALKVLNAGASLAMVYTGMVYGGSGTVTRIKREMKKEL--
>UniRef100_A0A194S1D8	365	0.367	1.292E-107	0	417	419	157	536	764
DPELAHEIAVKLLSQ----NMGPVDCGT--DDERLSLEVWGKKFDNPLGISAGFDKHAEAIDGLFNLGFGYVEVGSITPEPQPGNPKPRVFRVPETESVINRYGFNSEGHDAALARLRQRIIGFVNRYASLLPPslfpptpetqaamdhfdpvRAYLASQDGAGAAPadavdmPRSLTPGKVLGINLGKNKTSDPDSI----ADFVRGVESLGPYADVLVVNVSSPNTPGLRNLQRKGMLSELLEGVVKARDGLPGHVKPPVLVKVAPDLD-DEQVSDIAYAATHSGIDGVIVSNTTISRPK--------SAGSSPTLAETGGLSGPPVKQLALRALSALYEQTDG--------------------------------------------KIPLVGCGGISTGQDALDFAKAGASLVQLYTGFVYGGVGLPRRIKDELAELLK-
>UniRef100_A0A2U3DX53	365	0.573	1.767E-107	0	414	419	91	464	467
DAEDAHHSGTAMMKTLYKLNLHIRERDASLSDPALSTTVFDTPLSNPIGISAGLDKGAEIPDPLFALGAGLVEVGGITPLAQGGNPRPRVWRVPGIDGMVNRCGLNSEGADAVAMRLRDRLRRFARS-----LDVSETAVLNGEAGVPPGSLQAGRLLAVQMAKNKETNERDEKAVADDYVYCVRRLAPYADVLVVNVSSPNTPGLRDLQATGPLTRLLSAVVEEAQKTARKTPPRVMVKVSPDEDTDAQMEGIVQAVQLSGVDGVIVGNTTKSRSGLVPTGVKLTAKEEQALAEQGGYSGPAMFGRTLDLVGRYRKMLDE------------------------------------KSRSTGTAQKVIFATGGITNGEQALQVLNAGASVAMVYTQLVYGGAGTVTRIKQEMKE----
>UniRef100_V9D6U1	364	0.483	4.521E-107	0	416	419	118	638	652
DPEDAHQAGNHILKALWEFGLHPRERGDSDANKDLEVEVFGQLLRNPIATSAGIDKQAEIPDALFEIGPAIIEIGGTTPMPQDGNEKPRVFRLTSQQAMINRYGLNSEGADYVAMKLRNRVRKFAHSLGLGRDEIAEKAVLDGIAGVPPGSLTSGKLLAVNIAKNKFTPENDVEAVTKDYVYCVETLGPYADILVVNVSSPNTPGLRSLQEGDKLKRILGGVVEAAHKVERRTRPFVMVKVSPDEDSDEQIAGICDAVWASGVDGVVVGNTTNRRPQALSQFKSYSPVEQQNMLERGGFSGPHLFERVTALVKKYRKQLaerppstrkpdslpagkgaleaeadairvslaarttdtgadilpetdsdkvtasvdsgvvpvNGmiqeggsaqqplinlptdrrfdkspaeednpqveevpPPDPGvRDAVERRQLRSIQEAIERLPPKAqrDALERLESPPPHLGLLDQPkvIFATGGITNGKQALEVLNAGANVAMVYTALVYGGIGTISRIKDEMREEM--
>UniRef100_A0A545UPP5	364	0.550	4.521E-107	0	413	419	94	473	1233
DAEDAHHAGSRILQFLYEANLHPRErRPRNDEPSKLATDVFGATIDNPVGISAGLDKDGELTDFLFGLGAGVVEIGGITPLAQAGNERPRCFRVAGLDGLVNRYGLNSQGADAVAHRLRKRVRRFARDIG-----ATEEQVLNGEAHVPPGSLVDGRLLAVQIAKNKETNEKDQAAVAADYVYCVNRLARYADIVVVNVSSPNTPGLRDLQATEPLTRLLTAVVEAAHKTDRKTRPKVMVKVSPDEDDDAQMAGVVEAVHRSGVDGVIVGNTTKRRAGIVPEGTRLSARDHRALAETGGYSGPAMFSRTLDLVGRYRKMMDA-------------------------------YALEGHATADKGDaRKTLFATGGITNGEQALQVLNAGASVAMVYTNMVYGGAGTITRIKGEMA-----
>UniRef100_A0A517LAL1	363	0.529	8.458E-107	0	413	419	82	585	595
DAEDAHHAGTSALKELYTFGAHPRERGAGDADGKLRTEVFDHILANPIGVSGGLDKNADIPDPLFALGPAVVEVGGVTPLPQAGNPQPRVFRIASQNALINRYGLNSEGADVVAMRLRQRVREHAYTHGFGMDENAERLVLDGHTGVPPGSLVPGRLLAVQIAKNKLTPDSDLDAVVWDHVYCVDRLGKYADILVVNVSSPNTPGLRSLQSKKPLTQILSAVVNAANATDRKSKPVVMVKVSPDEDSETQIQGIVDAVYESGVGGVIVGNTTMKRPAAIPAGYLLPEKDGQALLESGGYSGPQLFSRTKELVAKYRKALDEGPSEGIPepsppesrnlstiqvssssdhskssiveqieasvkrdeanlkpmdnasaAGQKDRGRELHTGLELPERSSESQPIIrlpernilsshdnttsGCPAPVAINTQTPsehsdtaptsqifgrskafdtspkvIFASGGITTGEQALEVLNAGASVAMMYTGIVYGGVGTVSRVKSEMR-----
>UniRef100_A0A0L0HU23	362	0.347	1.157E-106	0	417	419	102	458	475
DPEESHRLAIW----LAKHGLVPKERT--KDDDVLHTEIWGKTLSNPIGLAAGFDKNAEAVDALFDFGFGLVEIGSVTPLPQPGNPKPRMFRLPADTAVINRYGFNSDGHRAVEDRLKARIRNYLHHNRHLLGLQPTEGLAYPVTlpDSSRKSLREAKMLGVNLGKNKLSSAES----NEDYIRGVKDLGAYADYLVVNISSPNTPGLRALQRREPIEKLMQEVQSARDE-SLPHHPPLLVKIAPDL-NDQEIEDIAAVVKNVGVDGVIISNTTVSRPQSLRSGPKVT-------TETGGLSGPPVHPLSLAVVRKFYALTNGT--------------------------------------------IPIIGCGGVKSADEVLAFAKAGASLVQLYTAMAYEGPGLVAEIKDEVARKLK-
>UniRef100_UPI001E8CADC6	362	0.566	2.164E-106	0	417	419	84	458	463
DAEDAHHAGTAALKSLYALNMHPRER--VKEAEELKTEVFGTEVKNPIGISAGLDKDGEIPDVLFDLGAGIVEVGGCTPLPQGGNPKPRVFRVPGLDGMVNRYGLNSRGADDMAIRLRDRLRRFARSIGV-----TEADVLNDNAGVPPGSLKSGRLLAVQIAKNKDTDGSNEKAVADDHVYCVKRLAPYADILVVNVSSPNTPGLRDLQATGPLTRLLSAVVDEASRTNRKNKPKVMVKVSPDEDDDDQVSGIVAAVANSGVDGIIVGNTTKRRTGLAPQGARLTAREQKALAEDGGYSGPALFERTVRLVGKYRQHLQASSLKEGD------------------------------------EQKTLFATGGITNGHQALQVLNAGASVAMVYTGMVYGGAGTVTRIKGEMRDEIR-
>UniRef100_A0A2I0RIT4	362	0.706	2.164E-106	0	322	419	130	453	751
DAEDAHHAGVRYIKALHDFGLAPRERGNADQAlGDLKVEVFGHILDNPLGTSAGIDKDAEIPDALFALGPAIVEVGGATPLPQEGNPKPRVFRIPSQNALINRYGLNSRGAEHVAIQLRERVRQFAYDNGLGLEAESEQRILDGEAGVPPGSLVDGKLLAVQVAKNKTTPDNDIAAVAADYVFCVEHLAKYADILIVNVSSPNTPGLRDLQATKPLTAILSSVVDAAKSVDRKTKPAVMVKVSPDEDSDAQIEGICTAVWSSGVDGVIVGNTTKKRPDPIPKGYVMPADDVRTLTEVGGYSGPQMFERTLNLVKRYRSKLDQGP------------------------------------------------------------------------------------------------
>UniRef100_F0X877	361	0.553	2.960E-106	0	415	419	650	1049	1061
DAEEAHHIGTQSMKILYQLGLHPRDRTDDEDsqKSTLATTVFeepdSLALNNPIGISAGLDKNADIPDALFALGAAVVEVGGCTPRPQAGNSRPRAFRVPAIEGFVNRYGLNSIGADALASRLRARVRQFCRDHAEKHLTEAD--VLSGAAGVPPGSLSPGRLLLVQIAKNKDTDERDVRAVAEDYTYCVRRLAPYADVIVVNVSSPNTPGLRDLQAVEPLTRILGAVVDEtrksANKLTAMRTIPtrVMVKVSPDEDSDSQIDGICEAVWASGVDGIIVGNTTKRRTGLIPEKLRIPVDQQRALAETGGFSGPAMYGRTLALVKRYRQRLD------------EQALHLTAPMNK-----DNVKPV---------ARKALFASGGVTTGNDALNLLNAGASVAMVYTGLVYGGAGTITRVKQELRDE---
>UniRef100_A0A194UPW4	361	0.566	4.049E-106	0	413	419	116	502	511
DAEDAHYIGTQALKVLHELGLNPRERPTRapgivPEPSDLAISVFETTLANPIGISAGLDKNADIPDVLFDLGAAVVEVGGCTPRPQDGNPKPRVWRVPSVEGMVNRCGLNSRGADAMAAKLRDRVRKFARTLGL-----TEREVLNGEgIDVPPGSLLQGRLLCVQVAKQKETDERDLDAVAKDYVYCVNRLAPYADVLVVNVSSPNTPGLRDLQAAEPLGRILGAVVKEAKQTQRKTKPKVMVKVSPDEDEDAQMEGIVQAIYMSGVDGVIVGNTTKRRSGLVPNGIRLNAREQQALTETGGFSGPSMFDRTLDLVGRYRKLLDAA----------------------------AVQASNAPGASKEAPQKVIFATGGIKNGEQALKVLNAGASVAMVYTSMVYGGAGTVTRMKGEMR-----
>UniRef100_A0A0A1TQ92	361	0.557	4.049E-106	0	416	419	155	532	533
DAEDAHHFGTSVLKLLYEFNLHPRERqglSSTSAESKLTTQVFEHQLNNPVGISAGLDKDGEIADVLFALGAGVVEIGGITPLAQEGNPKPRVFRVPGLEGMVNRYGLNSRGADDVAIRLRQRLRTYARSIG-----ATEQDVLDGKAGVPPGSLREGRILAVQIAKNKETSEKD---AANDYVYCVRRLAPYADVLVVNVSSPNTPGLRDLQATEPLTKLLTAVVEEARKTDRKTKPRVMVKVSPDEDDDVQMEGVVEAVNRSGVDGIIVGNTTRRRAEVVPEGTRLTAREKKNLMETGGYSGPAMFSRTLDLVGRYRKMLD------SYAMSID---------AKGEP-------------------KVLFATGGITNGEQALQVLNAGASVAMVYTTMVYGGAGTVTRIKGQMEKAL--
>UniRef100_N1QI29	361	0.696	4.049E-106	0	327	419	137	465	749
DAEEAHHAGVRYIKALHDFGLAPRERGNADKAlGDLKIEVFGHMLDNPVGTSAGIDKDAEIPSALFALGPAIVEVGGATPLPQEGNPKPRVFRIPSQNALINRYGLNSQGAEHVAMQLRERVRQYAYENGLGLEAESERRILDGEAGVPPGSLIDGKLLAVQVAKNKTTPDNDIAAIAADYVFCVEHLAKYADILVVNVSSPNTPGLRDLQATKPLTKILSSVVEAAKSVDRKTKPAVMVKVSPDEDSDEQIEGICTAIWSSGVDGVIVGNTTKKRPDPIPKGYILPANDVKTLSEVGGYSGPQMFERTLSLVKRYRLKLDQGPSRERP-------------------------------------------------------------------------------------------
>UniRef100_W9W097	361	0.470	5.538E-106	0	416	419	118	651	665
DPEDAHQAGNHILKALWDFGLHPRERGDFDADKGLEVEVFGQLLRNPLATSAGIDKQAEIPDALFEIGPAIVEIGGTTPMPQDGNEKPRVFRLTSQQAMINRYGLNSEGADYVAMKLRNRVRKFAHSLGLGQDEIAEKAVLDGIAGVPPGSLTPGKLLAVNIAKNKFTPENDVEAVTNDYVYCVETLGPYADILVVNVSSPNTPGLRSLQEGDKLKRILGGVVEAAHKVERRTRPFVMVKVSPDEDSDEQIAGICDAVWASGVDGVVVGNTTNRRPEALSQFKSYSPLEQQNMLERGGFSGPHLFEGVTALVKKYRKHLaerppgiqkpdslparkgalkadadairgslaartetgaDTPPeaesnkvtasvdsgvvpvngmiqdggsakqplinLPtdrlfdkspiaddkspatddkspaadgnsqvekvpapdpgVRDVVERRQLRSIQEAIERLPPKAqrDALERLESPGPHLGLLDQPkaIFATGGITNGRQALEVLNAGANVAMVYTALVYGGVGTISRIKDEMREEM--
>UniRef100_A0A168CA96	360	0.552	7.574E-106	0	413	419	93	478	482
DAEDAHHTGSGVLQFLYEANLHPRERqPRHAEPSKLTTEVFGAAIDNPVGISAGLDKDGQMTDILFGLGAGVVEVGGITPLAQAGNERPRCFRVPGLDGLVNRYGLNSQGADAVAQRLRTRVRRFAREIG-----ATEEEVLNGEARVPPGSLAEGRLLAVQIAKNKETDEKDQAAVAADYVYCVNRLARYADIVVVNVSSPNTPGLRDLQATEPLTRLLTAVVEAARRTEGRRPPPkVMVKVSPDEDDDAQMAGVVEAVHRSGVDGVIVGNTTKRRTGIVPEGVSLSAKDRRSLGETGGYSGPAMFSRTLDLVGRYRKMMDAYALEAAGAAEADAAKADA-------------------------ARKTLFATGGITNGEQALQVLNAGASVAMVYTTMVYGGAGTITRIKGEME-----
>UniRef100_J3P6F4	360	0.564	7.574E-106	0	417	419	114	528	531
DAEDAHHLGTAALKTLHELGLHPRERSGVDADGSLSVSVFGRTLANPIGISAGLDKNAEIPDALFAVGPAVVEVGGVTPRPQPGNPRPRVFRVPSIQGMVNRYGLNSAGADAVARTLRTRLRRAARGLGL-----AEADVLAGEsaSGVPVGSLLPGRLLCVQVAKAKETDEKDVAAVTRDYTDCVRRLAPYADVVVVNVSSPNTPGLRDLQAAGPLSSILSAVVAEARSAAAACgrpstgpdRPRVMVKVSPDEDSPEQVNGVVGAVWSSGVDGVIVGNTTKRR-DVVPVGVPLTSREVEALAETGGYSGPALFDRTVALVGKYRDALDRYPAGRKKEEVAAQAGAASL-----------VPPPAVLTRPRTGeheaEPKVIFATGGITTGSQALQVLNAGASVAMVYTGMVYGGPGIVTRMKEEMKGLLK-
>UniRef100_A0A2S6BQ90	360	0.704	1.036E-105	0	323	419	130	454	751
DAEDAHHAGVRYIKAMHDFGLAPRERGNADKAlGDLKVEVFGHVLDNPLGTSAGIDKDAEIPDALFALGPAIVEVGGATPLAQEGNPKPRVFRIPSQNALINRYGLNSQGAEHMAIQLRERVRQFAYENGLGLEAESEQRILDGEAGVPPGSLVDGKLLAVQVAKNKTTPDNDIAAVAADYVFCVEHLAKYADILVVNVSSPNTPGLRDLQATKPLTAILSSVVDAAKSVDRKTKPAVMVKVSPDEDSDAQIEGICTAVWSSGVDGVIVGNTTKKRPDPIPKGYVMPADDVRTLTEVGGYSGPQMFERTLNLVKRYRSKLDQGPS-----------------------------------------------------------------------------------------------
>UniRef100_A0A0F4ZB63	359	0.549	1.417E-105	0	416	419	76	449	452
DAEDAHHIGTAVLESLYAVGLHPRERS--LDPPTLTTRVFGAALTNPIGISAGLDKHADIPDVLFDLGAAIVEVGGCTPLPQPGNDRPRLFRVPVLEGLVNRYGLNSKGADAMARKLRDRVARFALDAGC-----SEDDVLNGAAGVPPGSLRDGKMLLVQVAKNKATDQTDVDAVARDYVYCVKRLAPYADVLVVNVSSPNTPGLRDLQAVEPLTRLLTAVVAEAAQTQRATRPKVMVKVSPDEDEASQMAGIVQAVKLSGVDGVIVGNTTSRRSAIVPAGVLLTGREQAALHEMGGYSGPEMFPRTLDLVRRYRKMFDE------------------------------------EMAASGNERLTLFATGGITNGKQALDVLNAGANAAMIYTTMVYNGAGTVTKIKDEMKAEM--
>UniRef100_A0A197KBR2	359	0.334	1.417E-105	0	412	419	89	444	464
DAETAHKVAIKCLK----MGLSPWD--TQEDDASLEVKLWNKTFSNPLGMAAGFDKHAEAIDGLFDLGFGYVEIGSVTPEPQPGNPQPRMFRLPEDKCVINRYGFNSEGHKAVEARLRQRIKRFLYKHAREDKDQTQDKLKQSPAEslvdqlSTNRSLRDDRILAVNLGKNKASTPES----VDDYVIGVERLGPYADVLVVNVSSPNTPGLRSLQRKGMLEDLLRQVIQARDRLQSSYKPPLLVKIAPDL-SDEELEDVSEAALATKVDGIIISNTTISRPKSL--------LNKDNVKEVGGLSGPIVKPLALRALRAVYKHTEG--------------------------------------------KIPLVGCGGISTGQDALDFARAGASMVQLYSSMAYEGPGIAREVKDGI------
>UniRef100_A0A2G5HJU4	359	0.706	1.417E-105	0	322	419	130	453	751
DAEDAHHAGVRYIKAMHDFGLAPRERGNADKAlGDLKVEVFGHILDNPLGTSAGIDKDAEIPDALFALGPAIVEVGGATPLAQEGNPKPRVFRIPSQNALINRYGLNSQGAEHMAIQLRERVRQFAYENGLGLEAESEQRILDGEAGVPPGSLVDGKLLAVQVAKNKTTPDNDIAAVAADYVFCVEHLAKYADILVVNVSSPNTPGLRDLQATKPLTAILSSVVDAAKSVDRKTKPAVMVKVSPDEDSDAQIEGICTAVWSSGVDGVIVGNTTKKRPEPIPKGYVMPADDVRTLTEVGGYSGPQIFERTLNLVKRYRSKLDQGP------------------------------------------------------------------------------------------------
>UniRef100_E4ZID3	359	0.665	1.417E-105	0	322	419	454	776	797
DGEEAHQAGTRILKALHNFGLNPRERGIADSQGDLTVPVFGHTLSNPIGTSAGIDKGAEIPTPLFELGAAVVEVGAITLLPQEGNPKPRVFRLPSQNALINRYGFNSEGAEHVATRLRQRVREFAYHKGLGMDEEAERAVLDGEAGVPPGSLLPGRLLAVQVAKNKTTSENDIEAVVRDYATTVGHVGKYADILVVNVSSPNTPGLRTLQNVEPLTRLLSGVVQAVKNIDRKTKPAIMVKVSPDEDSEEQISGICEAVWDSGVDGVIVGNTTKKRPDPLPRGYALPASEAKLLLEQGGYSGPQMFERTLALVTKYRKALDQGP------------------------------------------------------------------------------------------------
>UniRef100_UPI0020C567C9	359	0.617	1.938E-105	0	413	419	22	399	403
DAEDAHHAGVRLLRRLYGWGLHPRERGCPDGDGKLVTEVFGHTLSNPIGISGGLDKDAEIPDALFALGPAVVEVGGCTPRPQDGNPRPRVFRIASQNALINRYGLNSQGAEHMAGRLRRRVRAFARAHGFGAEADVDEEVAAaavAEAGVPVGSLAAGRLLAVQIAKNKTTPDSDMAAVERDYVWCAQQLARYADILVVNVSSPNTPGLRDLQRTAPLTQLLTAVVgaaaAAAAEDGGGRRPAVMVKVSPDEDSDEQVRGICAAVRASGVDGVIVGNTTNRR--AVGGGGGLSAAEQLTLGETGGFSGPALFERTVALVGRYRRVLD-----------------------------------------EQQAGMVLFASGGITDGRQAAAVLNAGASVAMVYTGLVYGGSGTITRIKDELR-----
>UniRef100_A0A0E9NIP4	359	0.357	1.938E-105	0	416	419	84	437	458
DPEQGHWLAIKGL----GMGIGPFDR--VSDDERLAVEAFGKKFSSPVSMAAGFDKQAEAIDGLFDLGFSYVEIGSVTPLPQPGNPLPRFFRLPDDKAVINRYGFNSDGHEAVARRLRDRVRKWvidTFPSPYNLLSQFPDGAAVADAAGQPRSLRPGKVLGVNLGKNKTGEE------IEDYVKGVRALGAFADILVINVSSPNTPGLRSLQKKEMLASLLTAVVSEREKL-AEPNPRVCVKIAPDLT-ESDIEDIAWAVKESKVDGVIVSNTTISRPSHLIH--------HRYVEEIGGLSGPPVKPLALTALRTLRRHL--------------------------------------------PKEITIIGAGGISNGKDAVEFARAGASLVQVYTAFGYEGPGLPRKIKDEILEEL--
>UniRef100_A0A0F8B5Z6	359	0.531	1.938E-105	0	415	419	78	457	460
DAEDAHHVSTALLESLYSAGLHPRERT--PENPALATSVFGNPLSNPIGISAGLDKHADIPDVLFDLGAGIVEVGGCTPLAQPGNDRPRLFRVPVLEGLVNRYGLNSHGADAMARKLRERVLRYAISHGVSEEDvlNGAVAVNGADAPVPPGSLRAGKLLLVQVAKNKATDQTDVEAVARDYVYCVKRLAPYADVLVVNVSSPNTPGLRDLQAVEPLTRLLSAVVEEANKTQRRTRPRVMVKVSPDEDEAAQMGGIVQAVMASGVDGVIVGNTTSRRAGLVAQSVPLTGREQRALQETGGYSGPEMFPRTLDLVSRYRKMFDE------------------------------------QMVGSNKDRMTLFATGGITNGKQALETLQAGASAAMVYTTMVYNGAGTVTRIKDEMAKE---
>UniRef100_A0A0A2VGC8	359	0.544	1.938E-105	0	415	419	93	475	484
DAEDAHHIGSKILQFLYEANLHPRERqARHAAPSKLTTEVFGTTIDNPVGISAGLDKDGELTDVLFALGAGVVEIGGITPMAQAGNERPRCFRVAGLDGLVNRYGLNSQGADAVAQRLRKRVRRFARQVG-----ATEEQVLNGGAGVLPGSLATGRLLAVQIAKNKETDEKDQSAVAADYVYCVNRLARYADIVVVNVSSPNTPGLRDLQATEPLTRLLTAVVEAAHKTERKTRPKVMVKVSPDEDDDAQMAGVVEAVHRSGVDGVIVGNTTKRRAGIVPEGVRLSAKDQRALGETGGYSGPAMFSRTLDLVSRYRTMMDAYACEGHET-----------------------------TTDKGDARKTLFATGGVTNGEQALRVLNAGASVAMVYTNMVYGGAGTITRIKGEMEKQ---
>UniRef100_UPI001D05B64C	359	0.706	1.938E-105	0	322	419	130	453	751
DAEDAHHAGVRYIKAMHDFGLAPRERGNADKAlGDLKVEVFGHILDNPLGTSAGIDKDAEIPDALFALGPAIVEVGGATPLAQEGNPKPRVFRIPSQNALINRYGLNSQGAEHMAIQLRERVRQFAYENGLGLEAESEQRILDGEAGVPPGSLVDGKLLAVQVAKNKTTPDNDIAAVAADYVFCVEHLAKYADILVVNVSSPNTPGLRDLQATKPLTAILSSVVDAAKSVDRKTKPAVMVKVSPDEDSDAQIEGICTAVWSSGVDGVIVGNTTKKRPDPIPKGYVMPADDVRTLTEVGGYSGPQMFERTLNLVKRYRSKLDQGP------------------------------------------------------------------------------------------------
>UniRef100_A0A109FAS7	358	0.363	3.625E-105	0	416	419	38	417	430
DPELAHEIAVKILSR----NLGPVDCG--KDDDRLAFELWGKKFDNPIGIAAGFDKHAEAIDGLFNLGFGYVEVGSITPEPQPGNPKPRVFRVEESKSVVNRYGFNSEGHAAALARLRQRVIKFVSDYASLLPPalfptqapssptvspefdpiEAYLASKEGSGAAPadvvgmPRSLQPGRVLGINLGKNKVSDPDSI----DDFVKGIAALGPYADVLVVNVSSPNTPGLRNLQRKGMLSELLEGVVEARNLLPTVVKPPVLVKVAPDLD-DEQLSDIAYAAKTSGVDGVIVSNTTISRPASAGTSTVL--------QETGGLSGPPVKDLALRALSGLYEQTDG--------------------------------------------KIPLVGCGGISSGQDALDYAKAGASLVQLYTGFVYGGVGLPRKIKDELAELL--
>UniRef100_A0A5C5G7L1	358	0.364	3.625E-105	0	413	419	144	519	748
DPELAHELAVKILAK----NVGPVDCG--VDDERLALEVWGKKFDNPIGISAGFDKHAEAIDGLFNLGFGYVEVGSITPEPQPGNPKPRVFRVPETESVINRYGFNSEGHDAALARLRARIIGFVNRYASLLPPDlfpstpethaamdnfdpvrAFLASENGAGAAPadavdmPRSLTPGKVLGINLGKNKVSDPDSI----DDFVKGVASLGPYADVLVVNVSSPNTPGLRNLQRKGMLSELLEGVVKARDALPGSVKPPVLVKVAPDLD-DEQVSDIAFAAQNSGIDGVIVSNTTISRPA--------SAGSSPTLQETGGLSGPPVKALALRALSALYEQTDG--------------------------------------------KIPLVGCGGISTGQDALDYAKAGASLVQLYTGFVYGGVGLPRRIKDELA-----
>UniRef100_A0A166S9P3	358	0.549	4.958E-105	0	415	419	93	475	480
DAEDAHHIGSKILQFLYEANLHPRERQSRHAAPsKLTTEVFGTTIDNPVGISAGLDKDGELTDVLFALGAGIVEIGGITPMAQAGNERPRCFRVAGLDGLVNRYGLNSQGADAVAQRLRNRVRRFAREVG-----ATEEQVLNGEAGVLPGSLAAGRLLAVQIAKNKETDEKDQAAVAADYVYCVNRLARYADIVVVNVSSPNTPGLRDLQATEPLTQLLTAVVEAAHKTERKTRPKVMVKVSPDEDDDAQMAGVVEAVHRSGVDGVIVGNTTKRRAGIVPEGARLSAKDRRALAETGGYSGPAMFSRTLDLVGRYRTMMDAY---AREGHATTT--------------------------DKGDARKTLFATGGVTNGEQALRVLNAGASVAMVYTNMVYGGAGTITRIKGEMEKQ---
>UniRef100_A0A094ATK6	357	0.558	6.781E-105	12	415	419	0	363	372
------------LSTLYTLGLHPRERPSSAG-PDLSTTIFGHVLTSPLGTSAGIDKNASVPDALLALGASYTEVGGIVPKPQAGNPQPRLFRIPSQHALINRFGLNSLGADAVAARLRERVRRYAISAGFGGGDDGERRVLNGEAGVPPGSLVDGKLMGVQIGKNASTPD-DIDSIVADYVYCVQRLARYADVLVVNVSSPNTAGLRDLQAQAPLTAILKAVVKAAGETDREVAPKVMVKVSPDENEAKQVAGICNAVWEAGVDGVIVGNTTKRRPAPIPAGYVLPAEEERiLREETGGYSGPQLFEGTVDLVRKYRNELD---------------------------------------RGRGGERKTVFGSGGITNGKEALKVLEAGADMVQVYTALVYGGAGTLTKIKHDMRRE---
>UniRef100_A0A8K0SHK3	357	0.560	6.781E-105	0	413	419	91	464	469
DAEDAHHAGTATMKLLYDLNLHPRERDDSLNGSELAVTVFGTTLSSPIAISAGLDKHAEIPDALFALGAGIVEVGGCTPLPQDGNPRPRVFRIPSLDGMINRYGLNSYGADSMAVRLRDRLRRFAKSLGV-----TEDEVLNGAAGVPPGSLHQGRLLAVQIAKNKDTDERDHKAVAKDYVYCVQRLARYADILVVNVSSPNTPGLRDLQAVEPLTRLLSAVVDEAAKTDRKHRPKVMVKVSPDENQDEQMEGIVEAVHRSGVDGLIVGNTTKHRAGMNPKDIPLTAKEQKAMTETGGYSGPAMYATTVDLVNRYSKMMN-----------------------------------AYSVKGSSGEPKVIFATGGITNGEQALEVLNKGASVAMVYTGLTYGGAGTITRIKSEMK-----
>UniRef100_A0A2C5Y9L4	357	0.572	6.781E-105	0	413	419	146	514	520
DAEDAHHAGSAALKTLYQLGLHPRERDASLASAPLALGVWGMELDNPIGISAGLDKEGEIADALFALGAGVVEIGGCTPLPQPGNARPRVFRVPALEAMVNRYGLNSRGADHVAMQLRHRLRAFARSRGL-----SEQQVLDGGAGVPPGSLLAGRMLAVQVAKNKETDERDDVAVALDYAYCVNRLAPYADVLVVNVSSPNTPGLRHLQATEPLTRLLTAVVLEARRTQRKTPPRVMVKVSPDEDHDSQLAGIVQAVLDSGVDGIIVANTTKRRTGLVPQGLELTPSEQRALMQHGGFSGPATFDHTLHLVARYRKMLDAHP----------------------------------------GEQKVIFASGGITSGKQALAVLHAGASVAMLYTGLVYGGAGTVTSIKQQLK-----
>UniRef100_UPI001D646DA6	357	0.703	6.781E-105	0	322	419	133	456	734
DAEEAHHAGIRYIKGLYDFGLHPRERGNKDQElADLRVEVFGHILDNPIGTSAGIDKNAEVPSALFALGPAIVEVGGATPLPQEGNPKPRVFRIPSQNALINRYGLNSDGAEHVAMQLRERVRQFAYSHSLGLSAESERIVLDGEADVPPGSLVPGKLLAVQVAKNKTTPDNDIAAVARDYTFCVDHLAKYADILVVNVSSPNTPGLRDLQATAPLTAILSAVVNSAKSVDRKTKPAVMVKVSPDEDSDAQIEGICSAIWAAGVDGVIVGNTTKKRPDPLPKGYIMSAHEKQTLNEMGGYSGPQMFQRTLDLVSRYRTKLDQAP------------------------------------------------------------------------------------------------
>UniRef100_A0A423VW17	357	0.565	9.275E-105	0	413	419	337	724	737
DAEDAHHIGLVALKVLRELGLNPRERparsGVVPEPSDLAVTVFDQAVANPIAISAGLDKDADIPDALFDLGAGIVEVGGCTPHAQSGNPRPRSWRVPAVEGLVNRNGLNSRGADAMAARLRDRVRRFALGLGL-----TEQEVLDGEgVDVPPGSLLPGRLLAVQVAKQKETDERDVEAVARDYVYCVNRLAPYADVLVVNVSSPNTPGLRDLQAAGPLGRILGAVVEEAGRADRKVKPRVMVKVSPDEDEDAQMEGIVRAVYLSGVDGVIVGNTTKRRAGLVAQGVRLTAREQQALAETGGFSGPAMFARTLDLVGRYRKLLDGAALQAAEGGGGKEGEE--------------------------PKQKVIFATGGIKNGEQALQVLNAGASVAMIYTSMVYGGAGTVTRIKGEMR-----
>UniRef100_A0A4V1J188	357	0.345	1.268E-104	0	416	419	81	418	444
DAEQAHAWAVEA----AKWGLVPRD--GKPDDDALRVTLWGRELSNPIGLAAGFDKHAECIDSMFSLGFGTVEVGSVTPEPQPGNPKPRVFRLAEDGAIINRYGFNSQGHQAVLEHLRMRKRHHRAYGKLN----------------AYRSFHDGRLLGINLGKNKTSP----EDTGDDFVLGVQRLGHMADYLVVNVSSPNTPGLRGMQRKDVLYNLLKEVKQARDALD-EPRPPLLVKIAPDL-SDGELEDIAAVVYDCQLDGIIVANTTIQRPSTLKSDPVL-------ARESGGLSGPPVRPMTLHCLREMYRLTGGT--------------------------------------------VPLIACGGVQSGKDALDYARAGATTIQLYTGMVYEGPGIVRRIKDEIADEL--
>UniRef100_A0A498IS42	357	0.338	1.268E-104	0	414	419	255	609	629
DAETAHSLAVSA----AARGWVPREK--RPDPSNLGLEVWGRKFSNPIGLAAGFDKNAEAVDGLLGLGFGFVEIGSVTPVPQEGNPKPRIFRLREELAIINRCGFNSEGIVAVAKRLGA-------QHGKRKLDETTISSSSGEEVKPGGKAGPG-ILGVNLGKNKTSEDAS-----ADYRQGVHTLSQYADYLVINVSSPNTPGLRMLQGRKQLKDLVKRVQGARDEMQwgEEGPPPLLVKIAPDL-SKEDLEDIAAVALALRLDGLIISNTTVSRPESVSKHL--------LASEAGGLSGKPLFDMSTNVLKEMYILTRSVTT--------------------------NINIVQ--------GKIPLIGCGGISSGEDAYKKVRAGASLVQLYTAFAYGGPALIPQIKAELSE----
>UniRef100_A0A5N5NZ73	357	0.552	1.268E-104	0	416	419	349	734	737
DAEDAHHIGTKALQTLYTLGLHPRDRTEsssslsaTKNNNPLGITVFDTPLPNPIGISAGLDKNADIPDALFALGPAVVEIGGVTPRPQEGNPRPRVFRVPAVRALVNRYGLNSLGADAVAARLRDRLRRFARAAGVDEADLLDGLVTDKAgRTVNPGALAPGKLLAVQIAKNKNTDEKDVEAVVADYVYCVQRLAKYADVLVVNVSSPNTPGLRDLQAVEPLSRLLGAVVEEARKTERRVKPRVMVKVSPDEDDESQIEGVVRAIGLSGVDGVIVGNTTKRRAGLVPAGVKLTGREQRALLEDGGFSGPVTFDRTLELVGRYRKMLD--------SVAGDQHK-------------------------------VIFASGGITNGQQALKVLNAGASLAMLYTGMVYGGSGTVTRIKREMRKEL--
>UniRef100_A0A507EA74	356	0.350	1.735E-104	0	417	419	93	451	468
DAEEAHKFAIW----CGKNGLVPEE--HVQDDAVLQTEVWGKKVTNPVGLAAGFDKNAEAIDSLLGFGFGLVEIGSVTPQPQPGNPKPRMFRLTEDKAVINRYGFNSDGHATVEQRLKSRIRKWLYRNRNMLNPAAGAAdLLPHPTQLPadvPNALKDGRLLGVNLGKNKTSAADS----NEDYVNGVTRLGPYADYLVVNISSPNTPGLRALQRREPIQKLLEEVKHARDE-NLPHHPPLLVKIAPDL-GDKELEDIAAVVQAAGIDGVIISNTTISRPVTLMSDRKVT-------TETGGLSGPPLHELSLSAVRKFYRLTNG--------------------------------------------KVPIVGCGGIHSADQAIAFAKAGASLVQLYSAMSYDGPGLIDEIKLDVARRLK-
>UniRef100_N1PK70	356	0.686	1.735E-104	0	333	419	148	482	750
DAEEAHHAGIRYIKGLYDFGLHPRERGNKDQElGDLKVEVFGHVLDNPIGTSAGIDKNAEVPSALFALGPAIVEVGGATPLPQEGNPKPRVFRIPSQNALINRYGLNSDGAEHVAMQLRERVRQFAYSHSLGLTAESERIVLDGEADVPPGSLVPGKLLAVQVAKNKTTPDNDIAAVAGDYTFCVDHLAKYADIMVVNVSSPNTPGLRDLQATAPLTAILSAVVKSAKSVDRKTKPAVMVKVSPDEDSDAQIEGICSAIWAAGVDGVIVGNTTKRRPDPLPKGYIVAAHEKQILSEIGGYSGPQMFQRTLDLVSRYRAKLDQGPQDSSPSQSLVQ-------------------------------------------------------------------------------------
>UniRef100_UPI001C99BFCE	356	0.330	2.373E-104	0	417	419	15	340	357
DPETAHGLTIKALKT----GLVPPARG--RDEPALRTRVWGLDFANPVGLAAGFDKNAEVVDAMLNLGFGFVEPGSVTPRPQPGNPRPRLFRLVEQRAVINRMGFNNEGLEAFARRLERRR---------------------------DAAKRASGIVGANLGKNKDTAD-----AADDYVIGVRRLAPLADYLVVNVSSPNTPGLRALQGRDPLRALLERVLEARAACGLTRNPPLLLKIAPDLT-VEDKGDIAAVALESGIDGLIVSNTTIARPDSIP---------AAMRGEAGGLSGRPLFEASTSVLREIYALT--------------------------------------------GGKLPIVGVGGVATGGDAYAKIRAGASLVQLYSAMVYAGPAVVHRIRRELAELLR-
>UniRef100_A0A2S5BET9	356	0.352	2.373E-104	0	417	419	164	543	754
DPELAHEIAVKILSQ----NMGPVDCG--KDDESLAFELWGKKFDNPIGIAAGFDKHAEAIDGLFNLGFGYVEVGSITPEAQPGNPKPRVFRVEESQSVVNRYGFNSEGHAAALARLRRRVLKFVSDYAALLPPalfpeqpahagiaegfdpvEAYLASKEGSGAAPadavgmPRSLQPGKVLGINLGKNKVSDPDSI----DDFVKGVASLGPYADVLIVNVSSPNTPGLRNLQRKGMLSELLEGVVNARNLLPTSVKPPVLVKVAPDLD-EEQLSDIAYAARTAGIDGVIVSNTTISRPASAGKSLVL--------QETGGLSGPPVKELALKALSGLYEQTDG--------------------------------------------KIPLIGCGGISSGQDALDYAKAGASLVQLYTGFVYGGVGLPRRIKDELAELLK-
>UniRef100_Q5PR57	355	0.326	3.245E-104	2	417	419	50	376	407
--ETAHLMAVR----LIGLGLVPR--NNYKDPTSLEVHVMGRKFQNPVGMAAGFDKHGEAVDGLYRLGFGFVEVGTVTPKPQDGNPKPRVFRLESDQAVINRYGFNSCGLSAVHERLKAR------------------------EHVQSELTKAGKPLGINLGKNKLSPD-----AVSDYVEGVRTLGPLADYLVVNVSSPNTPGLRDLQGKEELRHLLDKVVKERDSLRIENRPPVLVKIAPDLTT-QDKQDIAEVIMEVGVDGVMVSNTTVSRPDTLKD---------PNRVETGGLSGQPLKELSTQTVREMYTLTQG--------------------------------------------KLPIVGVGGVASGQDAMDKIRAGASLVQLYTALVYQGPPVVNKIKRELDDLLK-
>UniRef100_M7SD79	355	0.519	3.245E-104	0	416	419	59	521	531
DAEDAHNTTVALLKVLYELGLHPRERPststsspssSSQENPDLSIQVFStdpHPLANPIGISAGLDKHAEIPDALFALGAAVVEVGGCTPLAQDGNPRPRMFRIPALDGLVNRYGLNSRGADDVARRLRERVRRFARAAGL-----TEAEVLDGAAGVPPGSLQAGRILAVQIAKNKDTDERDVAAVQRDYVYCVSRLAPYADVLVVNVSSPNTPGLRDLQATEPLTRILGAVVEEARRCAEPNrsafKPKVMVKVSPDEDEDAQIEGIAQAVWASGVDGVIVGNTTKRRTGVVPDGIRLTPREKTALAETGGYSGPAMFDRTEELVGKYRKLLDARTLQQQalssvaaaagtdakvqvaddeavdtslaaidgaitGMVEDTSPTSKKEAASSLSPSTGTDGVKGVEAEQQQQQPKVIWATGGITNGQQALRVLNAGASIAMVYTGLVYGGAGTVTRIKSEMKGEM--
>UniRef100_A0A4Z1IZJ8	355	0.552	4.438E-104	0	415	419	83	472	477
DAEEAHHVGTKALKTLYSFGLHPRDRSFRKgntDKADLSVEVWDQKLQNPIGTSAGLDKLAEVPDALFALGPAIVVVGGCTPLAQDGNPKPR-------------------GADDMAMRLRERVRLYAYQNGLGVGEDAEKMVLNGEAGVPPGSLLDGKLLAVQVAKNKNTNGDDIDAVKRDYVHCVERLAPYSDILVVNVSSPNTPGLRTLQKVDPLSRILEGVVGAAKSVDRKTKPRVMVKVSPDDDQDEQIEGIVEAVWRSGVDGIIVGNTTNRRDKLIPDDIRISARERRVLEEQGGFSGPPMFERTLSLVKRYRALLDrGPPQQDTTTESNDNGL-VSTIAEKAK----------SLTGNKTNDQKVIFATCCITNGKQALEVLNAGANVAQVYTAMVYGGAGTITLIKTEMSNE---
>UniRef100_U1HH48	355	0.690	4.438E-104	0	322	419	88	410	714
DAEEAHHAGNSALKFLWQFGLYPRERGDPDSAGDLQIEVFGYNLVNPIATSAGIDKDADIPDALFAMGPAIVEVGGVTPLPQEGNAKPRVFRVPSQNALINRYGLNSEGADHVAMHLRHRVREFARAKNYGQDAEAEQYVLDGHAHVPPGSLMPGRLLAVNIAKNKQTPDEDIDRVTDDYVYCVERLGPYADILVVNVSSPNTPGLRSLQQSKPLTTILTGVVNAAQNVNRTKKPAIMVKVSPDEDSDEQIAGICDAVWNSGVDGLIVGNTTKARPDPLPLGYKLSPVEEQVLLEQGGYSGPQLFDRTISLVKKYRKLLENRP------------------------------------------------------------------------------------------------
>UniRef100_A0A8H7ALJ5	355	0.696	4.438E-104	0	322	419	88	410	714
DAEEAHHAGNSALKFLWQFGLYPRERGDPDSAGDLQIEVFGYNLVNPIATSAGIDKDADIPDALFAIGPAIVEVGGVTPLPQEGNAKPRVFRVPSQNALINRYGLNSEGADHVAMHLRHRVREFARAKNYGQDAEAEQYVLDGHAHVPPGSLMPGRLLAVNIAKNKQTPDEDIDRVTEDYVYCVERLGPYADILVVNVSSPNTPGLRSLQQSKPLTTILTGVVNAAQNVNRNKKPAVMVKVSPDEDSDEQIVGICDAVWNSGVDGLIVGNTTQARPDPLPLGYKLSPVEEQVLLEQGGYSGPQLFDRTISLVKKYRKLLETRP------------------------------------------------------------------------------------------------
>UniRef100_A0A5N5NY49	355	0.550	4.438E-104	0	416	419	357	740	743
DAEDAHHIGTKALQTLYTLGLHQRDRTESSSYTSttnpLGITVFDTPLPNPIGISAGLDKNADIPDALFALGPAVVEIGGVTPRPQEGNPRPRVFRVPAVRALVNRYGLNSLGADAVAARLRDRLRRFARAAGVDEADLLDGLVADKTTGrtVNPGALAPGKLLAVQMAKNKNTDEKDVEAVVADYVYCVQRLAKYADVLVVNVSSPNTPGLRDLQAVEPLSRLLGAVVEEARKTERRVKPRVMVKVSPDEDDESQIEGVVQAISLSGVDGVIVGNTTKRRAGLVPAGVKLTGREQRALLEDGGFSGPVTFDRTLELVGRYRKMLD--------SVAGDQHK-------------------------------VIFASGGITNGQQALKVLNAGASLAMLYTGMVYGGSGTVTRIKREMKKEL--
>UniRef100_A0A2X0KWT1	355	0.334	4.438E-104	0	412	419	285	669	906
DPEQAHEWAVQFL----SSGLAPVDCG-EDDPALLSTEVWGQTFSSPIGMAAGWDKHAVAIDGLFNLGFSYVEVGSVTPEPQPGNPKPRLFRVPEMDAVVNRYGFNSEGHQIVQSRLRQRLEKWVhlmkahlpahflptppaatdsiqigaerdVVEGLLTSEGGKEALVADRLGLP-RSLKPGRVLGINLGKNKTSDPDSIE----DFVKGVTSLGPYADVLVINVSSPNTPGLRDLQRKGMMTELLNGVVQARNDLKGEKKPPILVKIAPDVDA-KQLEDIAEAVKSSKVDGIIVSNTTISRPDL--SNSSASTETISVLAETGGLSGPPVKPLALKAISTLYDLTDG--------------------------------------------QIPLVGCGGISSGQDAVDFAKAGASLVQVYTGVIYHGVGLPRKIKDEL------
>UniRef100_A0A1A8BDS3	355	0.340	6.070E-104	1	417	419	49	376	397
-PETAHVLSVKML----GMGLVPLNR--FQDPASLEVNVFGLKFKNPIGIAAGFDKHGEAVDGLYKLGFGFVEVGTITPKPQEGNPKPRVFRLPADHAVINRYGFNSCGLAEVQMRLKAREAKQQEHSKTGL------------------------PLGINLGKNKLSQDAS-----ADYLEGVRALGPLADYLVVNVSSPNTPGLRNLQGKAELRQLLRLVLKERDALQEKHKPPVLVKIAPDLT-DQDKRDIADVVTELGVDGLMVTNTTVSRPETLQD---------PHKSEAGGLSGQPLKDLATKTVREMYRLTQG--------------------------------------------KVPIIGIGGVSSGQDAMEKIRAGASLVQLYTALTYQGPPVVTKIKRELEQLLK-
>UniRef100_A0A0K3C4I5	354	0.347	8.301E-104	0	417	419	133	512	709
DPELAHQVAVKILSA----NMGPVDCG--VDDERLAFELWGKHFSNPIGIAAGFDKHAEAIDGLFNLGFGYVEVGSITPEPQSGNPKPRVFRVPESNSVVNRYGFNSEGHAAALARLRQRVIKFVNDYASVLPAelfpstpstavaaqnfdpvTSYLASRDGSGAAPadtvgmPRSLHPGKVLGINLGKNKSSDPDSI----DDFVKGVAALGPYADVLVVNVSSPNTPGLRNLQRKGMLSELLEGVVQARNLLPTSIKPPVLVKVAPDLD-DEQLSDIAYAAKTAGIDGVIVSNTTISRP--------PSAGSSPVLQETGGLSGPPVKALALRALSALYEQTDG--------------------------------------------KVPLVGCGGISSGQDALDYAKAGASLVQLYTGFVYGGAGLPRRIKDELAELLR-
>UniRef100_UPI000D736722	354	0.334	1.135E-103	1	417	419	55	416	436
-PETAHKLSVAA----AKYKLVPRPR--VADPLSLKTEVWGRTFNNPVGLAAGFDKHGEAVDGLLKAGFGFVEIGSVTPVPQPGNEKPRVFRLTEDRAVINRYGFNSEGHDAVFKRLRHReaepvvSDMIKYPHMGDARNRANVNfWTEHTQMWPNHKLRRERgLMGVNLGKNKLS-----GHPVSDYVTGVRIFGKVADYLVINVSSPNTPGLRDLQGKKELEELLDQVVAERDRLRVSPKPPLLLKIAPDL-SDKDKEDIAAVVtrPQGGVDGLIVTNTTVQRPSTL---------KSKHKGEAGGLSGEPLKDMSTSVVRDMYRLTKG--------------------------------------------KVPIIGTGGISSGKDAYEKIKAGASLIQVYTALVYHGPPVVAKIKRELDQLLR-
>UniRef100_A0A2U9S4J5	353	0.334	1.553E-103	0	417	419	15	340	357
DPETAHGLTVKALKT----GLVPPARG--KDDPALHTRVWGLDFANPVGLAAGFDKNAEVIDATLNLGFGFVEPGSVTPRPQPGNPRPRLFRLVEQRAIINRMGFNNEGLEVFAQRLERRR--------------------DSARRVP-------GIVGANLGKNKDTAD-----AADDYVISVRRLASLVDYLVVNVSSPNTPGLRALQGRDPLRALLDRALEARAACGLTRNPPLLLKIAPDLT-VEDKSDIAAVALESGIDGLIISNTTIARPDGIP---------AAMRSESGGLSGAPLFEASTSVLREIYALT--------------------------------------------GGKLPIIGVGGVATGEDAYAKIRAGASLVQLYSAMVYAGPAVVHRIRRELADLLR-
>UniRef100_UPI00234FD405	353	0.336	2.123E-103	1	416	419	86	412	446
-AETAHVMAVRLL----SLGLVPRSR--YQDPASLEVNVMGRRFGNPVGIAAGFDKHGEAVDALYRLGFGFVEVGTVTPKPQEGNPKPRVFRLEADQAVINRYGFNSCGVLAVQERLKAR------------------------QGVQSELTKAGKPLGINLGKNKLSTD-----AVADYLEGVRTLGPLADYLVVNVSSPNTPGLRDLQGKKELRHLLDKVLKARDTLQGANRPPVMVKIAPDL-SQQDKQDIAEVITELGVDGLIVSNTTVSRPETLQD---------HNRNEVGGLSGQPLKGRSTRTVREMYTLTKG--------------------------------------------KVPIVGVGGVASGQDALDKIRAGASLVQLYTALVYQGPPVVTKIKRELHELL--
>UniRef100_A0A3Q2D4I3	353	0.338	2.904E-103	1	417	419	49	376	399
-AETAHVLAVK----LIGLGLVPLNR--YQDPASLEVNVLGLKFRNPVGIAAGFDKNGEAVDGLFKLGFGFVEVGTITPKPQEGNPKPRVFRLPADQAIINRYGFNSCGLSEVHTRLKARGEMQQEHSNTGL------------------------PLGINLGKNKHSQD-----AAADYSEGVRALGPLADYLVVNVSSPNTPGLRDLQGKAELRQLLRTVLKERDGLQEERKPPVLVKIAPDLSA-QDKQDIADVVAELGVDGLMVSNTTVSRPEALQD---------PHKSETGGLSGQPLKDLSTRTVSEMYNLTKG--------------------------------------------KVPIIGIGGVASGQDAMDKIRAGASLVQLYTALTYQGPPVVKKIKRELEKLLK-
>UniRef100_A0A3B4C6E8	353	0.326	2.904E-103	1	416	419	49	375	421
-AETAHVMAVRLL----SLGLVPRNR--YQDPASLEVNVMGQRFRNPVGIAAGFDKHGEAVDALYRLGFGFVEVGTVTPKPQEGNPKPRVFRLEADQAVINRYGFNSCGLLAVQERLKAR------------------------ACVQSELTRAGTPLGINLGKNKLSTD-----AAADYLEGVRTLGPLADYLVVNVSSPNTPGLRNLQGKEELRHLLEKVLKERDSLKGTNRPPVMVKIAPDL-SQQDKQDIAEVITELGLDGLIVSNTTVSRPETLQD---------PKKNETGGLSGQPLKELSTCMVWEMYTLTKG--------------------------------------------KVPIIGVGGVASGQDALDKIRAGASLVQLYTALVYQGPPVVNKIKRELHELL--
>UniRef100_A0A4P9ZYL5	353	0.335	2.904E-103	0	416	419	78	434	448
DPEDVHRLSIQ----LASYGLSPKDPRRDREDSALEMELWGHTLTNPLGLAAGFDKHAEAVDAMFDLGFGLVEVGSITPRPQPGNPRPRVFRIPEARAVINRYGFNSEGHAAAYDRLMHR---YWGHVISNQSLDPETSGTEEPIEKSYRSGRSGRLLGINLGKNTDSPTDSYE----DYVEGVKRFGHLADYLVVNVSCPNTPGQREQQKEGRLVSLLKQVVSTRNQLN-GHQPPLVVKISPDL-SEAELREIADAALTARVDGIIISNTTTQRPRQL---LPLSESSAQNFQEKGGLSGLPVRDLALRTVRQMYQLTDG--------------------------------------------RIPLIGCGGVSSGADAVALARAGASAVQLYTSMVYDGPGLPRRIKDEVVELL--
>UniRef100_UPI001FF00C61	352	0.334	3.972E-103	1	416	419	49	375	409
-AETAHVMAVRFL----SLGLVPR--NGYKDPASLEVNVLGRRFENPLGIAAGFDKHGEAVDGLYRLGFGFVEVGTVTPKPQEGNPKPRVFRLEADQAVINRYGFNSCGIVAVRERLKAR------------------------EGVQSELTKAGKPLGINLGKNKLSTD-----AVADYLEGVRMLGPLADYLVVNVSSPNTPGLRDLQGKKELHHLLEKVLKARDTLQVANRPPVMVKIAPDL-SQQDKQDIAEVITELGVDGLIVSNTTVSRPETLQD---------NNRNETGGLSGQPLKELSTRTVREMYSLTRG--------------------------------------------KVPIVGVGGVASGQDALDKIRAGASLVQLYTALVYQGPPIVTKIKRELHELL--
>UniRef100_A0A8B9KUQ4	352	0.334	3.972E-103	1	416	419	49	375	422
-AEMAHVMAVRLL----SLGLVPRNR--YQDPASLEVTVMGQRFRNPVGMAAGFDKHGEAVDTLYQLGFGFVEVGTVTPKPQEGNPKPRVFRLEADQAVINRYGFNSCGLLAVEERLKTR------------------------AGTQLELARAGRPLGINLGKNKLSTD-----AVADYLEGVRTLGPLADYLVINVSSPNTPGLRDLQGKKELRHLLAKVLKERDSLQGKNRPPVLVKIAPDL-SQQDKQDIAEVITELGVDGLIVSNTTVSRPETLQD---------PKKNEIGGLSGQPLKDMSTRMVREMYTLTKG--------------------------------------------KVPIIGVGGIACGQDALDKIRAGASLVQLYTALVYQGPPVVTKIKRELDELL--
>UniRef100_UPI00201F59FE	352	0.318	5.431E-103	1	416	419	54	415	435
-AERAHNLAVIA----AKYKMVP--KPTLADSPNLKTQVWGLEFSNPVGLAAGFDKHGEAVEGLMKVGFGFVEVGSITPEPQPGNPKPRVFRLKKDKAVINRYGFNSDGHESVYQRLHPRatptpepcsLPRMSEQRNMLNVNLWTDTSCAHSADNNKNNVERKGVLGVNLGKNKTSTD-----SGQDYVRGVKKFGCVADYLVINVSSPNTPGLRSLQGRQQLEDLLDKVVTARDELRGSHKPPLLVKIAPDLT-DQDKQDIAAVVskKKCGVDGLIVTNTTVSRP---------PSLMSDDKAEIGGLSGEPLKTLSTATVRDMYRLTQG--------------------------------------------KIPIIGVGGISSGVDAYEKIRAGASLVQLYTALVYQGPPVVSRIKRELQELL--
>UniRef100_A0A077R595	352	0.331	5.431E-103	0	417	419	105	488	677
DPESAQKLAIKMLET----GLAPRDL--VDDDAVLQTELFGRKLSNPIGLAAGFDKQAEAIDGLLDLGFGFVEIGSVTPEPQPGNPQPRYFRLIEDNACINRFGFNSEGHNVILSRLRDRVRRWLLHSSsvaslqdalVSSPDSATPDARQLIAAHPkstsafvdatdlPRSLRPAKMLGINLGKNKTSP----EESVDDYVKGVERLGPYADMIIVNVSSPNTPGLRRLQRRGVLEDLLTKVVKARNSMveshlsfsDKKIQVPLLVKIAPDLTEDE-LHDVADAALKSGIDGLVISNTTISRPAFL--------RSSEHVRETGGLSGPPVKPLALKALTTVNQRLQG--------------------------------------------KLPIIGCGGIASGQDALDYAKAGASAIELYTSFGYQGVGLPRRIKDELVDLLK-
>UniRef100_UPI001F40B11D	351	0.332	7.428E-103	0	417	419	12	337	354
DPETAHGLTIKALKS----GLVPAVRG--RDEPVLRTRVWGLEFANPVGLAAGFDKNAEVVDAMLRLGFGFAEAGSVTPRPQPGNPRPRLFRLAGQGAVINRMGFNNEGLEAFAARLERRRDDP---------------------------RRASGPVGANLGKNKDTAD-----AADDYVIGVRRLAPLADYLVVNVSSPNTPGLRALQGREPLRELLGRALDARAACKLTRDPPLLLKIAPDLTA-EDKSDIAAVALESGIDGLIVSNTTIARPDDIP---------QPLRAEAGGLSGRPLFGPSTAVLKEMYGLT--------------------------------------------GGKLPLVGAGGIASGADAYAKIRAGASLVQFYSAMVYGGPALVHRIRDELAALLR-
>UniRef100_A0A3Q2PVE0	351	0.330	7.428E-103	1	417	419	49	376	399
-PETAHVLSVK----MIGLGLVPLNR--YQDPASLEVNVLGLKFKNPVGIAAGFDKNGEAVDGLYKLGFGFVEVGTITPKPQEGNPKPRVFRLTADQAVINRYGFNSCGLAEVHTRLKARAEMQQEHSNTGL------------------------PLGINLGKNKLSPD-----AAADYSEGVRALGPLADYLVVNVSSPNTPGLRDLQGKAELRQLLCTVLKERDALQEEHKPPVLVKIAPDLSA-QDKQDIADVVSELGVDGLMVSNTTVSRPEALQD---------PHKSETGGLSGQPLKDLSTKTVREMYNLTKG--------------------------------------------KVPIVGIGGVASGQDAMDKIRAGASLVQLYTALTYQGPPVVTKIKRELEQLLK-
>UniRef100_A0A1B7NPR3	351	0.626	7.428E-103	0	414	419	120	493	501
DAEDAHHAGVDWLKFLYRFGLHPRERGNPDGDGKLVTEVFGYTLCNPIGISGGLDKDAEIPSALFELGPAIVEVGGTTPLPQEGNPRNRVFRIVSQNALINRYGLNSNGADHMAAVLKQRVREFAYAHGFGSSEFSEQRVLDGEAGVPAGSLTDGKLLAVQIAKNKSTPETDIEAVKKDYVYCVDRLGKYADILVVNVSSPNTPGLRTLQESGPLTALLKGVVEAAKHTSRKTKPYVMVKVSPDEDTDEQITGICDAVWASGVNGII---------------------------PLGSASGPHLFNKTVDLVARYRTLLDEKLVSDDDGPDSTLSPSETGAMT-------------SPGKSYLAPKV-IFASGGITDGEQASKALKAGANVAMLYTGLVYGGSGTITRMKEEMRE----
>UniRef100_UPI002367507B	351	0.330	1.016E-102	0	417	419	12	337	354
DPETAHGLTIKALKT----GLVPAPRG--RDEPSLRSRVWGLDFTNPVGLAAGFDKNAEVVDAMLRLGFGFVEPGSVTPRPQPGNPRPRLFRLVEQGAVINRMGFNNQGLDAFAERLERRR---------------------------DNPRRAAGIVGANLGKNKDTVD-----AADDYVIGARRLAPLADYLVVNVSSPNTPGLRALQGRAPLRELLGRVLDARAACKLARNPPLLLKIAPDLTA-EDKADIAAVALESGIDGLIVSNTTIARPAEIPE---------PLRAEAGGLSGRPLFGPSTAVLKEIYGLT--------------------------------------------GGKLPLVGAGGIASGADAYAKIRAGASLVQFYSAMVYGGPALVHRIRDELAGLLR-
>UniRef100_A0A2U1VJC5	351	0.327	1.016E-102	0	417	419	15	340	357
DPEVAHGLTIRALKA----GVIP--AGRGVDDPVLHTRVWGLDFTNPVGLAAGFDKNAEVVDATLKLGFGFVEPGSVTPRPQPGNPRPRLFRLVEQRAVINRMGFNNEGLEAFAQRLERRR---------------------------DAARRAPGVVGANLGKNKDTVD-----AADDYVIGVRRLAPLVDYLAVNVSSPNTPGLRALQGREPLRALLDRVLEARAACGLSRNPPVLLKIAPDLT-VEDKSDIAAVALESGIDGLIVSNTTIARPDEIP---------QALRGEAGGLSGRPLFAPSTSVLREIYALTNG--------------------------------------------KLPIIGVGGISSGADAYAKIRAGASLVQFYSAMVYAGPALIHRMRRDLAELLR-
>UniRef100_S4RRL4	351	0.348	1.016E-102	1	416	419	43	371	390
-PEAAHTLSIRLL----ALGLGPRLRPTRNDGPALETRVFGRTFANPVGIAAGFDKHGEAVDGLFHLGLGFVEVGSITPLPQPGNPKPRVFRLSEDSAVINRYGFNSDGHEVVAARLGAR------------------------ADAQKELSRGGHPLGINLGKNKLSP-----SAADDYVAGVTRFGPLADYLVVNVSCPNTPGLQVLQGCSELRALLQQVVRARDALPTPHRPALLLKIAPDLT-DEAKRDIAAVVTEMGVDGLIVSNTTLSRPAGL---------QSAHRTETGGLSGVPLRELSTQTVRDMYKLT--------------------------------------------GGSVPIVGVGGITNGADAFEKINAGASLVQLYTALMYQGPPVIARVKRELQDLL--
>UniRef100_S3C457	351	0.513	1.016E-102	0	417	419	133	535	540
DAEDAHHYGTASLKLLHRLGLNPRDRtDTPENATATQVSIFDgaYTLSNPIGISAGLDKDADIPDPLFDLGAAVVEVGGCTPRPQAGNPKPRVFRVPSVEGMINRYGLNSIGADALASRLRNRLRAFAREHNLR-----EEDILSGAAGVPVGSLRPGKILAVQVAKNKDTDENDVRAVAEDYAYCVRRLAPYADVLVVNVSSPNTPGLRELQAVEPLTRILEAVVDEAKKTAstankstaaveaglqtiRAHAPRVLVKVSPDEDEDSQIDGICEAVWASGVDGIIVGNTTKRRTGIVPEKLALRKTEKRNFGEIGGYSGPAMYDRTLALVARYRKRLDEQALKISEGS------------------------------SQKATPKTLMASGGVTNGDQALRLLNAGASVAFLYTGLVYGGAGTVTRIKQELREQVK-
>UniRef100_A0A137PHV6	351	0.357	1.389E-102	0	416	419	72	428	446
DPETAHRVSILGCK----FGLGPKSY--QIDDEKLAVKVWGHRFANPVGISAGYDKHAEAIDPLFNLGFGLVEIGSVTPKPQEGNPLPRFFRLSEDKAVINRYGFNSDGHDAVEERLQRRfwsllRDSHWESSSRELKDPNYSYNLQGE-----KSGHKDKWLGVNLGKNKVSPAES----NQDYVDGVHKLGPYADYLVVNISSPNTPGLRDLQKTESLRRLIKEAQDARNTLP-SPLPPLLVKIAPDL-SDEEAKDISSVLKDLKVDGVIISNTTISRPSTLKSGLTDP----KTVAQVGGLSGPAVKPLAVSLVKKIYNLTEG--------------------------------------------KVPIVGCGGISSGQDAVDFAKAGASLVQFYTHLGYRGPGAVDEIKREVTELL--
>UniRef100_A0A9D3T387	351	0.326	1.389E-102	1	417	419	81	408	461
-PETAHVLAVR----MISLGLVPRSR--YQDPPSLEVNVLGHRFRNPVGIAAGFDKHGEAVDGLFRLGFGFVEVGTVTPQPQEGNPKPRVFRLTADQAVINRYGFNSCGLAEVQERLKKR-------------EATQLQLTHA-----------GQPMGINLGKNKLTQD-----AAADFTEGVRTLGPLADYLVVNVSSPNTPGLRDLQGKEELRRLLDRVLKERDALKCEQRPPVLVKIAPDLTA-QDKQDIADVISELGVDGVIVSNTTVSRPDELKD---------PQQREVGGLSGRPLRDMATHTVREMYCLTKG--------------------------------------------KVPIVGVGGVASGQDALDKIRAGASLVQLYTSLTYQGPPVVTKVKRELEQLLK-
>UniRef100_A0A1Y1HJL1	350	0.316	1.900E-102	0	417	419	57	404	421
DPETAHRLAVLS----ASWGLLPREK--RPDPPELAITVWGRRFTNPIGLAAGFDKDAEAVENLILVGFGHVEVGSVTPLPQPGNPKPRVFRIPEEQAVINRYGFNSEGIVAVAQRLGARHGRQKLQGSGGDPKELEGTHFDSKT--------QKGVLGVNLGKNKDSPD-----AGADYVQGVHTLSQYADYLVINISSPNTPGLRKLQGRKQLQELIRRVLAARDEMQWGedGPPPLLVKIAPDL-ARADLEDIAAVALAVHLDGLIISNTTISRPESI--------QGHANGNETGGLSGPPLLEMSTDVQAQMYKLTKG--------------------------------------------KVPLVGCGGVSSGRDAYKKIRAGASLVQLYTALVYKGPKLLPDMKKELVECLK-
>UniRef100_W5MAC5	350	0.326	1.900E-102	1	417	419	50	377	426
-AETAHVLAVRLL----ALGLVPR--CQHQDSAALEVHVLGQRFRNPVGIAAGFDKHGEAVDGLYGLGFGFVEVGTVTPQPQEGNPKPRVFRLAADQAVINRYGFNSCGHAAVQERLKARKAS------------------------QIELTKAGQPLGINLGKNKLSRD-----AASDYLEGVRTLGPLADYLVVNVSSPNTPGLRDLQGKAELRHLLDRVLKVRDALQREPRPPVLVKIAPDL-SPQDKQDIAEVITELGVDGLIVTNTTVSRPATLQD---------PQREETGGLSGTPLREMSTQMVSEMYRLT--------------------------------------------AGKVPIIGVGGVSSGQDALDKIRAGASLVQLYTAFAFQGPPIVGKIKRELEQLLK-
>UniRef100_A0A2Z6S0F0	350	0.317	1.900E-102	1	417	419	53	413	427
-PESSHKFAIWVFK----WGLNAKDR--LPDDERLSVEVWGKKISNPICLAAGFDKHGEAIDGLFDVGFGYVEVGSVTPEPQPGNPKPRMFRLPEDKAIINRYGFNSDGHKQVELRLRDRVRRYLYHSAKlhpnitaaLLASSPDKASLSDALGI-NRSLKEDKLLGINLGKNKWSSAKD----VQDFIKGIKTFGSYADVLVVNISSPNTPGLRGLQRKEIFEKLLKEVIGARNLL-HEPRPALLVKIAPDLT-DNELEDIADTALSSGVDGIIVSNTTISRPNTL-------QSDSSLISETGGLSGPPVKPLALKALRKIYQHTNG--------------------------------------------KLLLVGCGGISNAKDAIEYAKAGATLVQLYTSFGYDGVGKPRELKDDILRELK-
>UniRef100_A0A4U0W870	350	0.694	1.900E-102	0	310	419	119	429	430
DAEEAHEAGTRILNALHSFGVHPRERGDPDVAGDLRVEVFGHVLDNPIGTSAGIDKNAEIPGPLLALGPAIVEVGGATPYPQEGNPKPRVFRLPSQNALINRYGLNSEGADNVAMRLRQRVREFAYAMGFGIDEEAERKVLDGEAGVPPGSLTSGKLMAVQVAKNKFTPDQDIEAVRRDYVYCVDQLARYADIIVVNVSSPNTPGLRALQDVGPLTKILTGVVDAAKATNRRTKPAVMVKVSPDEDSEDQISGICEAVWKSGVDGVIVGNTTKKRPDPIPKGYVMPSKESALLAEIGGYSGPQMFERTLDL------------------------------------------------------------------------------------------------------------
>UniRef100_UPI001C0509EA	350	0.330	1.900E-102	1	417	419	182	508	531
-PEAAHGLALRA----AALGLLP---STRPDGPALEVRVLGQRFRNPLGLAAGFDKQCEAVDGLFKMGFGFVEVGTVTPKPQEGNPRPRVFRLAEDEAVINRYGFNSHGHVAVERRLRARQETQIRLTGAGM------------------------PLGVNLGKNKSSTD-----AAADYVAGVRTLGPLADYLVVNVSSPNTPGLRDLQGKAELRDLLSKVLVERDLLPCERKPAVLVKIAPDLTA-QDKQDIASVVCELGVDGLIVSNTTVSRPSGL---------RSRQRMEPGGLSGKPLRELSTQIIREMYALTQG--------------------------------------------RVPIIGVGGVSNGQDALEKIRAGASLVQLYTALVYHGPPVVGTVKRELEELLR-
>UniRef100_V5GGD1	350	0.328	1.900E-102	0	417	419	113	496	679
DPESAQKLAIKMLET----GLAPRDM--VDDDAVLETELFGRKLSNPIGLAAGFDKQAEAIDGLLDLGFGFIEIGSVTPEPQPGNPQPRYFRLIEDNACINRFGFNSDGHNVILSRLRDRVRRWLLHSSsvsslqdalVGSPDHATPDARQLIASHPkstsafvdatdlPRSLRPAKMLGINLGKNKTSK----EESVDDYVKGVERLGPYADMIIVNVSSPNTPGLRRLQRRGVLEDLLTQVVKARNGMveshlsfsNKKVEVPLLVKIAPDL-SEEELHDVADAALKSGIDGLVISNTTIVRPTSL--------RSSEHVRETGGLSGPPVKPLALKALTTVYKRLEG--------------------------------------------KLPIIGCGGIASGQDALDYAKAGASAIELYTSFGYQGVGLPRRLKDELVELLK-
>UniRef100_UPI0021E2BE5E	350	0.316	2.598E-102	1	417	419	49	376	416
-AETAHVMAVR----LIGLGLVPR--NNYKDPASLEVHVMGRKFQNPVGLAAGFDKHGEAVDGLYRLGFGFVEVGTVTPKAQDGNPKPRVFRLESDQAVINRYGFNSCGLSAVHERLKARK------------------------HVQSKLTKAGKPLGINLGKNKLSTD-----AVSDYVEGVRTLGPLADYLVVNVSSPNTPGLRDLQGKEELHHLLAKVIKERDSLRSENRPPVLVKIAPDLST-QDKQDIAEVIIKVGVDGLMVSNTTVSRPDSLKD---------PKKHEIGGLSGQPLKELSTQTVREMYTLTQG--------------------------------------------KIPIVGVGGVASGQDALDKIRAGASLVQLYTALVYQGPPVVKKIKRELDDLLK-
>UniRef100_A0A3G2SAP2	350	0.324	2.598E-102	0	417	419	77	454	638
DPETGSKLSIKLLQ----YGLAPRDCG--VDDEVLRTELFGRTLSNPIGLAAGFDKQAEAIDGLFDLGFGIVEIGSVTPEPQPGNPQPRMFRLPLDGAVINRMGFNSDGHEAVRERLHMRLHRWvqrvlaagqglVSSVGAPATDAKHLTEAQLFAKYPdirasllddaqvPRSLKQDRLLSINLGKNKTSR----EDSVVDYVKGVETLGPYADMVVINVSSPNTPGLRRLQRRSVLEGVLRDVITARDSVAPHRTLPLLVKVAPDL-SDAELEDVADAARATKTDGIIVSNTTVSRPAGL--------LSHEHVNEAGGLSGPPVKPLALHALEVMYARTEG--------------------------------------------RMPLIGCGGILTADDALDFARAGASAVQLYTGLAYRGPGLPRRIKDDLAKKLR-
>UniRef100_A0A3P9QH01	349	0.333	4.859E-102	1	417	419	49	376	399
-PETAHVLSVK----MIGLGLVPLNR--YQDPASLEVNVFGLKFKNPVGIAAGFDKHGEAVDGLYKLGFGFVEVGTITPKPQEGNPKPRVFRLPEDQAVINRYGFNSCGVAEVHTRLKAR---------------GETQQKRSNAGLP---------LGINLGKNKLSQDAS-----ADYSEGVRALGPLADYLVVNVSSPNTPGLRDLQGKAELRQLLRTVLKERDALQEVRRPPVLVKIAPDLSA-QDKQDIADVVTELGVDGLMVSNTTVSRPETLKD---------PHRSEAGGLSGQPLKDLSTTTVREMYNLTKG--------------------------------------------KVPIIGIGGVASGQDAMDKIRAGSSLVQLYTALTYQGPPVVTKIKRELEQLLK-
>UniRef100_UPI00234E24B1	349	0.336	4.859E-102	1	416	419	51	377	405
-AETAHVMAVRLL----SLGVLPRSR--YQDPESLAVNVMGRRFRNPVGMAAGFDKHGEAVDALYRLGFGFVEVGTITPKPQEGNPKPRVFRLVADQAVINRYGFNSCGIVAVQERLKAR------------------------EGVQSELTKAGRPLGINLGKNKQSTD-----AVADYLEGVRMLGPLADYLVVNVSSPNTPGLRDLQGKTELRHLLSQVLKARDCLQGTNRPPVMVKIAPDL-SQQDKQDIAEVITELGVDGLIVTNTTVSRPETLQD---------HNRNEVGGLSGQPLKDLSTNTVREMYTLTEG--------------------------------------------KVPIVGVGGVASGQDALDKIRAGASLVQLYTALVYRGPPVVTKIKRELHELL--
>UniRef100_A0A8J1TUC1	349	0.319	4.859E-102	1	417	419	49	376	409
-PEKAHNFAV----FCAKHGLVPYMK--KQNHDVLHTKVWDQEFTSPVGLAAGFDKQGQAVDGLLKMGFGFVEVGSVTPEPQPGNPKPRVFRLTEDEAVINRYGFNSDGHDVVYDRLKARQDKTNP--------------------------LDKGILGINLGKNKTSPD-----AADDYVKGVRRFGELADYLVVNISSPNTPGLRDMQGKQQLKDLLEKVVKERNELKCARKPPLLVKIAPDLTEKDQ-KDIAEVVtkTQSRVDGLIISNTTISRPSTV---------QSDAKVETGGLSGKPLKDLATKTVSDMYKLTDGA--------------------------------------------IPIVGLGGISSGADAYEKIRAGASLVQLYTALTYHGPPIVGKVKRELAEILK-
>UniRef100_A0A086SXJ2	349	0.558	4.859E-102	0	417	419	89	469	483
DAEDAHHAGTRALEALHALNLHPRERDTAlvAGAPELRVSLFGTELNNPIGISAGLDKDAEIPDALFALGAGVVEVGGCTPMPQPGNPRPRVFRVPGLDGMVNRYGLNSRGADDMAVRLRDRLRRFARSLGVTEQDVLEGKV----GGVPPGSLTRGRLLAVQIAKNKDTDPSDERAVAEDHVYCVKRLARYADILVVNVSSPNTPGLRDLQATGPLTRLLSAVVdEAARTPDRKERPKVMVKVSPDEDDDHQVEGIVTAVTNSGVDGIIVGNTTKRRTGLAAPGVRLTAKDQKALAEEGGYSGPELFDRTVKLVGKYHK------------------------------------TLQSERLKSGGAEKVLFATGGITNGEQALKVLNAGASVAMVYTGMVYGGAGTVTRIKGEMRDAAK-
>UniRef100_U7Q928	349	0.539	4.859E-102	0	413	419	156	554	566
DAEDAHHIGTEALKVLYRLGLHPRDRTDDIRTNVLEGRAFEYALSNPIGISAGLDKDADIPDALFDLGAAVVEVGGCTPRPQAGNPRPRLFRVPSVAGLVNRYGLNSVGADALAARLRTRLRAFARAHGIREAD-----VLSGAAGVPVGSLRAGKVLAVQMAKNKDTDEHDVAAVAQDYVYCVRRLAPYADVLVVNVSSPNTPGLRDLQAVAPLTHILSAVVDEARTTAapagsaaahtaaiesglqtlRARPPRVMVKVSPDEDADAQIDGIVEAVVASGVDGIIVGNTTKRRDGLVPDKLRLRRHEEANLHETGGFSGPAMYDRTLALVARYRQRLD---------------EQTRSEAAGGGPNTE---------------RKILFASGGVTNGDQALRLLNAGASVAMLYTGLVYGGAGTVTRVKEEMR-----
>UniRef100_L9KJX2	349	0.332	4.859E-102	0	417	419	81	418	781
DPESAHRLAVR----ITSLGLIPR--ATFQDSDMLEVRVLGHTFRNPVGIAAGFDKHGEAVDGLYKMGFGFVEIGSVTPKPQEGNPRPRVFRLPEDQAVINRYGFNSHGLSVVERRLRARQQQ------------------------QTRLTEDGLPLGINLGKNKTSVD-----AAADYVEGVRVLGPLADYLVVNVSSPNTAGLRSLQGKATLRHLLTKVLQERDALKGEHRPAVLVKIAPDLTA-QDKEDIASVVRELGVDGLIVTNTTVSRPAGLQGAL---------RSEMGGLSGKPLRDLSTQTIREMYALTQGKAGVSVFSFV-----------------------------------IPIIGVGGVSSGQDALEKIQAGASLVQLYTALTYHGPPVVGRVKRELEALLK-
>UniRef100_A0A9D3NPI7	349	0.331	6.645E-102	1	416	419	49	375	408
-AETAHVMAVRFL----SLGLVPRNR--YKDPASLEVNVLGRRFGNPLGIAAGFDKHSEAVDALYRLGFGFVEVGTVTPKPQEGNPKPRVFRLQADQAVINRYGFNSCGIVAVQERLKAR------------------------EGVQSKLTKAGKPLGINLGKNKLSTD-----AVADYLEGVRTLGPLADYLVVNVSSPNTPGLRDLQGKKELRHLLEQVLKTRDTLQGVNRPPVMVKIAPDL-SQQDKRDIAEVVTELGVDGLIVSNTTVSRPETLQD---------PNRNEAGGLSGQPLKELSTRTVREMYTLTKG--------------------------------------------KVPIVGVGGVASGQDALDKIRAGASLVQLYTALVYQGPPVITKIKRELHELL--
>UniRef100_UPI0011E9BBFD	348	0.328	9.087E-102	1	417	419	48	375	404
-PETAHVLAVK----VIGMGLVPLNR--YPDPASLEVNVLGLKFKNPIGIAAGFDKHGEAVDGLYKLGFGFVEVGTVTPKPQAGNPKPRVFRLTADNAIINRYGFNSCGLAEVQMRLKAR------------------------EDTQQGRSKAGLPLGINLGKNKLSRD-----AGADYLEGVRALGSLADYLVVNVSSPNTPGLRDLQGKAELRQLLHTVLKERDALQQERKPPVLVKIAPDLTA-QDKQDIADVVTELGVDGLMVSNTTVSRPETLQD---------PNKSEVGGLSGEPLKDLSTRTVREMYKLTKG--------------------------------------------QIPIIGIGGVASGQDAMDKIRAGASLVQLYTALTYQGPPLVTKIKRELEQLLK-
>UniRef100_A0A3Q1AWD9	348	0.323	9.087E-102	1	417	419	49	376	405
-PETAHVLAVK----MIGLGLVPLNR--YQDPASLEVNVLGLKFKNPVGIAAGFDKHGEAVDGLYKLGFGFVEVGTITPKPQDGNPKPRVFRLSADQAIINRYGFNSCGLEEVQNRLKAREETQQEQSKAGL------------------------PLGINLGKNKLSRD-----AGADYLEGVRVLGPLADYLVVNVSSPNTPGLRDLQGKAELRQLLHTVLKERDALQEEHKPPVLVKIAPDLTA-QDKQDIADVVTELGVDGLMVSNTTVSRPESLQD---------PHRSEVGGLSGEPLKDLSTSTVREMYNLTQG--------------------------------------------KVPIIGIGGVASGQDAMDKIRAGASLVQLYTALTYQGPPVVKKIKRELEQLLK-
>UniRef100_I2FYD2	348	0.328	9.087E-102	0	417	419	109	492	663
DPESAQKLAIKVLET----GLAPRDM--VDDDAVLETELFGRKLSNPIGLAAGFDKQAEAIDGLLDLGFGFIEIGSVTPEPQPGNPLPRYFRLIEDNACINRFGFNSQGHNVILNRLRDRIRRWLLHPSSVAslqdalvahPDSARADARQLIATHPkstsafvdatdlPRSLRPAKMLGINLGKNKESP----EESVQDYIKGVQRLGPYADMIIVNVSSPNTPGLRRLQRRDVLQDLLTKVVNARDGMeqshlgfsNKKVSVPLLVKIAPDL-SEEELQDVADAALKSGIDGLVISNTTISRPATL--------RSSENVRETGGLSGPPLKPLALKALTIVNQRLQG--------------------------------------------KLPIIGCGGIASGQDALDYAKAGASAIELYTSFGYQGVGLPRRIKDELVELLK-
>UniRef100_A0A7M7RI91	348	0.316	1.243E-101	0	417	419	45	376	393
DPERAHVLAVKA----AAWGLVPRSK--YKDPPILHCKAMGLEFTNPLGMAAGFDKHAEAMNGLLKTGFGFVEVGSVTPEPQEGNPKPRVFRLTEDKAIINRYGFNSVGHDVVHQRLKERQKK--------------------AAHLPQDQR---GIIGVNLGKNKTSP-----SAVQDYVDGVKKLGCFGDYLVINVSSPNTPGLRAMQGRQQLAELIEQVVATRDLLPCTPKPPVLVKIAPDLT-QADKEDIAAVVmgKKGSVEGIIVTNTTITRPESL---------EGKHKGETGGLSGVPLKDMSTATVSDMYRLTNG--------------------------------------------KMTIVGVGGVSSGQDAYEKIKAGASLVQLYTAFAYEGPPLPSKIKRELEDLLK-
>UniRef100_UPI001FABF260	348	0.335	1.243E-101	1	417	419	49	376	399
-PETAHVFAVK----MIGLGLVPLNR--YKDPTSLEVNVLGLKFKNPVGIAAGFDKHGEAVDGLFKLGFGFVEVGTITPKPQEGNPKPRVFRLPADQAIINRYGFNSCGLAKVHTRLQARGETQQEQRNTGL------------------------PLGINLGKNKLSQD-----AAADYSEGVRALGPLADYLVVNVSSPNTPGLRDLQGKAELRQLLRTVLKERDALQEERKPPVLVKIAPDLSA-QDKQDIADVVTELGVDGLMVSNTTVSRPEVLQD---------PHKSEAGGLSGQPLKDLSTKTVSEMYDLTKG--------------------------------------------KVPIVGIGGVASGQDAMDKIRAGASLVQLYTALTYQGPPVVTKVKRELEQLLK-
>UniRef100_A0A6P4Z506	348	0.310	1.243E-101	1	417	419	49	381	403
-AETAHVLAVKA----ASWGLGPK-AWQHRDSPILRSQLWDRQFRNPIGLAAGFDKHGEAVDGLLSMGFGFVEVGSITPEPQDGNPKPRVFRLLEDSAIINRYGFNSDGHDTVFKRLQRRAESMSSTSEGELR----------------------GILGINLGKNKTSPD-----AVGDYVEGVQKFGALADYLVINVSSPNTPGLRALQGRQELEKLIDKVLEARSLLSCPRKPPLLVKIAPDLT-QQDKEDIAAVAtrQKGAVDGLIVTNTTISRPETL---------QSTNKKETGGLSGPPIRHMSTETVRDMYTLTNG--------------------------------------------QLPIIGVGGVSCGADAYEKIRAGASLVQLYTALAYQGPPVVSRIKRELEKLLR-
>UniRef100_A0A4W3IYL6	348	0.330	1.243E-101	0	417	419	54	382	418
DPETAHTLSVWFISR----GLIPLSRH--KDSSMLEVKVFGQTFKNPVGIAAGFDKHGEAVNGLYKMGFGFVEIGSVTPEPQEGNPKPRVFRLRSDQAVINRYGFNSHGHLAVQQRLQ------------------------GRRETQQQLTKDGRPLGINLGKNKLSAD-----AAADYVEGMRRLGPLADYLVVNVSSPNTPGLRALQDKEELRHLLGKVLKERDNLKGGQKPAVLVKIAPDLTA-QDKKDIAVVVTELGVDGLIVTNTTIRRPESLQD---------PLRTEPGGLSGAPLREMSTQAVREMYLLTKG--------------------------------------------RIPIVGVGGIGSGADALEKIRAGATLIQFYTALTYQGPPVVNKIKRELEQLLK-
>UniRef100_A0A5C3EA47	348	0.328	1.243E-101	0	417	419	108	491	685
DPESAQKLAIKMLET----GLAPRDL--VDDDAVLEAELFGRKLSNPIGLAAGFDKQAEAIDGLLDLGFGFIEIGSVTPEPQPGNPQPRYFRLIEDNACINRFGFNSEGHNVILSRLRDRIRRWLLHSSsvaslqdalVASPDEATADARQLIASHPkstsafvdatdlPRSLRPAKMLGINLGKNKTSK----EESVDDYVKGVERLGPYADMIIVNVSSPNTPGLRRLQRRGVLEDLLTQVVKARDGMaeshlrfsDKKVHVPLLVKIAPDLSEDE-LHDVADAALKSGIDGLVISNTTISRPASL--------RSSEHVRETGGLSGPPVKPLALKALTVVNKRLQG--------------------------------------------KLPIIGCGGIASGQDALDFAKAGASAVELYTSFGYQGVGLPRRIKDELVELLK-
>UniRef100_A0A5C6NQL6	347	0.338	1.699E-101	1	417	419	49	376	404
-PETAHVWAVK----MISLGLVPVNR--YVDPASLEVNVFGLKFKNPVGIAAGFDKHGEAVDGLYKLGFGFVEVGTITPKPQEGNPKPRVFRLSADQAIINRYGFNSCGLAEAQQRLKAR------------------------GSAQWEKSKAGLPLGINLGKNKLSQD-----AKADYLEGVRALGPLADYLVVNVSSPNTPGLRDLQGKAELHQLLKTVLKERDAMQGECKPPVLVKIAPDLTA-QDKQDIADVVTVLGVDGLMVSNTTVSRPATLQD---------LQKSEVGGLSGQPLKDLSTDTVREMYRLTKG--------------------------------------------KIPIVGIGGVASGQDAMDKIRAGASLVQLYTALTYQGPPVVTRIKRELEQILK-
>UniRef100_A0A3B3QRA6	347	0.340	1.699E-101	1	417	419	49	376	409
-AETAHVMAVR----FISLGVVPYSR--YQDPASLEVNVLGRRFQNPVGIAAGFDKHGEAMDGLYRMGFGFVEVGTVTPLPQDGNPKPRVFRLTVDQAVINRYGFNSCGLTAVQERLKAR------------------EVTQAEH------TQAGRPIGINLGKNKLSQD-----AVADYLEGVRKLGPLADYLVVNVSSPNTPGLRDLQGKEELRHLLQKVLKERDGLQSGRRPPVLVKIAPDLTS-QDKQDIADVITELGVDGLIVCNTTVSRPTMLKD---------PQKCEAGGLSGAPLRDMSTATVREMYSLTRG--------------------------------------------KVPIVGVGGIASGQDALDKIRAGASLVQLYTAFTYQGPPIVTRIKRELEQLLK-
>UniRef100_A7SLG1	347	0.309	2.324E-101	0	417	419	51	378	397
DAERAHLLAVKA----AAYGWTPQDKNKDPE--ILNTKVFGLQFSNPVGLAAGFDKHAEAVDGLLKMGFGFVEVGSVTPEPQPGNPKPRVFRLVEDQAVINRYGFNSDGHKAASKRLQDRL---------------------------ARSGHPKGVLGINVGKNKTSPD-----AVSDYVKGVKCFSPLAHYLVINISSPNTPGLRALQGREELTQLIDNALEARRQASPSAQPPLLVKIAPDLT-EEDKIDIASVITRqgHQIDGLIVSNTTITRPSTL---------QSPNKTEQGGLSGAPLREMSTGAVGDMYRLTEG--------------------------------------------KIPIIGVGGISSGQDAYDKIKAGASLVQLYTALAYQGPPVVRKIKRELAELLR-
>UniRef100_UPI001CFBDFFE	347	0.321	2.324E-101	1	417	419	50	377	398
-PEAAHSLSVK----CISLGLMPLSRH--KDSPLLAVKAFGQTFRNPVGIAAGFDKHGEAVDGLFKMGFGFVEVGSVTPKPQEGNPKPRVFRLLEDQAVINRYGFNSHGHAVVQKRLEARK------------------------AIQVELTKAGLPLGINLGKNKTSTD-----AAADYVDGVRELGPLADYIVVNVSSPNTPGLRDLQGKEELRHLLAKVLQERDVLKADHKPAVLVKIAPDLT-LQDKEDIANVALELGVDGLIVTNSTVKRPSSL---------QSPLQAEVGGLSGKPLREMATQTVREMYKLTKG--------------------------------------------KVPIIGVGGISSGEDALERIRAGASLVQLYTALIYQGPPVIGKIKRELEQLLK-
>UniRef100_A0A8S4ACR2	347	0.326	2.324E-101	1	417	419	49	376	399
-PETAHVLAVK----MIGLGLVPLNR--YQDPASLEVNVLGLKFKNPIGIAAGFDKHGEAVDGLYKVGFGFVEVGTITPKPQDGNPKPRVFRLPADQGIINRYGFNSCGLEEVQQRLKAREETQQEHSKTGL------------------------PLGINLGKNKLSTD-----AGADYTEGVRALGPLADYLVVNVSSPNTPGLRDLQGKAELRQLLRTVLKERDGMKEECKPPVLVKIAPDLTA-QDKQDIADVVTELGVDGLMVSNTTVSRPESLQD---------SQKSEAGGLSGQPLKELSTNTVRDMYNLTRG--------------------------------------------KVPIIGIGGVASGQDAMDKIRAGASLVQLYSALTFQGPPVVTKIKRELEQLLK-
>UniRef100_H3CJN9	347	0.340	2.324E-101	1	417	419	49	376	409
-PETAHVLAVK----IIRLGLVPLNR--YEDPASLEVNVFGLKFKNPVGIAAGFDKHGEAVDGLYKLGFGFVEVGTITPKPQEGNPKPRVFRLAADQAIINRYGFNSCGLAEAQQRLSAR---------------GATQKKCSKAGLP---------LGVNLGKNKLSQD-----AKADYLEGVRALGPLADYLVVNVSSPNTPGLRDLQGKAELHQLLKTVMKERDAMQGECKPPVLVKIAPDLTA-QDKQDIADVVTALGVDGLMVSNTTVSRPETLQD---------QQRAELGGLSGQPLKELSTNTVREMYSLTRG--------------------------------------------KIPIVGIGGVASGQDAMDKIRAGASLVQLYTALTYQGPPVVTRIKRELEQLLK-
>UniRef100_A0A6P3VLW9	347	0.328	2.324E-101	1	417	419	49	376	415
-AETAHVVAVRLL----SWGVVPLNR--YQDPASLEVSVMGRKFRNPVGMAAGFDKHGEAVDGLYKLGFGFVEVGTVTPKPQEGNPKPRVFRLPGDQAVINRYGFNSCGVSEVLERLKAREATQTELTKVGL------------------------PLGINLGKNKLTED-----TASDYLEGIQNLGPLGDYLVVNVSSPNTPGLRNLQAKEELRHLLSKVLRERDLLHGSRKVPVLVKIAPDLTA-QDKQDIADVVLELGVDGIVVSNTTVSRPAALKD---------SASKETGGLSGQPLKAMATEVVRDMYRMT--------------------------------------------GGKIPIIGVGGIASGQDALDKIRAGASLVQLYTALVYQGPPVVTKIKRELDQLLK-
>UniRef100_A0A261XV41	347	0.348	2.324E-101	0	417	419	74	416	422
DPESAHKLAVWSLK----WKLAAKDRGT--DDPVLETEIFGKRLSNPIGVAAGFDKHGEAIDGLFDLGFGYVEIGSVTPEPQPGNSKPRMFRLPEDVAVINRYGFNSEGHDSIAKL---------------NGATADQTLLDNLSPDGNRSLYEGHILGINLGKNKTTTEEDAY---KDYVLGVQRFAPYADALVINISSPNTPGLRALQRREVLQGLLSKVVNARNEICKANRKvPLLVKIAPDLTEHE-VQDIAMAVKDSGIDGVIVSNTTIDRPLDLKSN-------PLTIQEAGGLSGPPLKAKALKTLKTLRQYTGGA--------------------------------------------VPLIGCGGITTADDVLDFARAGASAVQLYTAFAFQGVGIARNLKDEVTEKLK-
>UniRef100_A0A9D4E2E8	347	0.290	2.324E-101	0	416	419	52	413	435
DPERAHDLAV----LVAKHGMVPKQK--APDPPCLHTTVWGREFCNPVGLAAGFDKDGVAVDGMLKAGFGFVEVGSVTPQPQPGNPKPRLFRLMEDKGVINRFGFNSDGHAAVSKRLQARKDHTTSDAPYQPYISEERNMLNINMWTDTQSPETTKILsksgsgivGVNLGKNKTSP-----SPIDDYVEGLKEFSPLADYLVINVSSPNTPGLRSMQGKEQLEELISRVSEERKSMKSERQPPLLVKIAPDL-SEADKKDIAEVVMKvpGRIDGLIVSNTTVSRPDSL---------QSCNKEEQGGLSGEPLRQLATQTLADMYRLTNG--------------------------------------------QVPIIGAGGVANGADAYEKIRAGASLVQLYSALVYQGPPVVTRIKRELAELL--
>UniRef100_A0A367L7V0	347	0.544	2.324E-101	0	413	419	83	455	465
DAEDGHHAATRTLRLLYLLNMHPRERASSGPGS--SSVVFNTRIDNPIGISAGLDKDGEIPDALFALGAAVVEIGGCTAKPQSGNARPRVFRLPTLDGMVNRYGLNSRGADDVASRLRRRLRRFASRLGVSERD-----VLDGRLGVPPGSLQTGRLLAVQVAKNKDTDERDEAAVAADHVYCVRTLAPYADIIVVNVSSPNTPGLRDLQATEPLTRLLTAVVDEAARTQRASPPPrVMVKVSPDEDEDSQMEGIVQAVHRSGADGLIVGNTTKRRAGIVPDGALLTGREREALKEQGGYSGPAMFGRTLDLVARYRTMLDADSLAAGDAK-----------------------------------PKVIFATGGITNGEQALRVLNAGASIAMIYTGLVYGGAGTVTRMKAEMR-----
>UniRef100_A0A061H116	347	0.325	2.324E-101	0	417	419	107	492	673
DPETAQKLAIKLLET----GLAPKDFG--VDDEILQTELFGKTISNPIGLAAGFDKQAEAIDGLLDLGFGFIEIGSVTPEPQPGNPQPRYFRLTDDEACINRFGFNSEGHSVILSRLRDRVRRWLLHStnvaslhqaLTGSPDGSSTAAQQLLASHPksnsafvdavglPRSLQHGKLLAVNLGKNKTSK----EESVDDYVKGVERLGPYADMIVVNVSSPNTPGLRRLQRRGVLEDLLTQVVKARDAMvsahvnpakeGGKVAVPLLVKIAPDLST-EELHDVADAAINSGIDGLVISNTTISRPESL--------RSSEHVRETGGLSGPPVKPLALKALQTVH--------------------------------------------GRIQGKLPIIGCGGVTNGQDALDYAKAGASAVELYTSFGYQGVGLPRKIKDELTELLK-
>UniRef100_A0A4P9XQ64	347	0.321	3.178E-101	0	416	419	25	361	377
DGEQAHRLAVES----AKWGLVPRD--WKEDDAVLGVNLWGKHVSNPVGLAAGFDKNAECIDGMLGFGFGSVEIGSVTPKPQPGNPKPRVFRLVEDEAVINRYGFNSQGHEEVLENLRARKRRHQAYGKIDW----------------NRSHQEGRLLGINLGKNKTS----SEDSVDDFVLGVRQFGAHADYLVVNVSSPNTPGLRSMQRKDILVNLLRKVKNARDELP-EPRPPLLVKIAPDLD-DGELGDVAAVVHDCQLDGVIVANTTIGRPDTLQN--------PKIIRETGGLSGPPVRPRTLHCLREMYRLTGGT--------------------------------------------VPLIACGGVRTGSDALEYARAGASAIQLYTSMVYDGPGVVRRIKDDIVREL--
>UniRef100_UPI0022FE6403	347	0.326	3.178E-101	0	416	419	73	412	429
DAETAHRAAILA----AKYHLCPVDRG--VDSDVLATEIWGKKISNPIGLAAGFDKHAEAIDAMFGVGFGAVEIGSVTPQPQPGNPLPRMFRLPEDRAVINRYGFNSEGHQAVYDRLKSRIRNFLYRSASGSESL-------------PKSLKENRLLGVNLGKNKTSPADS----DDDYIKGIEKLGEFADYIVVNISSPNTPGLRALQRREPMERLMQEVKDSRDKL--SHRPPVVVKIAPDLT-DEELDDIAQVVMKVGIDGVIISNTTISRPATL-------KSDPRLIREMGGLSGPPIHSLSVATLSKFYKIT--------------------------------------------GGSVPLIGCGGVLTGEDVIRFAKAGASLVQLYSSMAYEGPGLIADLKDEVTRIL--
>UniRef100_A0A369HD69	347	0.532	3.178E-101	0	413	419	81	453	462
DAEDGHHAATRTLRLLHLLNMHPRERASSVSDS--PSFVFNTRIDNPIGISAGLDKDGEIPDALFALGAAVVEIGGCTAKPQPGNARPRVFRVPTLDGMVNRYGLNSRGADDVAARLRRRLRRFASQLGVSERD-----VLDGRVGVPPGSLHTGRLLAVQVAKNKETDERDEAAVAADHVYCVRALAPYADIIVVNVSSPNTPGLRDLQATEPLTRLLSAVVEEAARTERASPPPrVMVKVSPDEDEESQMEGIVQAVHRSGADGLIVGNTTKRRAGLVPDGALLTGPERKALTEQGGYSGPAMFGRTLDLVARYRDMLDGESL-----------------------------------AAGAGKPKVIFATGGITNGEQALKVLNAGASVAMIYTGLVYGGAGTVTRMKAEMR-----
>UniRef100_A0A0D1DYC9	347	0.331	3.178E-101	0	417	419	111	494	677
DPESAQKLAVKMLET----GLAPRDL--VDDDAVLETELFGRKLSNPIGLAAGFDKQAEAIDGLLDLGFGFIEIGSVTPEPQPGNPQPRYFRLIEDNACINRFGFNSEGHNVILSRLRDRIRRWLLHSSsvanlqdalLASPDSASVNARQLIATHPkstsafvdatdlPRSLRPAKMLGINLGKNKTSN----EESVDDYVKGVERLGPYADMIIVNVSSPNTPGLRRLQRRGVLEDLLTQVVRARDGMveshlrfsDKKVAVPLLVKIAPDL-SEEELHDVADAALKSGIDGLVISNTTISRPASL--------RSSEHVRETGGLSGAPVKPLALKALTTVHKRLQG--------------------------------------------KLPIIGCGGISNGQDALDYAKAGASAIELYTSFGYQGVGLPRRLKDELVELLK-
>UniRef100_A0A238F921	347	0.321	3.178E-101	0	412	419	246	630	855
DPEQAHEWAVQ----FVSSGLAPVDCG-EDDPALLSTEVWGQTFSSPVGMAAGWDKQAVAIDGLFNLGFSYVEVGSVTPEPQPGNPKPRLFRVPEMDAVVNRYGFNSEGHQVVQSRLRQRLEKWVhlmkaqlpadlfptppastdsiqigaerdVVEGLLASEGGKEALIADRLGLP-RSLKPGRVLGINLGKNKTSDPDSI----DDFVKGVTSLGPYADVLIINVSSPNTPGLRDLQRKGMMTELLNGVVQARNELKGEKKPAILVKIAPDVDA-KQLEDIVEAVKSSKVDGIIVSNTTTSRPDL--SSSTASTETMSALAETGGLSGPPVKPLALKAISTLYELTDG--------------------------------------------KIPLVGCGGISSGQDAVDFAKAGASLVQVYTGFIHNGVGLPRTIKDEL------
>UniRef100_A0A2S2CT34	346	0.339	4.345E-101	0	417	419	15	340	357
DPEQAHGLTIRALRA----GVVP--MGRNSDDPVLRTRVCGLDFANPIGMAAGFDKNAEVLDPMLRMGFGFVEAGSVTPRPQPGNPRPRLFRLVEQEAVINRMGFNNEGLEPFAARLAARRADP--------------------------RRRPG-IVGANLGKNKDTV-----EAADDYVLGVRRLAPLADYLVVNVSSPNTPGLRALQGRDPLRTLLGRVLDARGECRLERVPPLFLKIAPDLT-DEDKADIAAVALESGIDGLIVSNTTITRPPEIPE---------PVRNEAGGLSGRPLFGPSTAVLKEMYALT--------------------------------------------GGRLPLVGVGGVSSGADAYAKIRAGASLVQFYSALVYGGPGLVQRMKTELAGLLR-
>UniRef100_A0A3S0KVX0	346	0.337	4.345E-101	0	417	419	15	340	357
DPETAHGLALAALKS----GLLP--AAGAGDDPVLRTRVWGLDFANPIGLAAGFDKNAEVVDAMLRQGFGFVEAGSVTPRPQPGNPRPRLFRAVEQGAVLNRMGFNNDGLEAFAARLERRRADPSRPVG---------------------------PVGANLGKNKDTVD-----AADDYVIGVRRLAPLADYLVVNVSSPNTPGLRALQGRDPLRDLLGRALDARAACKLARTPPLLLKIAPDLT-DEDKSDIAAVALESGVDGLIVSNTTIARPAEIPEALQ---------AEVGGLSGRPLFGPSTAVLAEMHGLT--------------------------------------------GGKLPLVGAGGVASGADAYAKIRAGASLVQFYSAMVYGGPALVLRIRAELADLLR-
>UniRef100_A0A2U1WUH4	346	0.322	4.345E-101	0	417	419	15	340	364
DPETAHTLTVLSLAT----GFGPVDR--ELDDPILKTRVWGLDFANPVGLAAGFDKNAEVVDPMLRMGFGFVEAGSVTPRPQPGNPKPRLFRLTGQGAVINRMGFNNGGLEQFARRFEDRR---------GNPDRAP------------------GIAGANLGKNKDT-----AEAADDYVLGVRRLAPFADYLVVNVSSPNTPGLRALQGREPLRTLLGRVLDARAACNLAKAPPLLLKIAPDLT-DEDKADIAAVALDSGIDGLVVSNTTIARPDSIPE---------RFRGEAGGLSGKPLFGPSTQVLREMYGLT--------------------------------------------GGKLPIVGVGGIASGDDAYAKIRAGASLVQLYSALVYGGPALVRSIKRDLAARLK-
>UniRef100_A0A668RDX8	346	0.328	4.345E-101	1	417	419	53	380	400
-PETAHVLAVK----MIGLGLVPLNR--YQDPASLEVSVLGLRFKNPIGIAAGFDKHGEAVDGLYKLGFGFVEVGTVTPKPQEGNPKPRVFRLTADNAIINRYGFNSCGLAEVHMRLKAR------------------------EETQQGRSKAGLPLGINLGKNKLSRD-----AGADYLEGVKVLGPLADYLVVNVSSPNTPGLRDLQGKAELRQLLHTVLKERDALQEERKPPVLVKIAPDLTA-QDKQDIADVVTELGVDGLMVSNTTVSRPETLQD---------PSKSEVGGLSGEPLRDLSTRTVREMYNLTKG--------------------------------------------KIPIIGIGGVASGQDAMDKIRAGASLVQLYTALTYQGPPVVIKIKRELEQLLK-
>UniRef100_UPI001FB6F7F7	346	0.340	4.345E-101	1	417	419	49	376	405
-AETAHVLAVK----MIGMGVVPLNR--YQDPASLETNVLGLKFKNPIGIAAGFDKHGEAVDGLYKLGFGFVEVGTITPKPQEGNPKPRVFRLPADHAVINRYGFNSSGLADVQMRLKSR----------------EEKQQDQSKG--------GLPLGINLGKNKLSRD-----AGADYLEGVKALGPLADYLVVNVSSPNTPGLRDLQGKAELRSLLHTVLKERDALQEERKPPVLVKIAPDLTA-QDKQDIADVVTELGVDGLMVSNTTVSRPETLKD---------PHKSEVGGLSGEPLKDLSTRMVREMYSLTKG--------------------------------------------KVPIVGIGGVASGQDAMDKIRAGASLVQLYTALTYQGPPVVTKIKRELEQLLK-
>UniRef100_UPI000874AEF6	346	0.328	4.345E-101	1	417	419	49	376	414
-PETAHVLAVK----MIGLGLVPLNR--YQDPASLEVNVLGLKFKNPIGIAAGFDKHGEAVDGLYKVGFGFVEVGTITPKPQEGNPKPRVFRLTTDRAIINRYGFNSCGLAEAQQRLRAR------------------------EETQQAQSKVGLPLGINLGKNKLSQD-----AGADYLEGVRVLGPLADYLVVNVSSPNTPGLRDLQGKSELYQLLYTVLKERDALQGEHKPPVLVKIAPDLTA-QDKQDIADVVTELGVDGVMVSNTTVSRPETLQD---------PHKTEVGGLSGEPLKDLSTSTVREMYNLTKG--------------------------------------------KVPIVGIGGVASGQDAMDKIRAGASLVQLYTALTYQGPPVVTKIKRELEQLLK-
>UniRef100_A0A423WNL4	346	0.545	4.345E-101	0	413	419	268	637	646
DAEDAHHIGTQALKVLRELGLNPRERPTRtpgivPEPSDLAISVFDTMLANPIGISAGLDKDAEIPDALFELGAAVVEVGGCTPRPQDGNAKPRVWRVPSVEGMVNRYGLNSRGADAMAAKLRTRVRKFAMALGL-----TEREVLNGEgIDVPPGSLLPGRLLCVQVAKQKETDERDVEAVAKDYVYCVNKLAPYADVLVVNVSSPNTPGLRDLQAAEPLGRILGAVVKEAQRAERKTKPKVMVKVSPDEDEDAQMEGIVEAIYMSGVDGVIVGNTTKRRAGLVPEGVKLNAREYQALMEMGGFSGPTMFDRTLDLV------------------------EGSKGA---------------------PPQKVIFATGGIKNGEQALKVLNAGASVAMIYTGMVYGGAGTVTRMKSEMK-----
>UniRef100_A0A2I4CN13	346	0.333	5.942E-101	1	417	419	49	376	399
-PETAHVLAVRA----IGMGLVPLNR--YRDPASLEVNVLGLKFRNPIGIAAGFDKHGEAVDGLYKLGFGFVEVGTITPKPQEGNPKPRVFRLAADQAVINRYGFNSCGLAEVQTRLKARKETQQEHSKTGL------------------------PLGINLGKNKLSQD-----AASDYLEGVRALGQLADYLVVNVSSPNTPGLRNLQGKAELRQLLRTVLKERDALQENHRPPVLVKIAPDLT-DQDKRDIADVVSELGVDGLMVTNTTVSRPETLQD---------PQRSEAGGLSGQPLKDLSTKTVREMYSLTKG--------------------------------------------KVPIVGIGGVASGQDAMDKIRAGASLVQLYTALTYQGPPVVTKVKRELEQLLK-
>UniRef100_A0A8C9V6L1	346	0.338	5.942E-101	1	417	419	50	377	400
-PERAHVMAVRLL----SLGLVPR--TGYKDPAALELDVLGRKFQNPVGIAAGFDKHGEAVDGLFRMGFGFVEVGTVTPLPQEGNPKPRVFRLTADQAVINRYGFNSCGLAAVHERLKAR-------------EMTQLRLT-----------QAGHPLGINLGKNKLSQD-----AVADFVEGVRTLGPLADYLVVNVSSPNTPGLRDLQGKGELRHLLLKVLTERDGLPSGRRPPVLVKIAPDLST-QDKQDIAEVITEVGVDGLIVSNTTVSRPNTLKD---------PQRVEVGGLSGAPLRDMSTALVREMYCLTKG--------------------------------------------KVPIVGVGGIASGQDALDKIRAGASLVQLYTSFSYQGPPIVTRIKRELEQLLK-
>UniRef100_A0A397VA43	346	0.322	5.942E-101	0	417	419	88	449	464
DAETSHKFAIWA----AKWGFSAKDR--LSDDEKLAVRVWGKKLSNPVGLAAGFDKHGEAIDGLFDLGFGYVEIGSVTPEPQPGNPQPRMFRLHDDKAVINRYGFNSVGHKAVELRLRDRLRRYLYHSAklhpkitTSLLASSPDGASLSDALGINRSLKDEKLLGINLGKNKSSDLES----VDDYVKGVKSLGPYADVLVVNVSSPNTPGLRGLQRKDIFEKLLNEVIIARNSL-SGRHPALLVKIAPDLSNDE-LDDIADAAMKSGVDGIIVSNTTISRPNSL-------YSDSSLVSEIGGLSGPPVKPLALRALRKIYKRTNG--------------------------------------------ELTLVGCGGISDAKDALEYARAGATLVQLYTSLAYDGVGKAREIKDGILSELK-
>UniRef100_A0A8E2B4E8	346	0.345	5.942E-101	0	417	419	80	420	474
DPESSHKFAVKVLRS----RLAPRD--TQEDDERLRMEIWGEELSNPVGVAAGFDKNGEAVDGLFNLGFSWVEIGSVTPKPQPGNPQPRVFHLINDSAMINRYGFPSDGHKLVLSRLEARLPRF-----------------RSEDGTTPASLRPGALLAVNLGKNKSSPPDSI----ADFIEGVRVFSPYADVLVINVSSPNTPGLRGMQTRTLLEELLAGAKKARDEVvnteGESRKPKLVLKIAPDL-EESEVADIAEVVRTSGVDGVIVSNTTIRRPPSLHD---------PNRFEAGGLSGPPLKPYALATLRTLR--------------------------------------------AQLPPSIPIIGCGGISTGEDALEFARAGASAVQVYTGFGYDGVGACRRIKDELTEALR-
>UniRef100_W9GUC0	346	0.333	8.126E-101	0	417	419	15	342	368
DPETAHGATIAALKS----GLVPKARG--ADDPILACRLWGLDFPNPVGLAAGFDKNAEVADAMLAQGFGFVEIGSVTPRPQVGNPRPRVFRLPEQRAMINRYGFNNDGLDAVAGRLEARLK--------------------GAGGKP-------GLVGANVGKNKETVD-----AAADYEIGIRRLTPLAGYLVINVSSPNTPGLRALQGREPLAELLGRALAARAEAtpAGGPPPPLLLKIAPDLTT-EDKRDVAEVALASGIDGLIVSNTTITRPAGLP---------PAIAAEAGGFSGAPLMAASTAMLAEMYRLTEG--------------------------------------------RLPLIGCGGISSGRDAYAKIRAGASLVQLYTALVYRGPALVGAIKRDLAAALR-
>UniRef100_UPI000E1C0BF0	346	0.333	8.126E-101	1	417	419	44	370	388
-PEAAHGLALRA----AASGILPPARP---DSPGLETHVFGRHFRNPVGLAAGFDKHGEAVDGLYGMGFGFVEVGTVTPQPQEGNPKPRVFRLPEDKAVINRYGFNSHGHDAVQRRLRARLP------------------------AQRRLSEAGMPLGINLGKNRSSVD-----AAADYVAGVQVLGPLADYLVVNVSSPNTPGLRDLQGRAELRSLLSKVLAERDALPCERKPAVLVKIAPDLSA-QDKRDIASVVCELGVDGLIVSNTTVSRPHGL---------RSQRRMEPGGLSGAPLRELSTQTVRDMYMLTEG--------------------------------------------RVPIVGVGGVSSGHDALEKIRAGASLVQMYTALVYRGPPAVSAVKRELQELLR-
>UniRef100_A0A1Y2GKY8	346	0.319	8.126E-101	0	412	419	50	368	390
DPETAHKFAIKTLK----MGLSPWD--TQQDDPSLEVKLWNKTFSNPVGMAAGFDKHAEAIDGLFDLGFGYVEIGSVTPEPQPGNPQPRMFRLPEDKCVINRYGFNSEGHKVVESRLRQRIKRF-------------------------------LLLAVNLGKNKTSTPDSVT----DYVVGVERLGPYADVLVVNVSSPNTPGLRSLQRKGMLEGLLREVINARDRLQSSYKPPLLVKIAPDL-SDEELEDVSEAALATNVDGIIISNTTISRPKTL--------ISKENAKEIGGLSGPVVKPLALRALRQVYKHTEG--------------------------------------------KIPLVGCGGISTGEDALEYARAGASMVQLYSSMSYEGPGIVRAIKDDI------
>UniRef100_A0A3Q1JMU3	346	0.326	8.126E-101	1	417	419	49	376	396
-PETAHVLSVK----MIGLGVVPLNR--YQDPASLEVNVLGLKFKNPVGIAAGFDKNGEAIDGLYKMGFGFVEVGTVTPKPQEGNPKPRVFRLLADKAIINRYGFNSCGLAEVQQRLKPR------------------------EGTQEEQRKAGLPLGINLGKNKLSQD-----AGADYLQGVRVLGPLADYLVVNVSSPNTPGLRDLQGKSELRQLLHKVLKERDALQGERKPPVLVKIAPDLTA-QDKRDIADVVTELGVDGLMVSNTTVSRPQTLQD---------PHKSEVGGLSGQPLKDLSTRTVREMYSLTKG--------------------------------------------KVPIVGIGGVADGKDAMDKIRAGASLVQLYTALSYQGPPVVTKIKRELEELLK-
>UniRef100_A0A4T0TJJ9	346	0.336	8.126E-101	0	418	419	46	404	480
DAEDSHKLAIKLL----SLGIHPKDYGNDWEG--LKTTVWGKHFDNPVGLAAGFDKHAEAIDGLFDLGFGFVEVGSVTPEPQSGNEKPRMFRLEDDEAVINRYGFNSVGHLTVLARLRQRLRKFITSNadtettNTLLQSGLFSANEATTHFGLPSSLRNGRILSLNLGKNKTTGADD----VSDYVKGVKTLGPFADMLVINVSSPNTPGLRGMQRRSVLENLLSSVVDERQKL--SNKLPILVKVAPDLGSDE-LEDVGLAAKNVGIDGVVVSNTTIDRPSSL---------TSENKTQVGGLSGKPLLEKSVKALKELYISTDG--------------------------------------------QVPLVGCGGISSGKDALKFAGAGASLVQLYTALGYQGVGLPRRIKDEIADELKN
>UniRef100_A0A0H2RV74	346	0.362	8.126E-101	0	416	419	71	415	485
DPETAHKIAVKVLRT----GWGPRDRGT--DDVRLETELWGEKLSNPVGLAAGFDKNGEAVDGLFELGFGWVEIGSITPKPQPGNPQPRVFRLSSDNAMINRYGFPSEGAVSVLSRLRARLPD------SIFESTSHSTSTH-------ASLRPNALLAINLGKNKSSSPESI----KDFVSGVHMFGPYADVLVVNVSSPNTPGLRGLQSRGMLEELLAGITSARDELPAslitGRRPRVVLKIAPDL-SEGELRDIAEAVHStKGVDGVIVSNTTIQRPKTLIDD---------NKVETGGLSGPPLFPIALKALRTLRTHL--------------------------------------------PAETPLIGCGGISSGADALAFARAGASAVQMYTEFGYDGVGACRRIKDELAEEL--
>UniRef100_X8JAW1	346	0.345	8.126E-101	0	417	419	87	423	551
DPEDAHRLALRVLGT----RLAPTD--HGVNDPVLKCKLWDMEMPSPVGLAAGFDKDGEAIDGLFRIGFDWVEIGSVTPKPQSGNPKPRVFTLPEDDAMINRYGFPSRGHDIMLARLRARSRSPWVDRGITL------------------SSEPRQVLAVNLGKNKSSPPDS----VADYLAGVRRFGAHPDvsVLVINVSSPNTPGLRGLQNRGMLEELLDAVCKERDALPRSTLPKIVLKIAPDLDEVA-IQDVAEAVRESGADGVIVSNTTIQRP----------KLQSASAQEVGGLSGPPLFPLSLKALKTLRAHL--------------------------------------------PASIPIIGCGGISSGADALEFARAGASSIQLYTAFGYSGVGTARRIKDELTDELK-
>UniRef100_A0A317XP79	346	0.328	8.126E-101	0	417	419	109	492	671
DPESAQKLAVKLLET----GLAPRDM--LDDDAVLETELFGRKLSNPIGLAAGFDKQAEAIDGLLDLGFGFIEIGSVTPEPQPGNPQPRYFRLIEDDACINRFGFNSEGHNVILSRLRDRIRRWLLHSSSvaSLQDalvaspqeataDAHQLIASHPKSTSafvdvvglPRSLRPAKMLGINLGKNKTSKEEN----VDDYVRGVERLGPYADMIIVNVSSPNTPGLRRLQRRGVLEDLLTQVVKARDGMveshlkfsDSKVQVPLLVKIAPDL-SEEELHDVADAAINSGIDGLVISNTTISRPASL--------RSSEHVRETGGLSGPPVKPLALKALVTINKRLNG--------------------------------------------KLPIIGCGGIGSGQDALDYAKAGASAIELYTSFGYNGVGLPRRIKDELVELLK-
>UniRef100_M9MED5	346	0.324	8.126E-101	0	417	419	113	496	756
DPESAQKLAIKMLET----GLAPRDM--VDDDAVLETELFGRKLSNPIGLAAGFDKQAEAIDGLLDLGFGFIEIGSVTPEPQPGNPQPRYFRLTEDNACINRFGFNSEGHNVILSRLRDRIRRWLLHSSsiaslqdalVASPDSASADARQLVATHPkstsafvdatdlPRSLRPAKMLGINLGKNKTSK----EESVDDYVKGVERLGPYADMIIVNVSSPNTPGLRRLQRRGVLEDLLTQVVKARDGMveshlrfsDKKVQVPLLVKIAPDL-SEEELHDVADAALKSGIDGLVISNTTISRPASL--------RSSEHVRETGGLSGPPVKPLALRALTTVHKRLEG--------------------------------------------KLPIIGCGGIATAQDALDFAKAGASAVELYTSFGYQGVGLPRRLKDELVSLLK-
>UniRef100_A0A672ZTP9	345	0.335	1.111E-100	1	417	419	49	376	429
-AETAHVLAVK----MISLGLVPLNR--YQDPASLQTNVLGLKFKNPIGIAAGFDKHGEAVDGLYKMGFGFVEVGTITPKPQEGNPKPRVFRLVADQAIINRYGFNSCGLTEAQQRLKAR-------------DATQQ-----------EHSKAGLPLGINLGKNKLSQD-----AGADYLEGVRALGPLADYLVVNVSSPNTPGLRDLQGKAELYQLLQTVLKERDALRGEHKPPVLVKIAPDLSA-QDKQDIADVVTELGVDGLMVSNTTVSRPETLQD---------PQQSEVGGLSGRPLKELSTHTVREMYALTKG--------------------------------------------KVPIIGIGGVASGQDALDKIRAGASLVQLYTAFAYQGPPVVTKIKRELERLLK-
>UniRef100_UPI00044084A6	345	0.354	1.111E-100	0	416	419	86	448	533
DPEGAHWFAVRVLRS----GLGPRDRG--VDDERLKTELWGETLANPVGLAAGFDKNGEAIDGLFNLGFAWVEIGSVTPKPQPGNPKPRVFHLPEDNAMINRYGFPSVGAVGVLERLKRRLRGSVFSSGEKGEGEGGH-----------ASLRPNALLAINLGKNKTSPADS----PEDFLKGVRMFAPYADVLVVNVSSPNTPGLRGMQTRGLLEELLGSIVKERDAQADITKaaktrdgewnvqvgvtrkpPKVVLKIAPDLD-DAEIEDIAEAIKATpGVDGVIVSNTTVQRPKSL--------TPDPRTNEMGGLSGPPLKPLTLRALKSLRSHL--------------------------------------------PSTIPIIACGGISTGADALEYAKAGASAVQLYTAFGYDGPGAVRRIKDELSREL--
>UniRef100_UPI00148DA761	345	0.326	1.519E-100	1	417	419	49	376	423
-AETAHVLAVK----MIRLGLVPLNR--YQDPASLEVNVLGLKFKNPIGIAAGFDKHGEAVDGLYKMGFGFVEVGSITPKPQEGNPKPRVFRLSTDRAVINRYGFNSCGLAEAQQRLKAR------------------------EEAQQEQSKAGLPLGINLGKNKLSQD-----AGADYLEGVRMLGPLADYLVVNVSSPNTPGLRDLQGKAELHQLLNKVLKERDALQGEHKPPVLVKIAPDLTA-QDKQDIAAVVTELGVDGLMVSNTTVSRPETLQD---------PHKSEVGGLSGQPLKDLSTSTVREMYNLTKG--------------------------------------------KIPIVGIGGVASGQDAMDKIRAGASLVQLYTALTYQGPPIVSKIKRELEQLLK-
>UniRef100_A0A5C3LBF6	345	0.343	1.519E-100	0	417	419	81	422	500
DAETSHKLAVKVLK----YGLSPKDRG--VDDPVLRGEIWGEEVSNPVGVAAGFDKDGEAVDGLFDLGFSWVEIGSVTPKPQGGNPKPRVFRLEEDQGMINRYGFPSQGHSYVLSRLQERLPH------SEPYDATSER----------ASLRPGDFLAVNLGKNKESPADSIE----DFVKGVKTFGPYSDVLVINVSSPNTPGLRGLQNRDQLQHLLQGVTAARDNLALSPltanPPKLLLKIAPDLDED-QLADIADVILKSKIDGVIVSNTTIQRPKHL---------MNANREEIGGLSGAPVKPYSLKALKTLRQHL--------------------------------------------PSSIPLIGCGGIATGKDALDFAKAGASLVQLYTSFGYDGVGAPRRIKDELVEELK-
>UniRef100_A0A5C2S6W0	345	0.352	1.519E-100	0	417	419	83	434	519
DPEAGHKLAVRVLSA----GLAPRDP--VADDEVLKTELWGETLSSPVGLAAGFDKHGEAIDGLFNLGFSWVEIGSVTPKPQPGNPKPRVFHLPNDDALINRYGFPSDGHAAVLGRLRARLPTLFPYSASPESDSP----LHGEEH---ASLRPNALLAVNLGKNKSSPPDSI----ADFVTGVQTFGPYADALVVNVSSPNTPGLRGMQSRTLLQELLAGVTSARDQVsassTHAHRPKLLLKIAPDLT-EAEVADVAAAVRAtSGIDGVIVSNTTIQRPSSLSD---------PNKVEQGGLSGPPLKPFSLATLRTLRSLL--------------------------------------------PASIPIIGCGGISSGADALEFARAGAAAVQLYTAFGYQGPGTAREIKDELAALLR-
>UniRef100_UPI0009E4A043	344	0.311	2.078E-100	1	418	419	53	380	399
-PERSHTFAVW----LASKGLVPMDQTGDPE--ILETTVFGLPFPNPIGLAAGFDKHGEAVDGMLKAGFGFVEIGSVTPLPQQGNAKPRVFRLKEDKAVINRYGFNSHGHEAVQSRLKQQIQ---------------------ERGHPPG------ILGINLGKNKTS-----DNAVEDYVKGVKCFSGLGDYLVINVSSPNTPGLRSLQGRQELEKLIDKVLEVRNSLPKKAQNPLLVKIAPDLT-DDDKEDIAAVVtrEKGGVDGIIVTNTTVARPETL---------KSEHKKETGGLSGKPLTEMSTRTVSDMYKLT--------------------------------------------GGKLPIIGVGGISTGQDAYDKIKAGASLVQLYTALAYEGPPIVKKIKRELADLVRN
>UniRef100_R7SWI3	344	0.336	2.078E-100	0	417	419	81	432	515
DPEAGHKLAVRVL----SSGFAPRDM--VPDDEVLKVELWDEELANPVGLAAGFDKHGEAIDGLFDLGFGWVEIGSVTPKPQPGNPKPRIFHLPDDSALINRYGFPSEGHAAVLARLRSRLPALFSY----ASDPANESPLHGQEH---ASLRSNALLAVNLGKNKSSPPDSI----ADFVAGVRTFGPYADALVVNVSSPNTPGLRGMQSRALLQELLSGVVATRDEVtatsSHSHRPRLLVKIAPDLTEPEITDVAAAVLATGGIDGVIVSNTTIQRPPSLSD---------PNKVEVGGLSGPPLKPLSLTTLRTLRGLL--------------------------------------------PASVPLIGCGGISSGVDALEFARAGAAAVQLYTAFGYQGPGTARQIKDELTELLR-
>UniRef100_A0A060S1E9	344	0.349	2.078E-100	0	417	419	78	430	530
DPETGHKLAIRVL----ASGLAPRDP--LSDDEFLKVELWGEQLSSPVGLAAGFDKNGEAIDGLFSLGFSWVEIGSVTPKPQPGNPKPRVFHLPNDSALINRYGFPSDGATAVLARLRARLPKIL---SYASSDSQMDDPLHGAEH---ASLRSDKLLAVNLGKNKTSPPDSI----DDFVAGVHTFGPYADALVVNVSSPNTPGLRGMQSRTLLEELLGGVVAARDEVAAtsvtKHRPKLLLKIAPDLD-ESEVADIAAAVRAtNGVDGVIVSNTTIRRP---------PGVSDPNKFEQGGLSGPPLKPYALATLRTLRGLL--------------------------------------------PPSIPLIGCGGISSGADALEYARAGASAVQLYTAFGYGGVGVCRQVKDELAALLR-
>UniRef100_A0A7K7V354	344	0.333	2.841E-100	1	417	419	10	336	354
-PEAAHGLALRA----AACGLL---RPAPPDEPDLEVHVFGRRFCNPVGLAAGFDKHGEAVDGLYRMGFGFVEVGTVTPQPQEGNPKPRVFRLEEDQAVINRYGFNSQGHMAVQRRLRARLP-------------AQQRLSEA-----------GMPLGINLGKNRSSED-----AAADYVAGVQALGPLADYLVVNVSSPNTPGLRELQGRAELRSLLSKVLAARDALPCERKPAVLVKIAPDLSA-QDKRDIAGVVCELGVDGLVVSNTTVSRPCGL---------RSQRRSERGGLSGAPLRELATQTVWDMYALTHG--------------------------------------------RVPIVGVGGVSSGRDALEKIRAGASLVQMYTALVYHGPPAVRAVKRELRELLR-
>UniRef100_A0A8S4A617	344	0.310	2.841E-100	1	417	419	42	370	371
-PEASHSLSIK----LAKYKLVPKSQ--VADLPSLATTVWGRSFSNPLGMAAGYDKHGEAVDGLFKMGFGFVEIGSVTPEPQEGNPKPRVFRLQEDKAIINRYGFNSEGHEVVYTRLSKRRPDTESSTG-------------------------NGILGVNLGKNKTSTD-----AVEDYVKGVNKFGQLADYLVVNISSPNTPGLRDMQRQEELTDLLNKVVDARDTLPVSPKPPLLVKIAPDLT-EEEKTNIAAVVsrPQCKVDGLIISNTTVSRPESLLG---------RHKSEAGGLSGKPLKEKSLETIRDMYRLTKG--------------------------------------------QIPIIGVGGVSCGQDAYEKVKAGASLIQLYTALVYQGPPVIGKIKKEMADLLR-
>UniRef100_A0A2C9K1G2	344	0.324	2.841E-100	1	417	419	53	380	381
-PETAHNISLK----LIKCKLVP--KPQTPDPPSLKTQVWGRTFPSMIGLAAGYDKQGEAVDGLFKMGFGFVEVGSVTPEPQPGNPKPRVFRLTEDKAVINRYGFNSEGHDAVYNRLYAR--------------NVEQTPTD------------NGVLGVNLGKNKQT-----ENAVEDYVKGVKKFGPIADYLVINVSSPNTPGLRDMQRQEELSRLLEKVVEERNKLTFNPKPPLLIKIAPDL-SEEEKKDIADVItrPKSHVDGLIVSNTTVARPDSLV---------SKNKEEVGGLSGAPLKDKSLETIRDMYRLTNG--------------------------------------------QVPIVGVGGISNGQDAYSKVKAGASLIQLYTALIYQGPPVISKIKRELDDLLR-
>UniRef100_UPI001BE562EA	344	0.333	2.841E-100	1	417	419	49	376	421
-AEQAHVLAVK----MIGLGLVPLNR--YQDPASLEVNVMGLKFKNPIGIAAGFDKHGEAVDGLYKVGFGFVEVGTITPRPQEGNPKPRVFRLTADQAIINRYGFNSCGLAEAQQRLKAR------------------------GDTQQHQSKAGLPLGINLGKNKLSQD-----AGADYLEGVRVLGPLADYLVVNVSSPNTPGLRDLQGKAELHRLLQTVLKERDALQGESKPPVLVKIAPDLTA-QDKQDIADVVTELGVDGLMVSNTTVSRPETLQD---------PHKSEVGGLSGQPLKDLSTNTVREMYNLTKG--------------------------------------------KVPIVGIGGVASGQDAMDKIRAGASLVQLYTALTYQGPPVVTKIKRELEELLK-
>UniRef100_UPI0003592F96	344	0.312	2.841E-100	1	417	419	53	425	449
-AETAHNLGIK----LAKYKIVP--KPQKPDSPLLKTEVWGRSFPNPIGLAAGYDKQGEAVDGLLKIGFGFVEVGSVTPAPQPGNPTPRVFRLKEDKAVINRYGFNSDGHEVVFERLSRRnqeqagesyPPTYVGEQRNMLNVNFWTEVEDERNNIASWikvlkrrvrtRMKEAGVLGVNLGKNKTSPD-----AVSDYVKGVRKFGGIADYLVINVSSPNTPGLRDMQKQEVLIELLDQVVAERNKLTVSPKPPLLVKIAPDLT-ESDKKDIAAVVtrPQSGVDGLIISNTTVARPESL---------KSKHKAEMGGLSGAPLTEKSLQVIRDMYRLTHG--------------------------------------------KIPIVGVGGVSCGQDAYDKVKAGASLIQMYTALVYLGPPAVGKIKREMEELLR-
>UniRef100_A0A2A9P7W9	344	0.533	2.841E-100	0	413	419	80	452	461
DAEDGHQAATRTLQLLYYLKLHPRERvSSMLDSPSL---VFESRIDNPIGISAGLDKDGEIPDALFALGAAVVEIGGCTARPQPGNDRPRVFRVPTLDGMVNRYGLNSRGADDVAARLRLRLRRFA-----RLMGVSERHVLDGRVGVPPGSLQTGRLLAVQLAKNKDTDERDEAAVVADHVYCVRALAPYADVLVVNVSSPNTPGLRDLQEVGPLTRLLSAVVDESARTDRASPPPrVMVKVSPDEDDEYQIEGIVQAVHRSGADGVIVGNTTKRRTGLVPDGALLTSRERRALMEQGGYSGPAMFGRTLDLVARYRSMLD----------------------------------VQSLATGD-GKRKVIFATGGITNGEQALRVLNAGASVAMIYTGLVYGGAGTVTRIKAEMR-----
>UniRef100_A0A0C3AC05	344	0.347	2.841E-100	0	412	419	82	417	481
DAETGHKIAVKVLRS----GLAPRDL--VKDDDILQSEIFGLEVSNPVGLAAGFDKHGEAIDGLFNLGFSWVEIGSVTPKPQPGNPRPRVFRLPADAALINRYGFNSEGATAVLARLRQRIPAF-----------------NGISESSTGSLRPGAVLAINLGKNKVSPADSSE----DFITGIKTFGPYADVLVINVSSPNTPGLRGLQNRELLESLLTDAVKARNELPPSlvatRRPRLVLKIAPDL-EESQLTEMAEVIRDSDIDGVIVSNTTVARPSTLND---------SNKGEIGGLSGKPLKPLTLRALKTLRAHL--------------------------------------------PASTPIIGCGGISSGADALEYGRAGASFVQLYTEFGYDGVGACRRIKDEL------
>UniRef100_A0A4Y7Q9V1	344	0.331	2.841E-100	0	417	419	75	413	486
DPETGHKVAVKVLRS----GLAPRD--HLPDDERLKVEIWGEEMSNPIGLAAGFDKNGEAIDGLFNLGFGWVEIGSVTPKPQPGNPPPRVFTLPEDAAIINRYGFPSEGATSVLARLRARIPSF-------------------RSETSNASLRSGALLAINLGKNKSSAPDSI----NDFLMGVRLFGKYADALVVNVSSPNTPGLRGLQSRGMLEELLAGITEARNELPvsplTSRRPRIILKIAPDLTEDE-LKDIAEAVSGSSIDGVIVSNTTIQRPESLTD---------LQKIETGGLSGTPLKPLSLRALRTLRTHL--------------------------------------------PARIPLIGCGGISSGADALEYARAGATAVQLYTGFGYDGVGACRRIKDQLAEELR-
>UniRef100_A0A0M8MQH6	344	0.344	2.841E-100	0	413	419	90	467	668
DPETGAKLSIKLLK----MGLAPRD--CVEDDPVLRTELFGKTLTNPIGLAAGFDKQAEAIDGLFDLGFGIVEIGSVTPEPQPGNPQPRMFRLPLDGAVINRLGFNSEGHEPVRERLQARVENWVKRVlsvqqglvsSVGTDAAVAHPTTLGEAQVfagypditadlvnqagVPQSLKQDRLLSVNLGKNKTSREDSVT----DYVKGVQTLGPYADMLVVNVSSPNTPGLRRLQRRSVLEGLLRDVVVARDKLleTRKTPLPLLVKVAPDL-SDSELEDVSDAVENTKVDGIIVSNTTVRRPPGL--------LSHEHVNETGGLSGPPVKPFALHALSVIY--------------------------------------------ERSQGKIPLIGCGGITSADDALEFAKAGASAVQLYTALAYHGPGLPRRIKDDLA-----
>UniRef100_UPI00192B20A7	344	0.350	3.885E-100	0	417	419	15	337	363
DPETAHGLTVSALKT----GLVP--ANRAAADPALACRLWGLDFANPVGLAAGFDKNAEVPDAMLAQGFGFVEVGSVTPRPQPGNPRPRVFRLPEQRALINRYGFNNDGLDIVAARLEAR------------------------------SGRPG-LVGANVGKNKETAD-----AAADYAIGIRRLARLADYLVVNVSSPNTPGLRTLQGRGPLAELLDRSLAARAETAAAGKaPPLLLKIAPDLT-DEDKGDIAEVALASGIDGLIVSNTTVSRPPGLP---------PAVAAETGGLSGAPLKAASTAVLADMYRLT--------------------------------------------GGRLPLVGCGGIESGRDAYAKVRAGASLVQLYTALVYRGPRLVSEINRDLAALLR-
>UniRef100_A0A6P7M432	344	0.328	3.885E-100	1	417	419	49	376	396
-PETSHVLAVK----IVGLGLVPLNR--YQDPASLEVNVLGLKFRNPVGIAAGFDKHGEAVDGLYKMGFGFVEVGTITPKPQEGNPKPRVFRLISDQAIINRYGFNSCGLAEVQQRLGARVE------------------------IQQEQSKVGFPLGVNLGKNKLSQD-----AGADYLEGVRALGPLADYLVVNVSSPNTPGLRDLQGKAELRQLLSKVLKERDALQGERKPPVLVKIAPDLTA-QDKQDVADVVTELGVDGLMVCNTTVSRPTTLQD---------PHASERGGLSGQPLKDLSTRTVRDMYSLTKG--------------------------------------------KVPIVGIGGVASGKDAMEKIRAGASLVQLYTALTFQGPPVVTKIKRELEVLLK-
>UniRef100_UPI000901B70A	344	0.340	3.885E-100	1	417	419	49	376	397
-AETAHVLAVK----IIGVGLVPLNR--YQDPASLEVNVLGLKFKNPIGIAAGFDKHGEAVDGLYKIGFGFVEVGTITPKPQEGNPKPRVFRLPTDQAVINRYGFNSCGLAEAQQRLEAR---------------GGTQQQHSKAGLP---------LGINLGKNKLSQD-----AGADYSEGVRALGPLADYLVVNVSSPNTPGLRNLQGKAELHKLLQRVLKERDALQGQYKPPVLVKIAPDLTT-QDKRDIADVVTELGVDGLMVSNTTVSRPDTLQD---------PHKSEVGGLSGQPLKDLSTNTVREMYNLTKG--------------------------------------------KVPIVGIGGVASGQDAMDKIRAGASLVQLYTALTYQGPPVVTKIKRELEQLLK-
>UniRef100_A0A672FSR1	344	0.328	3.885E-100	1	417	419	49	376	405
-AETAHVLAVK----MIGLGLVPLNR--YQDPAELEVNVLGLKFRNPVGIAAGFDKHGEAVDGLYKLGFGFVEVGTITPKPQEGNPKPRVFRLTADHAIINRYGFNSCGLAEAQMRLKAR------------------------EEIQQDKSKAGLPLGINLGKNKLSRD-----AGADYLEGVRVLGPLADYLVVNVSSPNTPGLRDLQGKAELRQLLHSVLKERDSLQEERKPPVLVKIAPDLTA-QDKQDIADVVTELGVDGLMVSNTTVSRPETLQD---------PHRSEAGGLSGQPLKDLSTSTVSEMYNLTKG--------------------------------------------KVPIIGIGGVANGQDAMDKIRAGASLVQLYTAFAYQGPPVVTKIKRELEQLLK-
>UniRef100_UPI001A99CFE3	344	0.333	3.885E-100	1	417	419	49	376	428
-AETAHVLAVK----MIGLGLVPLNR--YRDPASLEVNVLGLKFKNPIGIAAGFDKHGEAVDGLYKVGFGFVEVGTITPKPQEGNPKPRVFRLTTDYAIINRYGFNSCGLAEAQQRLKAR------------------------EEMQQGKRKAGLPLGINLGKNKLSQD-----AGADYLEGVRVLGPLADYLVVNVSSPNTPGLRDLQGKAELHELLYTVLKERDALQGEHKPPVLVKIAPDLTA-QDKQDIADVVTELGVDGLMVSNTTVSRPETLQD---------PHKSEVGGLSGQPLKDLSTSAVREMYSLTKG--------------------------------------------KVPIVGIGGVASGQDAMDKIRAGASLVQLYTALTYQGPPVVTKIKRELEQLLK-
>UniRef100_P32747	344	0.333	3.885E-100	1	417	419	77	430	443
-PEFSHRVAILA----ASWGITPKDR--VADDPSLAVEVWGKKFCNPIGLAAGFDKQADAISGLLNFGFSYLEIGSVTPKPQPGNPKPRYFRLKPDLSVINRYGFNSIGHDAILAKIQKRVRKYiakTSPQLLKQFDANPASCTDPAVLGVPRSLIPNKFLGINLGKNKNGNE------IEDYVEGVRTFGNFADILVINVSSPNTPGLRNLQKKSALSTLLTAVVSERNKLN-SPHPPVLVKIAPDL-NEEELTDIADVLKKCKIDGVIVGNTTVQRPKTL--------KSTSHVEETGGLSGPPLKPIALNTLRTLRKHLS--------------------------------------------SDIPIIGCGGISSGKDAIEYARAGATMVQVYTALGYDGPVIAHKIKQEILAELK-
>UniRef100_A0A2N3N4H6	344	0.498	3.885E-100	0	417	419	83	462	468
DAEDAHHAGTASMKMLYSLGLHPRERRralNDPSEPSLAVQVYDTKLDNPIGISAGLDKDAEVPDALFALGAGIVEVGGCTPKPQSGNPKPRVWRVPTIDGLVNCYGLNSRGADAMARTLRERLRLYARSRGL-----TEEDVLSGRAGVPTGSLLPGRLLCVQVAKNK---DTDEKNAASDYAYCASRLAQYADVIVVNVSSPNTAGLRDLQSGDKLVGLLGAVVNAVETSTkgiRATPPRVMVKVSPDEDDDAQIKDIVRAVWESGVDGIIVGNTTKRKLQSVPTGVPItNREKSVLMMADGGFSGPSMYGRTLDLVKRYRKWLDVPSF-------------------------------------KDKERKVIFATGGITNGKEALEIQNAGADVAMVYTGMVYGGAGTVTRIKDEMRKEIK-
>UniRef100_A0A176WFY0	344	0.334	3.885E-100	0	413	419	103	448	469
DPEDAHRLAIWA----ASQGLVPKE--NRPDPAILATEVWGRKFSNPIGLAAGFDKNAEAVEGLLGIGFGFVEVGSVTPVPQEGNPKPRVFRLHEHGAIINRYGFNSEGIMAVAKRLgaQHGKRKLAETTKPATSMYADEKQFGGKAG--PG------ILGVNLGKNKTSTDAS-----SDYVQGVHTLSQYADYLVINISSPNTPGLRKLQGRKELKDLIKKVLSARDDMQwgEEGPPPLLVKIAPDL-SKEDLADIAAVVLTLRVDGLVISNTTVSRPEEVGSHI--------HGKETGGLSGKPLLAMSTNVLRDMFQLTRG--------------------------------------------KVPLIGVGGVSSGEDAYLKIRAGASLVQLYSAFAYEGPAFIPRIKAELA-----
>UniRef100_A0A1B7SC86	344	0.340	3.885E-100	0	417	419	160	506	522
DAETGHRFGVFMLK----YGLSPRLLA-DVDDPVLQVQVFGKTLSNPVGMAAGFDKEGEAIDPLLDLGFSYVEIGSVTPFPQPGNPAPRFFRLGKDDAVINRYGFNSSGHWSVLGRLRQR----------------YEKLFAKNPSCANNSFRDNKLLGVNLGKNKTGDE------VQDYVTGVQRFGEYADVLVINVSSPNTPGLRDLQNEAKLTNLLTQVVAERNMLpgkitDRATKPPVLVKIAPDLTEPE-IESIAKAAKQAKVDGIIMSNTTIQRPKD-----KMLTTDETLVNQAGGLSGKPLKEISLKAFRLLRKHT-------------------------------------------KDSDLVLVGCGGISSGKDALDFARAGATFVQLYTAFAYKGPGLARKIKDEITEELK-
>UniRef100_UPI0004A55410	344	0.334	3.885E-100	0	417	419	16	394	548
DPEKAHKLAVKVL----ASGLAPVDK--VQDDDVLAIELWGKRFSNPVGIAAGFDKHAEAIDGLFGIGFGYVEIGSVTPQAQPGNPQPRMFRIPETQACVNRYGFNSDGHAAVIARLRARIRHFVHHNALSLptnllppyemaagtvtvdavsrllaSDNGRDAVLTDSLGMP-RSLHEGKVLAINLGKNKTSEPDDVE----DFLEGVHSLGPYADVLVINVSSPNTPGLRGLQRKGMLEELLESVVLARNDLKSKVKPPVLVKVAPDLSA-QELGDVAKAVLDSGINGIIVSNTTISRPPSAGTDPRL--------AEVGGLSGPPLKSLAIQALATLYRKTEG--------------------------------------------KVPLIGCGGISTGQDALDYAQAGASFVQLYTALGYQGVGLPRIIKDELTALLR-
>UniRef100_A0A4X2LZ58	344	0.318	3.885E-100	0	417	419	49	377	738
DPELAHKLTIRCL----SMGLLPRSA--LPDSSMLEVRVLGHKFRNPLGMAAGFDKNGEAVDGLYKMGFGFVEVGSVTPKPQEGNPKPRVFRLPEDQAVINRYGFNSHGLLVVERRLRAREQKQAKLS------------------------QDGMPLGINLGKNKSSSD-----AAADYAEGVRVMGPLADYLVVNVSSPNTAGLRNLQGKEELRQLLIKVLKERDALQGGHKPAVLVKIAPDLTA-QEKREIASVIKELGIDGLIVANTTVSRPASLQCAL---------RSEVGGLSGKPLRDLATQTVSEMYLLTEG--------------------------------------------KIPIIGVGGICSGQDALEKIRAGASLVQVYTAFTYRGPPVVGKIKRELEALLK-
>UniRef100_A0A1Y1XZX4	343	0.315	5.312E-100	0	416	419	107	450	466
DPEAGHRVAI----LTGKYGLTPRDRVQDAE--NLQVELWGKKFSNPLGLAAGFDKHGEAIDSMFDMGFGFVEVGSVTPEPQPGNPKPRLFRLKEDKGVINRYGFNSDGHKAVVERLKNRLRHYFFHHPEVESTTVNQ------------SLRANKQLGLNLGKNKTSAPESF----SDYIKGIETLGKYADYLVVNISSPNTPGLRSLQRRDMLEGLVKQVMTARDSLP-EPRPPLLIKIAPRPDlSYEELCDIAQVALDCKVDGVIVSNTTINRPSGIKSDPKI-------LQEAGGLSGGPLFPQSLATVREFYKLTKG--------------------------------------------QIPLIGAGGIRTGKDAVAFAKAGASMVQIYSILSYDGPGAPRAIKDEIVKEL--
>UniRef100_A0A139AY32	343	0.339	5.312E-100	0	416	419	102	457	477
DPEEAHRLAIW----LAKNGLSPVERGSP-DDKLLEVHLFGKTLKNPIGLAAGFDKNGEAIDGMFDMGFGIVEIGSVVPRPQPGNPKPRMFRLSPDTACINRYGMNCAGFDDIEARLRSRVRSYLRAHPDIHLATSPSSVAEELAPLgASRSLRGGRMLGINLARNKGQPSDS----NDDYVEGVHRMGPYADYVVLNVSCPNQHGITSMQRKGIMEGLMKEIIEARNA-TLPHRPPVLVKLSPDLD-DAELADVARAVVDAGVDGVIISNTTNQRPSSLKSDPKIT-------SEWGGLSGPPLKPLSLHTIRTFRRLTSGA--------------------------------------------VPIVGCGGILTGADALEYARAGASAIQLYTGMAFDGPGVVARIKREVKEEL--
>UniRef100_A0A397I687	343	0.348	5.312E-100	0	417	419	106	467	479
DAEKSHKFAVWA----GKWKLTPKDRI--PDDDKLAVTVFGKKITNPICLAAGFDKNGEAIDALFDLGFGYVEIGSVTPEPQPGNPKPRVFRLTHDKAIINRYGFNSDGHKMVEIRLRDRLRRFVLHKARLLQETfslikssslDDSLLLSDSLGI-NRSLKEGKLLAINLGKNKWSDP----NSVDDYIKGIKRLGCYADILVINVSSPNTPGLRDLQRKEIFQKLLNEVVIARNEL-SNPRPALLVKIAPDL-SDKELSDIADAVIRSNVDGIIVSNTTISRPETLQSG--------GLINEIGGLSGPPLKPLALNTLQKMYKLTKG--------------------------------------------KITLIGCGGISNAKDALEYAKAGATLVQLYTSLSYDGAGKVREIKDELIKDLK-
>UniRef100_A0A250XCQ4	343	0.328	5.312E-100	0	417	419	239	571	608
DPETAHNMGIAA----AKWGLFPKE--TRDDPSILRTKVWGRDFRNPIGLAAGFDKNGEIIESMFGLGFGFVEVGSITPKPQPGNLKPRVFRIPELKATINRYGFNNIGAEAVEENLQ----------IFLLNTKKDPTLKKG-------------LLGVNLGKNKTSAD-----AATDYSIGISKLARYADYLVINVSSPNTPGLRALQGRTELEALVKQVKATRDRMPwsEQGPPPLLVKIAPDL-SETDKVDIATVVTDLGVDGLIISNTTIQRPG--------PVSDYPQAKETGGLSGPPLFALATQTLSDMYRLT--------------------------------------------GGKIPIVGCGGVSSGEDAYKKIRAGASLVQIYTALAYEGPKAVPDIKEGLAACLK-
>UniRef100_A0A369T4D5	343	0.323	7.264E-100	0	413	419	14	333	353
DPETAHNLTLRAL----RLGLGPRQR--EADDPILSQTLWGRRFPNPVGIAAGFDKDAVAIGPLLDLGFGFVEVGSVTPRPQPGNPRPRVFRLPGDGAVINRYGFNSAGAGAVAANLRAF-----------------------------RAGGRKGIVGVNLGKNRDSED-----AAADYEAGVRALAGYADYVVVNVSSPNTPGLRALQGRRELAALLARVQDALRETVPDATPPLLLKIAPDLT-VADREDIAGVVLERELDGLIVSNTTIERPADL---------KGRHRDERGGLSGRPLFHPSTRLLGEMYRLTGGG--------------------------------------------VPLIGVGGIASGADAYEKIRAGASLVQLYTGLVYAGPGAVARIKRELA-----
>UniRef100_A8N952	343	0.334	7.264E-100	0	417	419	81	419	499
DAEAGHKLAVKALK----YGLAAKDR--VEDDPILRGEIWGQEVNNPVGVAAGFDKDGEAIDGLFDLGFSWVEIGSVTPKPQPGNPKPRVFRLEEDQAIINRYGFPSQGHSYVLSRLQERLPPY-------------------EPQAEQASLRKGDILAVNLGKNKESPADSI----DDFVKGVNTFGPYSDVLVINVSSPNTPGLRGLQNRDSLEELLQGVTKARDALAPSPitskRPKLLLKLAPDL-NESQLVEIAEVIRQSKIDGVIVSNTTIQRPKHLINAS---------KQEAGGLSGPPVKPYSLLALKTLREQL--------------------------------------------PASIPLIGCGGIWTGKDALDFAKAGASLVQLYTSFGYDGVGTPRRIKDELVEELK-
>UniRef100_C1N5M3	342	0.333	9.933E-100	0	413	419	1	335	375
DAETAHNVGIALMER----GIAPAE--SRRDDPALRVERWGLTFPNPIGLAAGFDKDARAFPALRAMGFGSVEIGSVTPRPQPGNAKPRVFRLPNERAVVNRYGFNSEGHDAAAARLASNVPQVHAAVDRDLTGY--------------------GPLGVNLGKNKTTPEDD---AVEDYVEGVRALGRRADYLVVNVSSPNTPGLRNLQSKRHLTRLLTRVLRARDALPDGHRPPVLLKIAPDLTED-DVKQIAAAALSTRVDGVVVSNTTVARPDDVFDG-----EYAHLRDEAGGLSGAPLFESSTEVLRELYARTRG--------------------------------------------KVTLVGCGGVSDGEDAYEKIRAGASLVQLYTAFAYEGPAIVPRLKEELK-----
>UniRef100_A0A3S2Q993	342	0.330	9.933E-100	1	417	419	49	376	399
-AETAHVLAVK----MIGMGLVPLNR--YQDPASLEVNILGLKFKNPVGIAAGFDKDGEAVNGLYKLGFGFVEVGTVTPKPQEGNPKPRVFRLPADNAVINRYGFNSCGLAEVQTRLKAR-------------EETQQQLT-----------KTGLPLGVNLGKNKLSQD-----AAADYTEGVKALGPLADYLVVNVSSPNTPGLRDLQGKAELRQLLLTVLKERDALQDTRKPPVLLKIAPDLTA-QDKQDIADVVAELGVDGLMVSNTTVSRPETLQD---------PQKCETGGLSGQPLKELSTNTVREMYKLTKG--------------------------------------------KVPIIGIGGVASGQDAMDKIRAGASLIQLYTSLTYQGPPVVTKVKRELEELLK-
>UniRef100_A0A667XM80	342	0.328	9.933E-100	1	417	419	49	376	429
-AETAHVLAVK----MISLGLVPLNR--YQDPTSLEVNVLGCKFKNPIGIAAGFDKHGEAIDGLYKVGFGFVEVGTITPKPQEGNPKPRVFRLPTDQAIINRYGFNSCGLAEARQRLKAR------------------------EGTQLELSKAGLPLGINLGKNKLS-----QNAGADYLEGVRVLGPLADYLVVNISSPNTPGLRDLQGKNELHQLLHEVLKERDALQGERKPPVLVKIAPDLTT-QDKRDIADVVTELGVDGLMVSNTTVSRPETLQD---------PQSSEVGGLSGKPLKDLSTHTVRDMYSLTKG--------------------------------------------KIPIIGIGGVASGQDAMDKIRAGASLVQLYTALTYQGPPVVTKIKRELEQLLK-
>UniRef100_A0A507FLK3	342	0.354	9.933E-100	0	416	419	70	413	431
DPERAHVLSI----ALARMGLCPREGFDPDSKEhRLQSEVFNLPLSNPIGLAAGYDKHAEAMDSLLGFGFGLVEIGSVTPQPQPGNPLPRMFRLSQDNAVINRYGFNSDGHAVVQARLSDRLAKWMYSVGLKTLPEDI-----------PRSLKAGTALGVNLGKNKASAAED----NSDYVKGVVSLGRYADYVVVNISSPNTPGLRSLQRREPMLQLLKEVKAARDA-HVEHNPPLLVKIAPDV-SMDELEDIAAVVKEARIDGVIISNTTLSRPAYL---------KSQHKNETGGLSGPPVFPLALEKVRAFYALTHG--------------------------------------------SIPIIGCGGISTGAEALAMAKAGASLVQVYTALGYQGPGIVHDMKRDLVELL--
>UniRef100_UPI001B863CEC	342	0.329	9.933E-100	0	417	419	82	422	445
DAETGHKIAVKVLRS----GLGPRDP--VQDDERLRSEFWGRELSNPVGLAAGFDKDGEAIDGILDLGFSWVEIGSVTPKPQPGNPKPRVFHLPDDAALINRYGFPSQGATSMISRLRARIPKF-----------------HETKDDTTAALKPGSVLAINLGKNKSSPVES----PEDFVTGVKTFGPYADVLVVNVSSPNTPGLRGLQNRELLEDLLTSVTKARDELEPspitARRPRLVLKIAPDL-EESQIIDIADLIRKSKIDGVIVSNTTISRPASLMD---------PNKSEMGGLSGAPLKPRALQVLKTLRAH--------------------------------------------VPASIPLIGCGGISTGADALDYARAGASLVQVYTGFGYDGVGTCRRIKDELEALLR-
>UniRef100_R7RZX2	342	0.352	9.933E-100	0	417	419	78	416	469
DAESGHKLAVKVLKS----GLAPKDP--VPDDVVLEAEIWGTRCSNPVGLAAGFDKDGEAIDGLFDLGFSWVEIGSVTPKPQPGNPRPRVFHLPEDDSLINRYGFPSQGHAAVVTRLRAR-------------SVDEEPVSE----AAPASLRPGSLLSVNLGKNKESPLES----VDDFVRGVQVFGPHADVLVINVSSPNTPGLRNLQKRSHLGDLLAGVVQARNDLQasSSRKPKLMLKLSPDLTAD-DVREIAEVVRSSGVDGVIVSNTTISRPRGLTH---------PNKTEAGGLSGPPLKHLSLAVLRTLR--------------------------------------------SNLPESIPIIGCGGITSGADALDYARAGASMVQIYTHFGYDGVGACRRIKDELSDILR-
>UniRef100_UPI00147752E4	342	0.336	1.358E-99	1	416	419	48	374	398
-AETAHVLAVR----FISLGLVPR--NSYRDPASLEVNIMGRTFRNPIGMAAGFDKDAEAVDGLYRLGFGFVEVGTITPKPQEGNPKPRVFRLISDKAVINRYGFNSCGLSAARERLRAR------------------------EGTQAELTQAGLPLGINLGKNKLSPD-----AAEDFLEGVRMLGPLADYLVVNVSSPNTPGLRDLQGKGKLCQLLDKVLRERDALPKGRRPPVLVKIAPDLT-LQDKQDIADVVTELGVDGLIVSNTTVSRPTTLRD---------PQSKEEGGLSGQPLKKISTDLVGEMYILTKG--------------------------------------------KVPIVGVGGVASGQDALDKIRAGASLVQLYTALTYQGPPIVTKIKRELEQLL--
>UniRef100_A0A8B9NWN0	342	0.338	1.358E-99	1	417	419	72	398	415
-PEAAHGLALRA----AACGLLP---SGRPDSPILEVHVFGQRFCNPVGLAAGFDKHGEAVDGLYKMGFGFVEVGTVTPQPQEGNPKPRVFRLAEDEAVINRYGFNSHGHAAVERRLRARQ---------------QTQLRLTEAGMP---------LGINLGKNKSSAD-----AATDYVAGVRTLGPLADYLVVNVSSPNTPGLRDLQGRAELHSLLTKVLAERDVLPCKRKPAVLVKIAPDLSA-QDKQDIASVVCEVGVDGLIISNTTVSRPGGL---------RGRQRAEPGGLSGTPLRELSTQTVRDMYALTRG--------------------------------------------RVPIVGVGGVSSGRDALEKIRAGASLVQMYTALVYRGPPAVAAVKQELEELLR-
>UniRef100_A0A5D6XSB7	342	0.334	1.358E-99	0	416	419	85	416	438
DPESAHVFAVKA----AALGLSPRDHGTDSE--LLKVNVLGQEFANPLGMAAGFDKDAEAMEGLLDMGFGFVEIGSVTPQPQEGNPKPRVFRLAEDRGVINRYGFNSAGVEAVAARLDAYVATRALSQRF----------------------HRAGVLGVNLGKNKTTED-----AAADYIAGVHRLGKYADYLVVNVSSPNTPGLRSLQGRQQLEALLARVLAARDAVEAKerRRIPLLVKIAPDLT-DDDKKDIADVALALALDGLIVSNTTLSRPASL---------KSAHKSETGGLSGAPVRELSTQVLGDMYRLTNG--------------------------------------------RIPLVGVGGVASGKDAYEKIRAGASLVQMYSCLVYDGPTAVPRVKKELEELL--
>UniRef100_A0A0F7SIS7	342	0.345	1.358E-99	0	414	419	80	436	459
DAEQSHWLAVQLLRLPFG---RPVDRGVDAEG--LTTELFGHKVSNPVGLAAGFDKHAEAIDGLFDLGFGYVEIGSVTPLPQPGNPKPRMFRLVEDQSVINRYGFNSLGHATALSHIQDRVDSFYRTHPSMFPPSCFPK---GPASSPlpppglPRSLIPGRLLGINLGKNKVSAADS----DEDYKLGVRTFGPYADVLVINVSSPNTPGLRKLQGGDRLGQLLTTVVKERDSLvtHDGVRPKVVVKIAPDLGT-EEIDDVARAIKQSKVDGVIVSNTTISRPDYL---------QSANKKEIGGLSGPPVKPLALKVVRALR--------------------------------------------ARLPVETPIIGCGGISSGSDALEFARAGASAVQMYTSFGYAGVGLPRKIKDELEE----
>UniRef100_UPI000441794E	342	0.357	1.358E-99	0	417	419	75	413	460
DAETGHKLAVKVLES----GFAPKDP--LPDDSVLETEIWGARCSNPIGLAAGFDKDGEAIEGLFNLGFSWVEIGSVTPKPQPGNPRPRVFRLPEDDSLINRYGFPSQGHSAVVTRLRAR----------SVADVPDSESI-------PASGRPGSLLCVNLGKNKESALESI----DDFVRGVQVFGPHADVLVVNVSSPNTPGLRDLQRRSQLKDLLSGVVRARNDLHAtfQRKPKLMLKLSPDLEA-EDVREIADIVRSSGVDGVIVSNTTISRPRGLTH---------PNKTEAGGLSGPPLKHLSLAVLRTLR--------------------------------------------SNLPESIPIIGCGGITSGADALEFARAGASMVQIYTHFGYDGVGACRRIKNELSEDLR-
>UniRef100_A0A8H6Z4H0	342	0.339	1.358E-99	0	416	419	67	402	471
DAETGHKVAVKVLKS----GLGPRDP--VQDDARLKSEFWGQEMSNPVGLAAGFDKNGEAIDGLFNIGFSWVEIGSVTPKPQPGNPRPRVFHLPADSGLINRYGFPSDGHAAVLSRLRARIPRF----------------FDGE--IETASFRPGAVLAVNLGKNKESPADS----VDDFVAGVRAFGPYSDVLVVNVSSPNTPGLRGLQNRDLLEALLAGVTQAREELsAPKHRPKLVLKIAPDLT-ESQLVEIAEVVENSAIDGVIVSNTTIQRPSSLVD---------PNQSEAGGLSGAPLKQHSLTALRTLRK--------------------------------------------NLPARIPLIGCGGIFTGADALEYAKAGASLVQVYTGFGYDGAGACRRIKDQLADEL--
>UniRef100_A0A371CJV1	342	0.345	1.358E-99	0	417	419	83	434	523
DPEAGHKLAVRVL----SSGLAPRDP--LSDDEVLKTELWGETLSSPVGLAAGFDKHGEAIDGLFNLGFSWVEIGSVTPKPQPGNPKPRVFHLPDDGALINRYGFPSEGHAAVLARLRARLPTLFPYSSTPESDSP----LHGEEH---ASLRPNALLAVNLGKNKSSPPDSI----ADFVVGVRTFGPYADALVVNVSSPNTPGLRGMQSRTLLQELLAGVTSARDQVaassTHAHRPKLLLKIAPDLTESEVADVAAAVRATNGIDGVIVSNTTIQRPPSLSD---------PNKVEQGGLSGPPLKPYSLATLRTLRGLL--------------------------------------------PASIPIIGCGGISSGADALEFARAGAAAVQLYTVFGYHGPGTAREIKDELAALLR-
>UniRef100_A0A6P7HPV8	342	0.330	1.857E-99	1	417	419	49	376	405
-AETAHVLAVK----MISLGLVP--LNHYQDPASLEVSVLGLKFKNPVGIAAGFDKHAEAVDGLYKMGFGFVEVGTITPKPQDGNPKPRVFRLTSDYAIINRYGFNSCGLAEVHMRLKAREETQQEQSKAGL------------------------PLGINLGKNKLSRD-----AGADYLEGVRVLGPLADYLVVNVSSPNTPGLRDLQGKAELRQLLQTVLKERDALQEERKPPVLVKIAPDLTA-QDKQDIADVVTELGVDGLMVSNTTVSRPDTLQD---------PHKSEVGGLSGQPLKDLSTSTVREMYSLTKG--------------------------------------------KIPIVGIGGVACGQDAMDKIRAGASLVQLYTALTYQGPPVVTKIKRELEQLLK-
>UniRef100_UPI001EEBB12D	342	0.325	1.857E-99	1	416	419	51	383	415
-AETAHIMAVRLL----SLGLVPRSRYQDPASLIMfvltqEVNVMGRRFRNPVGIAAGFDKHAEAVDALYRLGFGFVEVGTVTPKPQEGNPKPRVFRLNADKAVINRYGFNSCGIVAVQERLKDRQ---------GVQSE----------------LTKGKPLGINLGKNKLS-----TNSVADYLEGVRALGPLADYLVVNVSSPNTPGLRELQGKKELRHLLEQVLKARDTLQGPNHPPVMVKIAPDL-SQQDKQDIAEVITELGVDGLIISNTTVSRPESLQD---------HNRNEVGGLSGQPLKELSTRTVREMYTLTKG--------------------------------------------KVAIVGVGGVASGQDALDKIRAGASLVQLYTALVYQGPPVITKIKRELNELL--
>UniRef100_A0A1E3Q7U5	342	0.366	1.857E-99	0	416	419	81	420	435
DAETAHRFAIEAMKA----GVYPVDRSADAEDPDLEVEVFGKKLSSPIGLAAGFDKNAEAIDPLFAMGFSYVEVGSITPKPQPGNPQPRFFRLPKDKAAINRYGFNSDGHLKVLVRLRMRLHSFLTHN---------------ENTPVNHAFQEGRMLAVNLGKNKDGDE------IADYVEGVKTLGNYADLLVVNISSPNTPGLRDLQNEKKLGSLLSAVVVARDSLSTPHKPPICVKIAPDL-SETEVVSIAEVVKGSGIDGVIVSNTTISRPRSL-------KSPSSLANEIGGLSGPPVKDISLKTLRTLRKH--------------------------------------------VGPSFTIVGCGGISTGKDAVEFAKAGASFVQVLTGFAYDGPGMPSRLRSEIKREL--
>UniRef100_UPI001B86684E	342	0.327	1.857E-99	0	417	419	78	418	441
DAETGHRIAVKVLRS----GLGPRDP--VQDDERLRSEFWGRELSNPVGLAAGFDKDGEAIDGILNLGFSWVEIGSVTPKPQPGNPKPRVFHLPDDAALINRYGFPSQGAASVISRLRARIPKF-----------------HETKDDTTASFKPGSVLAINLGKNKSSSVES----PDDFVTGVKTFGPYADVLVVNVSSPNTPGLRGLQNRELLEDLLTSVKKARDELEPspitARRPRLVLKIAPDL-EESQIVDIADLIRKSNIDGVIVSNTTISRPASLTD---------PNKSEMGGLSGAPLKPRALQALKTLRAH--------------------------------------------VPASIPLIGCGGISTGADALDYARAGASLVQVYTGFGYDGVGTCRRIKDELEALLK-
>UniRef100_A0A507C483	342	0.332	1.857E-99	0	412	419	97	434	456
DAEDSHKLAIW----LAHHGISPRD--TKADHPSLSTSLFGKKmlVSNPIGLAAGFDKNGEAIDGMLNLGFGMVEIGSVTPLPQNGNAKPRMFRLPNDQAVINRYGFNSEGMLAVIEHLRARMR--WYRHPKSDTS-------------VPKSLRPGHLLGINLGKNKLSPADS----NQDYIDGVQQLGQYADYLVVNVSSPNTPGLRALQKREILETLLSDVKKARDDSFSKQGPPILVKIAPDL-SDEEVQDVADCIKKVGIDGVIISNTTISRPGSLKSPRQL-------VNEQGGLSGAPVQPLALSMVKKMYKLL--------------------------------------------PKDIPIIGCGGISTADDAIKFAKAGASAVQTYTSLGYQGPGLVASIKDDL------
>UniRef100_A0A369GKP1	342	0.526	1.857E-99	0	412	419	81	452	465
DAEDGHHAATRTLRLLYLLNMHPRERASSVPGS--PSTVFNTRIDNPIGISAGLDKDGEIPDALFALGAAVVEIGGCTAKPQAGNARPRVFRVPTLDGMVNRYGLNSRGADDVAARLRRRLRRFA-----GQLGVSERDVLDGRVGVPPGSLKTGRLLAVQVAKNKDTDERDEAAVAEDHVYCVRALAPYADIIVVNVSSPNTPGLRDLQATGPLTRLLTAVVDEAARTERASPPPrVMVKVSPDEDEESQMEGIVQAVHRSGADGLIVGNTTKRRAGLVPEGALLTGQERKAMKEQGGYSGPAMFGRTLDLVTRYRDMLD----------------------------------VESLATGDGKPKV-IFATGGITNGEQALKVLNAGASVAMIYTGLVYGGAGTVTRMKSEM------
>UniRef100_A0A1S3IAI2	342	0.291	1.857E-99	1	416	419	62	462	491
-AETAHNLAIKA----AKYGLVPKSK--YADTPRLATTVWGQHFTNPVGVAAGFDKHGEAMNGLYKMGFGFVEVGSVTPKPQDGNPKPRVFRLKEDRAVINRYGFNSHGHDQVYNRLKiwreseedrllintaetnavtevksegsdvnytetenkdkiaesdDRVKHYLEPPGWPdernfLNENFFALWLPKFERTPPK--GPRRILGINLGKNKES-----ENAVTDYVEGVHKFGQVADYLVINISSPNTPGLRDLQGKQQLQELIDNVLEARNQLQCKRKPPLLVKIAPDLTEQDKIEIAAVLARpNKSVDGLIISNTTVSRP---------PSLQSKSKDETGGLSGAPLKELSTQTLRDMYKLTQG--------------------------------------------RLPIIGVGGVASGEDAYEKIKAGASLVQLYTALSYEGPPIVDRIRRELDELL--
>UniRef100_S7RUB3	342	0.356	1.857E-99	0	412	419	80	421	504
DPETGHKVAVQVLRS----GLGPKD--VVPDDERLRAEIWGRELSNPIGIAAGFDKDGDAIDDLFDLGFSWVEIGSVTPKPQPGNPRPRVFHLPTDSAMINRYGFPSKGHEYVLARLRARL-----SSALGLESQTDQ----------PASLRPDALLAVNLGKNKESDPAS----ADDFVRGVRVFAPYADVLVVNVSSPNTPGLRGLQGREHLSNLLKTVSEARDaplfpstsSTSASRKPKIVLKIAPDL-SEGEIIDIAEVVKAAGIDGVIVSNTTVQRPPTLAD---------PNKSETGGLSGPPLKPLTLRCLRTLRAHL--------------------------------------------PANTPIIGCGGVSSGADALEYARAGASYVQMYTHFGYDGAGAARRVKDEL------
>UniRef100_A0A210PJJ5	341	0.328	2.539E-99	1	412	419	52	373	397
-AETAHRLAVKAVK----YKLVPRQ--WKPDPPSLSTTVFGRKFDNPVGLAAGFDKDGEAVEGLLAMGFGFVEVGSVTPQPQPGNPRPRVFRLPEDKAVINRYGFNSQGH---AAVIQRRIRDRERPG------------------------ATQGLVGVNLGKNKES-----SSPIGDYVEGVKQFGGVSDYLVVNVSSPNTPGLRDMQGKERLEKLLDQVVAARDSLKNDQKPPILVKIAPDLT-QKDKEDVAAVVtkREGYIDGLIISNTTISRPSSLQSG---------HKTETGGLSGAPLRALATDTISDMYRLTRGT--------------------------------------------LPIIGVGGISTGQDAYEKIRAGASLVQLYSALIYGGPPVVKKIKREL------
>UniRef100_UPI001C04A577	341	0.323	2.539E-99	1	417	419	49	376	399
-PETAHVLAVK----MIGLGLVPLNR--YQDPASLEVNVLGLKFKNPIGIAAGFDKHGEAVDGLYKVGFGFVEVGTITPKPQVGNPKPRVFRLTADHAVINRYGFNSCGLAEVQERLKAREKTQQKHSKAGL------------------------PLGINLGKNKLSQD-----AGADYMEGVRALGPLADYLVVNVSSPNTPGLRDLQGKAELRQLLCSVLKERDALKEEHKPPVLVKIAPDLSA-QDKQDVADVITELGVDGLMVSNTTVSRPETLQD---------PQKSEAGGLSGQPLKDLSTSTVREMYNLTRG--------------------------------------------KVPIVGIGGVASGQDAMDKIRAGASLVQLYTALTYQGPPVVTKIKRELEQLLK-
>UniRef100_A0A3Q2ZEI9	341	0.331	2.539E-99	1	416	419	49	375	399
-PETAHVLSVR----VIGMGLVPLSR--YQDPASLEVNVLGLKFKNPIGIAAGFDKHGEAVDGLYKLGFGFVEVGTITPKPQEGNPKPRVFRLIADQAVINRYGFNSCGLAEIQTRLKARKETQQEHSKTGL------------------------PLGINLGKNKLSQD-----AASDYLEGVRALGPLADYLVVNVSSPNTPGLRNLQGKAQLRRLLLTVLKERDALQENPKPPVLVKIAPDLT-DQDKRDIADVVTELGVDGLMVTNTTVSRPKTLQD---------LHKSEAGGLSGQPLKDLSTKTVREMYSLTKG--------------------------------------------KVPIVGIGGVASGQDAMDKIRAGASLVQLYTALTYQGPPVVTKVKRELEQLL--
>UniRef100_UPI001ED82078	341	0.333	2.539E-99	1	417	419	49	376	401
-AETAHVLAVK----MIGLGLVPLNR--YRDPASLEVNVLGLKFKNPIGIAAGFDKHGEAVDGLYKLGFGFVEVGTITPKPQEGNPKPRVFRLTTDQAIINRYGFNSCGLAEAQQRLKAR--------GFTQQQQS----------------KAGLPLGINLGKNKLSQD-----ARADYLEGVRELGPLADYLVVNVSSPNTPGLRDLQGKAELHQLLQMVLKERDALQGECKPPVLVKIAPDLTA-QDKQDIADVVTELRVDGLMVSNTTVSRPETLQD---------LLKCEVGGLSGQPLKDLSTNTVREMYSLTKG--------------------------------------------KIPIVGIGGVASGQDALDKIRAGASLVQLYTALTYQGPPVVTKIKRELEQLLK-
>UniRef100_A0A8C8JC83	341	0.323	2.539E-99	1	417	419	67	394	420
-AETAHVMAVR----LIGLGLVPLNR--YQDPVSLEVNVMGCKFKNPIGIAAGFDKHGEAVDGLYRLGFGFVEVGTITPKPQEGNPKPRVFRLTTDQAVINRYGFNSCGLAAARERLKAR------------------------EGTQVELTKAGLPLGINLGKNKLSQD-----AAADYLEGVRTLGPLADYLVVNVSSPNTPGLRDLQGKGELRQLLYKVLKERDALQGGSRPPVLVKIAPDLTA-QDKQDIADVVTELGVDGLLVSNTTVSRPETLQD---------PQSKEVGGLSGQPIKELSTCTVREMYSLTKG--------------------------------------------KVPIIGVGGVASGQDALDKICAGASLVQLYTSLTYHGPPVITKIKRELEQLLK-
>UniRef100_UPI00187C7BBF	341	0.338	2.539E-99	1	417	419	49	376	422
-AETAHVLAVK----VIGLGLVPLNR--YQDPASLEVNVLGLKFKNPIGIAAGFDKHGEAVDGLYKVGFGFVEVGTITPKPQEGNPKPRVFRLTTDQAIINRYGFNSCGLVDAQQRLKAR------------EGTQEQQSKA------------GLPLGINLGKNKLSQD-----AGADYLEGVRVLGPLADYLVVNVSSPNTPGLRDLQGKAELHQLLQTVLKARDALQGESKPPVLVKIAPDLTA-QDKQDIADVVTELGVDGLMVTNTTVSRPETLQD---------ANKSEVGGLSGQPLKDLSTDTVREMYNLTKG--------------------------------------------KVPIVGIGGVASGQDALDKIRAGASLVQLYTALTYQGPPIVTKIKRELEQLLK-
>UniRef100_A0A2D4BER9	341	0.316	2.539E-99	0	417	419	84	416	435
DPETAHVIAVKS----TALGLVPLDEKT--DDEILRVNVLGREFPNPLGMAAGFDKDAEAMEGLLDIGFGFVEIGSVTPKPQPGNPKPRVFRLTEDRAVINRYGFNSQGLESVAKRLEAY--MWRRENLSRWH--------------------RAGVLGVNLGKNKTTED-----AAADYVEGVKALGKYADYLVVNVSSPNTPGLRSLQGKQQLQELVSRVLTARDELvaQLGRPIPLLVKIAPDLTAD-DKKDIADVALALQLDGLIVSNTTLSRPESL---------KSEHKHETGGLSGAPVRELSTQVLSDMYKLT--------------------------------------------GGRIPLIGVGGVSSGKDAYDKIKAGASLVQMYSCLVYDGPLAIPRAKKELVELLK-
>UniRef100_A0A8H6T1L1	341	0.326	2.539E-99	0	416	419	69	401	461
DAETGHKFAVQVLKT----GLAPRDP--VADDARLKASLWGHEFSNPVGLAAGFDKNGEAIDGLFNLGFSWVEIGSVTPKPQPGNPRPRVFHLPEDLGLINRYGFPSEGHAAVLSRLRARIPRFPDEN-------------------STAAFRPGAMLAVNLGKNKESPADSI----DDFVAGVHTFGAYSDVLVINVSSPNTPGLRGLQNREALETLLTGVTAARDQIP-TRKPKLVLKIAPDLT-ETQLAEIAGVIASKSIDAVIVSNTTTQRPSSLDD---------LNKAELGGLSGAPLKPYSLAAVRTLRK--------------------------------------------NLPAEIPLIGCGGISSGADALEYAKAGASLVQVYTGFGYDGVGACRRIKDELAEAL--
>UniRef100_UPI0022FEAAA9	341	0.370	2.539E-99	0	416	419	126	474	490
DPEEAHAFSIW----CAKWGIVPRERGDIEEDgGRLATELFNYPLPSPLGLAAGYDKNAAAIDAFFALGFSTVEIGSVTPLPQPGNPQPRMFRLSQDKAVINRYGFNSEGVDVVEARLAARYRKHQRKYGLP----------DNEMASLPKSLIQGKMLGVNLGKNKTSKEGD----NSDYVVGVERLGRWADYVVVNVSSPNTPGLRRLQGREMVGGLLGDVIKARNTLPHH--PPLLIKIAPDLT-DTQIHDIADMVAETGVDGVIISNTTIARPIDLKSPMNVT-------TETGGLSGPPLLPLSLRAV--------------QTFSAYAQAK---------------------------GYRIPIIACGGISTADDVMKYRDAGAVGVQMYTGLAYHGPGIVGEIKRGLREVL--
>UniRef100_UPI000440A833	341	0.343	2.539E-99	0	417	419	73	425	505
DAETGHRLAVRCIGA----GLSPKDKH--EDGSLLKTELWGIELSNPIGLAAGFDKDGEAIDGLFDLGFSWVEIGSVTPKPQPGNPSPRVFRLPEDSGLINRYGFPSLGHTALLSRLRARLPTFTSP--------------DSDASNTPASLYPHKFLAINLGKNKTSPLES----PEDFVTGVKAFAPYADALVVNVSSPNTPGLrlpetvatRGMQQKEVLENLLSSVTKARDEvsttLTKAQKPKLLLKIAPDLTA-QQIQDIADAVInAGGIDGVIVSNTTIARPASL---------RSSNKSEMGGLSGAPLLPLSLSAVRSLRPLL--------------------------------------------PASIPIIGCGGISSGSDALAFARAGASFVQVYTSFGYDGAGACRRIKDELDEVLR-
>UniRef100_A0A165AYA9	341	0.360	3.472E-99	0	417	419	74	415	486
DAETGHKLAVRVL----ASGLAPRD--TQPDDERLKTELWGEELSNPVGLAAGFDKHGEAVDGLFNLGFSWVEIGSVTPKPQPGNPRPRLFHLIDDAAVINRYGFPSEGHAVVLARLRARMPSFFSP----------------TTQVQHASLRPGALLAVNLGKNKSSSAES----TEDFVQGVRTFGPYADVLVVNVSSPNTPGLsRAMQGSTLLQELLEGVTAARDELAVEgvaRKPKLVLKIAPDLDQGE-IADVAAAVWKNGVDGVIVSNTTVRRPASLSD---------PNKNEAGGLSGPPLKPYSLATLHTLRTLL--------------------------------------------PASIPIIGCGGITSGADALEYARAGAAAVQVYTSFGYDGVGACRRIKDEITEELK-
>UniRef100_A0A0C3FTF7	341	0.344	3.472E-99	0	416	419	80	419	497
DAETSHKVAVKVLRS----GLGPRDP--VPDDEKLKSEIWGQKISNPVGLAAGFDKDGEAIDGLFDLGFSWVEIGSVTPKPQPGNPRPRVFHLPDDSALINRYGFPSQGHASVLSRLRARIPSF-----FSLDDDS------------SAALRSGSLLAVNLGKNKTSPAESI----DDFVSGVRTFGPYSDVLVVNVSSPNTPGLRGLQNRQLLEELLAGVTKARDQLAPseltSRRPRLVLKIAPDLD-DSQLIDIADVIKNSGIDGVIVSNTTIRRPSTLVD---------SNKSETGGLSGVPLKEYSLIALQTLRSHL--------------------------------------------PASIPLIGCGGICTGADALEYAKAGASLVQVYTGFGYDGAGACRRIKDQLVEAL--
>UniRef100_A0A166FB16	341	0.344	3.472E-99	0	416	419	76	415	500
DAETGHKVAVKVLRS----GLGPRDP--LSDDERLTSELWGQTISNPVGLAAGFDKDGEAIDGLFNLGFSWVEIGSVTPKPQPGNPRPRVFHLPEDSALINRYGFPSQGHASVLSRLRARIPSFP-----------------SAEEATTAALRPGSLLAVNLGKNKASPAESI----DDFVSGVRTFGPLADVLVINVSSPNTPGLRGLQNRNELEHLLAGVTEARDQLVPseltARRPKLLLKIAPDLD-EAQLKDIADVIQNSKIDGVIVSNTTVRRPSSLADANQV---------EIGGLSGAPLKAFSLAAVRTLRAHL--------------------------------------------PASVPLIGCGGIFTGADALEYAKAGASLVQVYTGFGYDGAGTCRRIKDQLVEEL--
>UniRef100_UPI001F85060F	341	0.356	3.472E-99	0	416	419	84	433	514
DAETSHKLALRVLGS----GLAPRD--TQKDDERLRTSLWGEELSNPLGMAAGFDKDGEATDGLFNLGFSWVEIGSVTPRPQPGNPKPRVFRLPSDEAIINRYGFPSDGHTAVLARLRARLPLFQDP---------------DAAAAQHASLRPDALLAVNLGKNKSSPADSI----DDFVQGVHMFGPYADVLVINVSSPNTPGLRSLQTRALLERLLDGVGRARDELlvpseasgttasTGTTKPKLVLKIAPDLD-EAELAAIAGAVRSSGVDGVIVSNTTIRRPKELGD---------PNKDEVGGLSGPPLKPYTLATLRTLRALL--------------------------------------------PESVPLIGCGGISSGADALDYARAGAAAVQVYTRFAYEGVGTCRRIKDELAEAL--
>UniRef100_A0A1Y2IRR8	341	0.349	3.472E-99	0	417	419	78	429	530
DPETGHRLAIRVL----ASGLAPRDP--LPDDEVLRVELWGEQLSSPIGMAAGFDKNGEAIDGLFNLGFSWVEIGSVTPKPQPGNPKPRVFHLPSDSALINRYGFPSDGAAAVLARLRARLPKV-----FSYSTDAESQ--DPLHGAEHASLRSDKLLAVNLGKNKSSPPDSI----SDFVAGVHTFGPYADALVVNVSSPNTPGLRGMQSRTVLEELLAGVSAARDEVAatsvNKHRPKLLLKIAPDLD-ESELADIAAAVRSNdGVDGVIVSNTTVRRPAGVSD---------PNKHEQGGLSGPPLKPYALTALRTLRSML--------------------------------------------PPSISLIGCGGISSGADALEYARAGASAVQLYTAFGYGGVGVCREIKDELAALLR-
>UniRef100_UPI001C890DB3	341	0.342	3.472E-99	0	417	419	247	593	609
DAETGHKLGVFMLK----YGLSPKLLA-DVDDPVLQVQVFGQTLSNPLGMAAGFDKEGEAIDPLLDLGFSYVEIGSVTPFPQPGNPAPRFFRLGKDDAVINRYGFNSSGHWAVLGRLRQR----------------YERLFAKNPGCANNSFRDDKLLGINLGKNKTGDE------VQDYVAGVQRFGEYADVLVINVSSPNTPGLRDLQNEAKLTTLLTQVVAERNLLpgkitDRTTKPPVLVKIAPDLTEPE-IESIAKAAKQAKVDGIIMSNTTVQRPKD-----RMLTTDENLLNQAGGLSGKPLKEISLKAFRLLRKHT-------------------------------------------KDSGLVLVGCGGISSGKDALDFARAGATFVQLYTAFAYRGPGLARKIKDEITEELK-
>UniRef100_A0A511KET3	341	0.339	3.472E-99	0	416	419	133	498	698
DPELAHQVAVKILSA----NLGP---------------LWGRKFANPIGIAAGFDKHAEAIDGLFNLGFGYVEVGSITPEPQAGNPKPRVFRVPESNSVVNRYGFNSEGHAAALARLRQRVIKFVNDYASVLPAelfpstpstavaaqnfdpvTSYLASREGSGAAPadtvrmPRSLHPGKILGINLGKNKWSDPDSI----DDFVQGVAALGPYADVLVVNVSSPNTPGLRNLQRKGMLSELLEGVVQARNLLPSAIRPPVLVKVAPDLD-DEQLSDIAYAAKTSGVDGVIVSNTTISRP--------PSAGSSPVLQETGGLSGPPVKALALRALSTLYEETDG--------------------------------------------QVPLVGCGGISSGQDALDYAKAGASLVQLYTGFVYGGVGLPRRIKDELTELL--
>UniRef100_UPI001BD56C62	340	0.328	4.748E-99	1	417	419	49	376	424
-AETAHVLAVK----MIGLGVVPLNR--YQDPASLEVNVLGLRFKNPIGIAAGFDKHGEAVDGLYKVGFGFVEVGTITPKPQEGNPKPRVFRLIEDHGIINRYGFNSCGLADAQQRLVARVDAQKQHSKAGL------------------------PLGINLGKNKLSQD-----AGADYLEGVRVLGPLADYLVVNVSSPNTPGLRDLQGKAELRQLLHTVLKERDALQGGCKPPVLVKIAPDLTA-QDKQDIADVVTELGVDGLMVTNTTVSRPETLQD---------PNKSEVGGLSGQPLKELSTSTVREMYSLTKG--------------------------------------------KIPIVGIGGVASGQDALDKIRAGASLVQLYTALTYQGPPVVTKIKRELEQLLK-
>UniRef100_A0A8C6S655	340	0.322	4.748E-99	1	413	419	49	372	426
-AETAHVLAVK----IISFGLVPVNR--YQDPPLLETKAFGLKFRNPIGIAAGFDKHGEAVDGLYKMGFGFVEVGSITPKPQEGNPKPRVFRLTTDQAIINRYGFNSCGLTEAQQRLRAR------------------------EEIQKEKSKVGHPLGINLGKNKLSQD-----AVADYQEGVRALGHLADYLVINVSSPNTPGLRSLQGKAELRQLLSTVLKERDALQGEHKPPVLVKIAPDLSA-QDKHDIADVVTELGVDGLMVSNTTVTRPETLQD---------PQQTEVGGLSGQPLKELSTQTVGEMYSLTKG--------------------------------------------KVPIIGIGGVASGQDALDKIRAGASLVQLYTALAFHGPPVVTKIKRELE-----
>UniRef100_A0A6A4I8S6	340	0.334	4.748E-99	0	414	419	77	413	488
DAETSHQIAVKVLRS----GLGPKDPI--ADDEKLKFELWGHHISNPVGLAAGFDKDGEAIDGLLDLGFSWVEIGSITPKPQPGNPKPRVFRLAEDGAVINRYGFPSQGHETVLSRIRARLPTFL------------------TGQESNASLRDGSLLAVNLGKNKDSPADSI----DDFVAGVRKFGPYSDVLVVNVSSPNTPGLRGLQNKASLEALLSGVIQARDSLPpsylGSQKPRLVLKIAPDL-NQSQIEDIAQVIKSSGIDGVIVSNTTTQRPSHLL---------SASRSETGGLSGPPIKPYTLAALKTLR--------------------------------------------ANLPADIPIIGCGGISTGEDALEYARAGATMVQVYTGFGYDGVGTCRRIKDQIVD----
>UniRef100_UPI0018AD31CA	340	0.332	6.492E-99	0	417	419	12	337	354
DPETAHTITIRALAT----GLMP--GPRAADDPVLRIRLWGRDFANPLGLAAGFDKNAEVPDAMLRLGFGFVEAGSVTPRPQPGNPRPRLFRLPEQGAVINRMGFNNEGLEPFAARLERRRTDPRCAPG---------------------------LVGANLGKNKDT-----AEAADDYALGVRRLAPLADYLVVNVSSPNTPGLRALQGREPLRVLLRRVLDERAACRLDNPPPLLLKIAPDLT-EEDKADIAAVALETGIDGLVVSNTTIARP---------PGTPERFRGEAGGLSGRPLLGPSTTLLADMFRLTGGT--------------------------------------------LPIVGVGGIAGGADAYAKIRAGASLVQLYTALVYGGPALITGIKSGLAALLK-
>UniRef100_A0A8C7XVI7	340	0.328	6.492E-99	1	417	419	47	374	397
-PEMAHVFAVKIM----GMGLVPLNR--YQDPAALEVTTLGLKFKNPIGIAAGFDKHGEAVDALYKLGFGFVEVGTVTPKPQEGNPKPRVFRLPADNAVINRYGFNSCGLAEVQTRLKAR-------------EETQQQLT-----------KTGLPLGINLGKNKLSQD-----AAADYTEGVKALGPLADYLVVNVSSPNTPGLRDLQGKAELRQLLCTVLKERDALPDAHRPPVLLKIAPDLTA-QDKRDIADVVAELGVDGLMVTNTTVSRPETLQD---------PLKYETGGLSGQPLKEMSTNTVREMYKLTKG--------------------------------------------KVPIIGIGGVASGQDAMDKIRAGASLIQLYTSLTYQGPPVVTKVKRELEDLLK-
>UniRef100_A0A665TJZ3	340	0.333	6.492E-99	1	417	419	49	376	410
-PETAHLLTVK----MISFGLVPLNR--YQDPASLEVNILGLKFKNPIGIAAGFDKHGEAVDGLYKMGFGFVEVGTITPKAQQGNPKPRVFRLISDQAIINRYGFNSCGLAEAQQRLKAREETQQEQSKAGL------------------------PLGINLGKNKLSQDAET-----DYVMGVRMLGPLADYLVVNVSSPNTPGLRDLQGKAELHQLLHRVLKERDALQGEHKPPVLVKIAPDLTA-QDKKDIADVVTELGVDGLMVTNTTVARPETLQD---------QHKSEVGGLSGQPLKDLSTSIVREMYNLTKG--------------------------------------------KVPIVGIGGVANGQDALDKIRAGASLVQLYTALTYQGPPVVTKIKQELEQLLK-
>UniRef100_M2PQ97	340	0.355	6.492E-99	0	417	419	76	418	486
DPEASHKFAVQVLRS----GLAPRD--VVQDDEVLRTEIWGEQLNNPVGVAAGFDKHGEAVDGLLNLGFSWVEIGSVTPKPQPGNPQPRVFHLVSDAAMINRYGFPSDGHKLVLSRLEARLPRFQS---------------EGEGAARPASLRPGAFLAVNLGKNKSSPPDSI----DDFVEGVRAFGAYADVLVINVSSPNTPGLRGMQTRTLLEELLAGAKKARDEAVRaqgtSHRPKLVLKIAPDL-EEAEVADIASVVRTSGVDGVIVSNTTIRRPSNLHD---------PNRYEAGGLSGPPLKPYALATLRTLR--------------------------------------------AQLPATVPIIGCGGISSGADALEFARAGASAVQVYTGFGYDGVGACRRIKDELVEALR-
>UniRef100_A0A165PK08	340	0.350	6.492E-99	0	412	419	82	417	491
DAETSHKIAVQVLRS----GLGPKD--VVQDDPRLKAELWGLELSNPIGLAAGFDKDGDAIDGLFDLGFSWVEVGSVTPKPQPGNPRPRVFHLPTDSAMINRYGFPSKGHEYVLARLRARL-----PGIFGSETNA------------RASSRPESLLAVNLGKNKESEPAS----VDDFARGVRVFSPYADVLVVNVSSPNTPGLRGLQGREHLSNLLKTISEARDapvsASSSPHKPKLVLKIAPDL-SENEVIDIAQVVKDAGIDGVIVSNTTVQRPSSLAD---------PNRSETGGLSGPPLKPLTLRCLRTLRSHL--------------------------------------------PASIPIIGCGGVSSGADALEYARAGAAYVQMYTHFGYDGVGAARRVKDEL------
>UniRef100_A0A963X4E5	340	0.315	8.877E-99	0	417	419	15	335	351
DPEAAHRLAIRSLKA----GLVPR--PAPVDEPVLASTLWGLAFPNPVGLAAGFDKNAEVPDAMLDQGFGFVEVGSVTPLAQPGNPAPRLFRLTPDRAVINRMGFTNDGAEAVAQRLAARPRR--------------------------------GVVGVNLGKNKITKD-----AVDDYVLGVRALAPHADYVVVNVSSPNTPGLRALQGREPLAALLAAVKAELAATLPEATPPLLLKIAPDLT-DEDKADIAAVALAEGIDGLIATNTTITRPDSLADG---------QKRETGGLSGRPLKAMAQAVLTDLYRLTEG--------------------------------------------RLPLIGVGGIEDGADAYARIRAGASLVQVYSAMVFDGPGLARRINLDLAARLK-
>UniRef100_A0A9E1ZWD7	340	0.306	8.877E-99	0	417	419	15	334	351
DPEAAHGVAICVLKA----GLAPV--GAKFEDPILSVKLWDLEFANPIGLAAGFDKNAEVPDAMCEQGFGFVEIGSVTPRPQIGNPKPRLFRLTRDRAVINRMGFNNDGMDVVAERLAK---------------------------------GHSGILGVNLGKNKDT-----ENALDDYVLGAEKLASYADYIVVNVSSPNTPGLRLLQGGDQLKSLLAGVREVLNKSDSGKRPPLLVKIAPDL-ADEDLAEIATVSLEVGIDGLIATNTTIQRPASLTD---------AHSSEGGGLSGQPLMNLSTSVLSQMYQLTEG--------------------------------------------KLPLIGVGGVSSGADAYEKIRAGASLVQLYSALVYQGPGLVNRIKRELLACLK-
>UniRef100_A0A6J1TNS0	340	0.304	8.877E-99	0	417	419	48	373	391
DPETAHNIAVMA----AKYNLLP--PSNFKDSEFLHSKVWGLQFKNPVGMAAGFDKQGEAISGLHSLGFGFVEIGSVTPLPQPGNPKPRVFRLPEDSAIINRYGFNSEGHEAVLERLHVLKQK-----------------------------GTNCIIGVNLGKNKTSSDP-----VKDYVDGIMKFGAVADYLVINISSPNTPGLRDWQNSSQLQKLLTAMVSAKNNLPLSTKPPILVKLAPDLTAQER-KDIANVIlrKECKVDGLIISNTTIARPEDL---------QSLASEEAGGLSGKPLANTSTELIKDMYALTKG--------------------------------------------KVPIIGVGGIFTGEDAYEKIRAGASLVQFYTAYVYHGPPRISKIKEELSNLLR-
>UniRef100_A0A7L2VHU3	340	0.315	8.877E-99	1	417	419	42	379	397
-PETAHGLALRA----AALGLXGPAvtwcrwlcPPWLPAPTPQEVRVLGQRFRNPLGLAAGFDKQGEAVDGLYKLGFGFVEVGTVTPQPQEGNPRPRVFRLEEDEAVINRYGFNSHGHAAVERRLRARQETQLRLTGEGM------------------------PLGVNLGKNKSSAD-----AVADYVAGVRTLGPLADYLVVNVSSPNTPGLRDLQGKAALKDLLTKVLAERDALPCEHKPAMLVKISPDL-SEQDKQDIAGVVCELGVDGLIISNTTVSRPSSL---------QSRQRMEPGGLSGKPLRELSTQTIREMYTLTQG--------------------------------------------QVPIIGVGGVSSGHDALEKIRAGASLVQMYTALVYHGPPVVGTVKQELEELLR-
>UniRef100_A0A2U9BCF0	340	0.328	8.877E-99	1	417	419	49	376	407
-AETAHMLAVK----IIGLGLVPLNR--FQDPASLEVNVLGLKFKNPIGIAAGFDKHGEAVDGLYKMGFGFVEVGTITPKPQEGNPKPRVFRLTTDHAVINRYGFNSCGLADAQQRLKAR------------------------EETQQEQRKAGLPLGINLGKNKLSKD-----AGADYLEGVRTLGPLADYLVVNVSSPNTPGLRDLQGKAELHRLLNTVLKERDALQGEHKPPVLVKIAPDLTA-QDKQDIADVVVELGVDGLMVSNTTVSRPETLQD---------PQKTEVGGLSGQPLKDLSTSTVREMYSLTKG--------------------------------------------KILIVGIGGVASGQDAMDKIRAGASLVQLYTALTYQGPPVVKKIKRELEQLLK-
>UniRef100_A0A8R1DEX6	340	0.292	8.877E-99	0	417	419	59	390	411
DGEDSHRWAVRA----ASWGLLPRFGWNRKEYPELKCELFGREFKNPIGLAAGFDKDGEAIKQLAKtSGFGLVEIGSVTPIPQPGNNRPRVFRLLEDEGVINRYGFNSDGVGRVHQRVRSARDSWV----------PEEYAY----------------FGVNLGKNKLTEDAKL-----DYEIGVNYFAPHCDYLVLNVSSPNTPGLRSMQKKSDLEKLLAYVKGALDMHKLEKRPQVFLKIAPDL-IESEMKDIAQVVtnRKFGVDGIIVSNTTISRPDYL---------KSENKEETGGLSGAPVREISTECVRKMYRLTNGG--------------------------------------------IPIIGCGGVFSGEDAYEKIRAGASLVQLYSAFVYEGFPVIGKIKRELVELLK-
>UniRef100_A0A6P8IYM0	340	0.307	8.877E-99	0	417	419	79	404	427
DAERAHLLAVK----MASYGLVPSDR--DEDPEILNTKVFGLQFSNPVGLAAGFDKQGEAVSGLVKMGFGFVEIGSITPEPQPGNQKPRVFRLNEDKAIINRYGFNSQGHEIVKQNLHRHRVKLNQ-----------------------------GILGINLGKNKTSED-----AVLDYTKGVEVFGPMADYLVINVSSPNTPGLRAMQGREMLAALIDKVLEARSSLPPSNQPPLLVKIAPDLT-QQDKEDIAAVVtrPNHHIDGIIVSNTTISRP---------PSLQSANKKETGGLSGEPLRTMSTELVRDMYTLTKGT--------------------------------------------IPIIGVGGISSGQDAYDKIKAGASLVQLYTALTYHGPPLVKRLKKELADLLR-
>UniRef100_UPI001C08CDEC	340	0.326	8.877E-99	1	416	419	48	374	433
-AETAHVLAVRIL----SWGLVPLNR--YQDPASLEVNVMGQRFRNPVGMAAGFDKHGEAVDGLYKLGFGFVEVGTVTPKPQEGNPQPRVFRLPSDQAVINRYGFNSCGLSEVFERLKARETKQAELTKVGL------------------------PLGINLGKNKLTED-----AVSDYLKGIQTLGPLADYLVVNVSSPNTPGLRNLQAKGELRHLLVKVLRERDLLQGSRKVPVLLKIAPDLCA-QDKQDIADVVRELRVDGIIVSNTTVSRPESLRD---------SSSKEAGGLSGQPLKTMATEVVRDMYRMTEG--------------------------------------------KIPIIGVGGIASGQDALDKIRAGASLVQLYTALVYQGPPLITKIKKELDQLL--
>UniRef100_A0A0B6ZVS9	340	0.307	8.877E-99	1	414	419	64	388	435
-PETAHNLSIK----MAKYKIVPKSQ--VPDSPALTTTLWGRSFSNPIGMAAGYDKHAEAIDGLFKMGFGFVEVGSVTPEPQEGNAKPRVFRLLEDGAVINRYGFNSDGHDRVYHRLTKRKSETDKTG--------------------------SGILGVNLGKNKTSP-----NAIEDYLKGVRKFGHLADYLVVNISSPNTPGLRDMQKQDELTDLLNKVVEERDNLPVSPKPPILVKIAPDL-SDEEKRDIAAVVtrPKYKVDGLIISNSTVSRPLSL---------KSKHKQEVGGLSGRPLKEKSLETIRDMYKLTKG--------------------------------------------QVPIVGVGGVSNGQDAYDKVKAGASLVQIYTALLYHGPPVIGKIKKEMEE----
>UniRef100_A0A8H7U3F2	340	0.345	8.877E-99	0	417	419	74	418	482
DPETAHRLAVRVL----ASGWAPRD--TRPDDEVLRTELWGEELANPVGLAAGFDKHGEAVDGLFDLGFGWVEIGSITPKPQPGNPRPRMFHLASDDAVINRYGFPSDGHTLVLARLRARISPFIQPD-----------------AASHASLRPGALLAVNLGKNKTSPADS----AADFVAGVHAFAPYADVLVVNVSSPNTPGLRSLQGREQLQTLLDSVTRARDEVvasasasgEPVRRPRLLLKIAPDL-EEAEVADIAAVVRNSAVDGVIVSNTTVRRPDSLID---------PNKAEAGGLSGAPLKPYALATLRALRRAL--------------------------------------------PARVPVVGCGGIASGADALEFARAGAAAVQVYTSFGYDGPGAVRRIKDELAAALR-
>UniRef100_A0A369JM94	340	0.330	8.877E-99	0	416	419	79	416	482
DAETGHKVAVKVLRS----GLGPRDP--VSDDARLRSELWGQVISNPVGLAAGFDKDGEAIDGLFNLGFSWVEIGSVTPKPQPGNPRPRVFRLPEDSALINRYGFPSQGHTSVLARLRARIPAF-------------------ERDQETAALRPNSVLAVNLGKNKESPVDSI----DDFVSGVRTFGPYSDVLVVNVSSPNTPGLRGLQNRELLETLLVGVTKARDQLPPspltSRRPKLVLKIAPDLD-EAQLSDIAQVIRNSNIDGVIVSNTTIQRPKSL---------TAANKNEVGGLSGAPIKEYSLKALRTLRSQL--------------------------------------------PASIPLIGCGGIFTGADALEFARAGASMVQVYTGFGYDGVGACRRIKDQLVEEL--
>UniRef100_A0A8H5FIS5	340	0.341	8.877E-99	0	417	419	81	420	504
DAETGHKLAVKALK----YGLTARDQ--VEDDAVLHSEIWGQPVNNPLGIAAGFDKDGEAVDGLFNLGFSWVEIGSVTPKPQAGNPKPRVFRLEEDNAIINRYGFPSQGASFVVSRLKERIPHWFAVEPE------------------RASLRPGDLLAVNLGKNKESPADSI----DDFLTGVKTFGPLSDVLVINVSSPNTPGLRGLQNKDHLEKLLAGVTKARDELPPsaltSSRPKLVLKLAPDLDED-QLIDIADVVQRAKFDGVIISNTTIQRPKHL---------MNANKQEVGGLSGPPVKPYSLKALKTLRQHL--------------------------------------------PASIPLIGCGGIATGSDALEFAKAGASLVQVYTSFAYDGVGTARRIKDELVEELK-
>UniRef100_UPI00223B3F56	339	0.323	1.214E-98	1	414	419	15	331	354
-PETAHNLTLKALK----MGFGPKE--FSGDDRILHTRVWDLNFPNPVGLSAGFDKNAEVIDPMLETGLGFVEVGSITPRPQPGNPKPRIFRLPKDGAVINRLGFNNKGIDYAAHNL---------------------------------SRHRNGIVGVNLGKNKDSED-----AAEDYAKGTLKLAPYAGYLVINVSSPNTPGLRALQGKDDLIVLVEAVKGARASVCPDRKPPILVKIAPDLT-DADVQDIVAVAQTTDVDGLIVSNTTIARPDSL--------KEQDKAGETGGLSGLPVFGPSTEMLRQVYQLTEG--------------------------------------------NIPLIGVGGIASGHDAYLKIRAGASLVQLYTALIYHGPSLIPRIKRELAE----
>UniRef100_UPI0004068AFF	339	0.327	1.214E-98	0	417	419	15	338	359
DPEAAHTLSVKML----ALGFGPVER--EADDPVLRTRVWGLEFANPVGLAAGYDKNAEVIGPMLRMGPGFVEAGSVTPRPQPGNPRPRLFRLVEQEAVINRMGFNNEGLEVFARRLEDWRGTVG---------------------------RPAGVVGANLGKNKDT-----AEAADDYVPGVRRLAPLADYLVVNVSSPNTPGLRALQGREPLRALLDRVLEARAAATA--QPPLLLKIAPDLT-DADREDIAAVALDTGIDGLIVSNTTIARPPGIPE---------RFRTEAGGLSGRPLFEPSTRLLAEMHALT--------------------------------------------GGRLPLVGVGGIASGADAYAKIRAGASLVQIYSALVYGGPSLFRTIKRDLAALLK-
>UniRef100_UPI001E1DF111	339	0.298	1.214E-98	0	416	419	52	381	402
DPETTHNLAL----FMAKNKLVPV--PKKPDPPSLRTKVWDTEFPNPVGVAAGFDKDGVAVDGMLATGFGFVEVGSVTPEPQPGNPKPRLFRLWDDKAVINRFGFNSEGHDVVRERLKQR-NSIQHFNG-----------------------KKEGIIGVNLGKNKTS-----DSPVEDYVKGVEKFGPLADYLVINVSSPNTPGLRSMQGKQQLEKLVAKVSEERKNIESERKPPLLVKIAPDLT-EQDKKDITDVVLKvpGRVDGLIVTNTTVTRPESL---------KSKYKDETGGLSGEPLKDLSTQTVKDMYRLTKG--------------------------------------------KLPIIGVGGVACGQDAYDKIRAGASLVQLYTALVYQGPPVVKRIKRELEELL--
>UniRef100_UPI001C4DA319	339	0.330	1.214E-98	1	417	419	49	376	426
-AETAHVLAVK----MIGLGLVPLNR--YQDPASLEVNALGLKFKNPIGIAAGFDKHGEAVDGLYKVGFGFVEVGTITPKPQEGNPKPRVFRLIPDHAVINRYGFNSCGLVEAQQRLKAR------------------------EAAQQEHSKAGLPLGINLGKNKLSQD-----AGADYLEGVKVLGPLADYLVVNVSSPNTPGLRDLQGKAELRQLLHTVLKERDALQGERKPPVLVKIAPDLT-DQDKQDIADVVIELGVDGLMVSNTTVSRPETLQD---------PHKSEVGGLSGQPLKDLSTSTVREMYNLTKG--------------------------------------------KVTIVGIGGVASGQDAMEKIRAGASLVQLYTALTYQGPPVVTKIKRELEQLLK-
>UniRef100_A0A8K0NL11	339	0.354	1.214E-98	0	418	419	72	439	625
DAEESHRLAVRML----SMGGWARPKDKVADDERLGAMLWDKRLDNPVGVAAGFDKDAEAIDGLFDLGFGYVEVGSVTPEPQPGNPKPRFFRLPEDSAVINRYGFNSSGHRQTLHRLQTRLRLYAESHPSEFPGYNPSDPLAYRELVhnlpegLPKSLRPGRLLAVNLGKNKTSKADD----HEDYVKGVKMLGPYADVIVVNVSSPNTPGLRGLQRGESLFDLLSQVVTARDSLPSSRkqdRAKVVVKIAPDL-EEEEIEGIARAVRQSGVEGVIVSNTTVKRDGL--------GLISAHQNETGGLSGPPVKPLAILALKTLRPLL--------------------------------------------PPSIPIIGCGGITTGEDALDYAKAGASIVQAYTAFGYKGVGFARGIKDELVDSLnKN
>UniRef100_UPI001CB81257	339	0.311	1.660E-98	0	417	419	49	377	391
DPETSHTLAIWFISK----GFIPWAKC--RDSTSLEVTVFGQKFKNPVGIAAGFDKHGEAVDGLYRLGFGFVEVGSVTPQPQDGNPKPRVFRLASDQAVINRYGFNSHGSIAVQQRLQAR-------------SETQEQLT-----------KVGRPLGINLGKNKLSQD-----AAADYVKGVQQLGPLADYLVVNLSSPNTPGLRALQSKKELRTLLEKVLKERDSLTVNRKPAILLKIAPDLTA-QDKKDIAGVVMELGVDGLIVTNTTVSRPQSLQD---------PQQAQSGGLSGAPLKEMSTQTVNEMYSLTKG--------------------------------------------RIPIIGVGGISNGADALQKIRAGATLIQLYTAFVYQGPPVVNKIKRELEQLLK-
>UniRef100_A0A3Q3KY27	339	0.328	1.660E-98	1	417	419	49	376	396
-AETAHVLAVK----IIGLGLVPLNR--YQDPASLAVNVLGLKFKNPVGIAAGFDKHVEAVDGLYKMGFGFVEVGTITPTPQEGNPKPRVFRLTADHAIINRYGFNSCGLAEAKQRLKAR---------------EETQQQQSKAGLP---------LGINLGKNKLSQD-----ARADYLEGVRVLGPLADYLVVNVSSPNTPGLRDLQGKAELRQLLHTVLKERNSLQGERRPPVLVKIASDLTA-QDKQDIADVITELGVDGLMVSNTTISRPESLKD---------PHKCEAGGLSGQPLKELSTSTVREMYSLTKG--------------------------------------------KVPIIGIGGVASGQDAMDKIRAGASLVQLYTALTYQGPPIVTKIKRELEQLLK-
>UniRef100_UPI001CF28144	339	0.329	1.660E-98	1	413	419	50	373	404
-PELAHTLSVR----FAALGLVPRCAQHHSQH--LETTVLGHKFRNPVGLAAGFDKHGEAVDGLYKMGFGFVEIGSVTPNPQDGNPKPRVFRLPQDKAIINRYGFNSHGIDVVRQRLLQR------------------------ADKQRMLTADGMPLGVNLGKNKTSED-----AAADYTRGVRELGPLADYLVINVSSPNTPGLRDLQGREQLHHLLAKVVKARNALPREHRPALLVKIAPDL-SLRDKEDIASVVTQLGIDGLIVTNTTISRPSTL---------KSPSSVETGGLSGAPLRDMSTETIREMYALTSG--------------------------------------------QVPIIGVGGVSCGLDALQKIRAGASLVQLYTALTYQGPPIIGKVTRELE-----
>UniRef100_UPI001B3ABFAF	339	0.328	1.660E-98	1	417	419	49	376	428
-AETAHVLAVK----MIGLGLVPLNR--YQDPTSLEVNVLGLKFKNPIGIAAGFDKHGEAVDGLYKVGFGFVEVGTITPKPQEGNPKPRVFRLTSDHAIINRYGFNSCGLAEAQQRLKAR------------------------EETQQEQSKAGFPLGINLGKNKLSQD-----AGADYLEGVRVLGPLADYLVVNVSSPNTPGLRNLQGKAELHQLLHLVLKERDALQGEHKPPVLVKIAPDLTG-QDKQDIADVVTELGVDGLMVSNTTVSRPEMLQD---------PHKSEVGGLSGQPLKDLSTSTVREMYNLTKG--------------------------------------------KVPIVGIGGVASGQDAMDKIRAGASLVQLYTALAYQGPPVVTKIKRELEQLLK-
>UniRef100_UPI001C4AEA17	339	0.333	1.660E-98	1	417	419	49	376	429
-AETAHVLAVK----MIGLGLVPLNR--YQDPASLEVNVLGLKFKNPIGIAAGFDKHGEAVDGLYKVGFGFVEVGTITPKPQAGNPKPRVFRLTADNAVINRYGFNSCGLAEAQQRLKAR---------------GDTQQLLSKAGLP---------LGINLGKNKLSQD-----AGADYLEGVRELGPLADYLVVNVSSPNTPGLRDLQGKAELHQLLHTVLKERDALQGERRPPVLVKIAPDLTA-QDKQDIADVVTELGVDGLMVSNTTVSRPEMLQD---------PNKSEVGGLSGQPLKDLSTRTVREMYNLTKG--------------------------------------------KVLIVGIGGVASGQDAMDKIRAGASLVQLYTALTYQGPPIVTKIKRELEQLLK-
>UniRef100_A0A8S4GGT7	339	0.328	1.660E-98	0	414	419	57	391	434
DPETAHNLGIWFFK----YGLAPIE--TRPDPPSLRTKVWGRDFTNPLGLAAGFDKNAECPETMLNMGFGFVEVGTITPQGQPGNPKPRMFRLADLGGVINRYGFNNEGADAAEARLaavSELRRHSAFVNSVGPDDAR---------------------LWINIGKNKTTED-----AAADYCIGVEKLAKYADALVVNVSSPNTPGLRTLQDKKPLQDLIRRVKATRDSLQWGPRgpPPVLVKVAPDL-VDDDKRNVASVLLAEGVDGLVVSNTTIERPPDVAA--------HQHGKEAGGLSGKPLFAMSTKVLGEMYQLTQG--------------------------------------------KIPLVGVGGVSSGADAYAKIRAGASLVELYTALAYEGPVLVPRIKRELAE----
>UniRef100_A0A4S4M3X2	339	0.357	1.660E-98	0	416	419	70	409	490
DAETGHRLAVRVLGS----GLGPRD--NVSDDERLKAELWGAELSNPVGLAAGFDKDGEAIDGLFDLGFSWVEIGSVTPKPQPGNPRPRVFRLPEDSALINRYGFPSQGHALVLARLRARIPNFSSPDAENL----------------PASLHSSKLLAVNLGKNKTS----AMDAPDDYVAGVRTFAPYADVVVVNVSSPNTPGLRSLQKRELLENLLKSVVQARDETasTRSTKPRLVLKIAPDLST-AEIQDIADAVmSSGGIDGVIVSNTTVQRPASLV---------NPNRGEAGGLSGTPLKSASLSTLRTLRALL--------------------------------------------PSSVPLIGCGGISSGADALAFARAGASFVQIYTSFGYDGAGAPRRIKDEIAQQL--
>UniRef100_UPI0022260E56	338	0.318	2.269E-98	0	417	419	15	340	357
DPETAHSLTLKGLST----GLMPAVRGT--DDPILRSTVFGLDFANPVGLAAGFDKNAEVVDAMLRLGFGFVEAGSVTPRPQPGNPKPRLFRIPEQGAVINRMGFNNEGLEPFAQRLERRLAH--------------------------GRKAPG-IVGANLGKNKDTV-----EAADDYVLGVKRVAALADYLVVNVSSPNTPGLRALQGREPLRTLLGRVLDARASCKLAKAPPVLLKIAPDLT-DEDKGDIAAVSLESGIDGLIVSNTTIARPVSIPE---------PLRSEAGGLSGKPLFAPSTKVLGEIYKLT--------------------------------------------GGKLPLVGVGGIASAADAYAKVRAGASLLQLYSALVYAGPALVPVINAGLADLLR-
>UniRef100_A0A938HKR5	338	0.326	2.269E-98	0	414	419	14	348	368
DPETAHRVAVLALKAGLG------EAYARKDDPILATRVWNRDFPNPVGLAAGFDKNGEAPDAILGLGFGFAEAGTVTPKPQAGNPRPRLFRLVEDEALINRMGFNNDGVEAMAARLSRRARH--------------------------------GVVGVNIGRNKDSVDD-----VADFVGCATRLAPFADYLVVNVSSPNTPGLRALQEREPLARLLEAVRGACDkATTAGARPPLMVKIAPDL-VDDDLRDIAEVARALPVDGLIATNTTIARPGrgatfnAREDSLARPPElRSARRAETGGLSGKPLFEDSTRVLAKLYTLTGGA--------------------------------------------IPLIGVGGIASGRDAYAKIRAGASLVQLYTALVYEGPGLVGRIKRELAD----
>UniRef100_UPI0014590845	338	0.337	2.269E-98	0	412	419	51	373	396
DAETAHRLAVKA----AKYKMVPRQ--WKPDPPSLSTTVFGRKFNNPVGMAAGFDKDGEAVEGLFAMGFGFVEVGSVTPKPQPGNPRPRVFRLPQDKAIINRYGFNSEGH---AAVLQRRVRDKDRPG------------------------ATKGLVGVNLGKNKES-----LSPIGDYVEGVKQFGNLSDYLVVNVSSPNTPGLRDMQGRERLEQLLDQVVVARNSLKSDRKPPILVKIAPDLT-QKDKEDVAAVVtkREGFIDGLIVSNTTVSRPSSL---------QSEHKVETGGLSGAPLRALATDTISDMYKLTKG--------------------------------------------KLPIIGVGGIATGQDAYDKIRAGASLVQLYSALIYGGPPVVGKIKREL------
>UniRef100_UPI00217FFBE2	338	0.310	2.269E-98	0	416	419	52	379	397
DAETAHNLAIK----MAKYKLVPRQ--SLADPPLLQSKLWGKTFTNPVGLAAGFDKHGEAVDGLLKMGFGFVEVGSITPAPQEGNPKPRVFRLVEDRGVINRYGFNSDGHEVVVNRLRYREDEHVVSER--------------------------GIMGINLGKNKFSSYP-----VEDYAQGVKRFGKLADYLVINVSSPNTPGLRAMQGRKQLEELLEKVSAERDKLRLKEKVPLLVKIAPDLSA-EDKNDIAAVVSknNSGVDGLIVSNTTVSRP---------PSLQNKHKEEIGGLSGDPLKHLSTSTISDMYKLTKG--------------------------------------------KIPIIGVGGISNGKDAYEKIKAGASLVQLYTALIYQGPPVVKKVKRELAQYL--
>UniRef100_A0A8C5G240	338	0.323	2.269E-98	1	417	419	49	376	405
-AETAHVLAVK----MIGLGLVP--FNRYRDPASLEVNILGLKFKNPVGIAAGFDKHGEAVDGLYKLGFGFVEVGTITPKPQDGNPKPRVFRLPADDAIINRYGFNSCGLSEVQTRLKAR------------EQIQEERSKA------------GLPLGINLGKNKLSRDAGVE-----YSEGVRVLGPLADYLVVNVSSPNTPGLRDLQGKAELHQLLHMVLKERDALQEEHKPPVLVKIAPDLSA-QDKQDIADVVTELGVDGLMVSNTTVSRPETLQD---------PQKSEIGGLSGQPLKDLSTNTVREMYNLTKG--------------------------------------------KVPIIGIGGVASGQDAMDKIRAGASLVQLYTALAYQGPPVVIKIKRELEQLLK-
>UniRef100_UPI00214F432C	338	0.330	2.269E-98	1	417	419	49	376	429
-AETAHVLAVK----MIGLGLVPLNR--YQDPASLEVNVLGLKFRNPIGIAAGFDKHGEAVDGLYKVGFGFVEVGTITPKPQEGNPKPRVFRLSADHAVINRYGFNSCGLAEAQQRLKAR------------GDTQQQLSKA------------GLPLGINLGKNKLSQD-----AGADYLEGVRELGPLADYLVVNVSSPNTPGLRDLQGKAELRQLLDTVLKERDVLQGDRKLPVLVKIAPDLTT-QDKQDIADVVTELGVDGLMVSNTTVSRPETLQD---------PHKSEVGGLSGQPLKDLSTRTVREMYNLTKG--------------------------------------------KVLIIGIGGVASGQDALDKIRAGASLVQLYTALAYQGPPVVTKIKRELEHLLK-
>UniRef100_A0A7S3UDY9	338	0.318	2.269E-98	0	414	419	88	413	436
DGETAHLLAVWA----AKHRLLPKEM--RPDPECLRTVLWGREFSNPIGLAAGFDKNGEAIDGLLDLGFGHVEVGSVTPKPQPGNPKPRVFRLVDQRAVINRYGFNSEGVEEVHGRLARRLS--QRTNELGL-------------------------VGINLGKNKTSED-----AAADYVTGIKRLARFADYLVVNISSPNTPGLRALQGRKQLETLLKQVLHARNAMTWGirGPPPLLIKIAPDL-SEEDLEDVAAVATRLRVDGLIVSNTTVARPPEI--------SSAKHGEETGGLSGKPLMESSTNVLHRMYELTNG--------------------------------------------RIPLVGCGGVSSGEDAYAKICAGASLVQLYTSFAFDGPALVPRIKRELVE----
>UniRef100_A0A165I3I5	338	0.334	2.269E-98	0	417	419	52	385	445
DAEAVHKLAVRALEA----GVAPRDYG--RDDEALACEIWGERISSPVGLAAGFDKDGEAIDGLFNLGFSWVEAGSVTPEPQPGNPGPRVFHLSADEAIINRYGFPSKGHAAMLGRLRARRKG------------------NGDDKHAHASHRPDQLLAINLGKNKTSAADD----PSDYVEGVRKFSPWADVLVVNVSSPNTPGLRNLQQREALEKLLGAVTAARNETER--KPRIVLKVAPDL-SENELADVAAAVTACGIDGVIVSNTTVQRPFSLA---------SPNKAEIGGLSGPPLRPLSLRAVRTLRQHL--------------------------------------------PPTVALIGCGGISSGADALEFARAGASAVQLYTSFAYDGPGAPRRIKDELAALLR-
>UniRef100_UPI001B3B8397	338	0.334	3.103E-98	0	417	419	4	329	351
DPERAHGLTLRALAA----GLVPSVRG--ADDPILRTRVLGMDFANPVGLAAGFDKNAEVVDPVLRLGFGFAEAGSVTPRPQPGNPRPRLFRATEQGAVINRMGFNNEGLEAFAARLERRRDDPRRAPG---------------------------VFGANLGKNKDTED-----AADDYVIGVARLAPLADYLVVNVSSPNTPGLRALQGREPLRALLGRVLDARSARGLTRPPPLLLKVAPDLT-EEDKADIAAVALETGIDGLIVSNTTIARPAEIPE---------PLRNEAGGLSGRPLFGPSTAVLRDLHRLT--------------------------------------------GGRLPLVGVGGVASGADAYAKIRAGASLVQFYSALVYAGPSLVTAIKRDLADLLR-
>UniRef100_UPI00148F6106	338	0.333	3.103E-98	1	417	419	49	376	424
-AETAHVLAVK----IIGLGLVPLNR--YQDPASLEVNVLGLKFKNPIGIAAGFDKHGEAVDGLYKVGFGFVEVGTITPKPQEGNPKPRVFRLTTDHAIINRYGFNSCGLADAEQRLTARADSQKQHS------------------------QAGLPLGINLGKNKLSQD-----AGADYLEGVRVLGPLADYLVVNVSSPNTPGLRDLQGKAELHRLLHTVLKERDALQGGYKPPVLVKIAPDLTA-QDKQDIADVVTELGVDGLMVTNTTVSRPETLQD---------PNKSEVGGLSGQPLKDLSTSTVREMYNLTHG--------------------------------------------KVTIIGIGGVASGQDALDKIRAGASLVQLYTALTYQGPPVVTKIKRELEQLLK-
>UniRef100_A0A1M2VM33	338	0.347	3.103E-98	0	417	419	77	428	543
DPEAGHRLAVRVLGS----GLAPRD--SLPDDEVLKSELWGEELSSPVGLAAGFDKNGEAIDGLFNLGFSWVEIGSVTPKPQPGNPKPRVFHLPNDDALINRYGFPSDGHAALLGRLRARLPSL-------LPYSSAAEADDPLHGAEHASLYPGKLLAVNLGKNKSSPPDSI----ADFVTGVRTFGPYADALVVNVSSPNTPGLRGMQSRSLLQELLAGVTAARDEVttasANSRRPKILLKIAPDLT-ESEVADIAAAVLAtSGVDGVIVSNTTVRRPTSVSD---------PNKFEQGGLSGPPLKPYALATLRTLRGLL--------------------------------------------PASVPLIGCGGIASGADALEYARAGASAVQLYTSFGYGGPGVCRQVKDELTALLR-
>UniRef100_UPI001E1D1206	338	0.301	4.242E-98	0	413	419	53	374	397
DPETAHTLAVKAAQ----YHLVP--EAKLRESHLLRSKLLNLNFKTPIGLAAGFDKQGEAVKGLWRMGFGFVEVGSVTPEPQPGNPQPRVFRLISDSAVINRYGFNSEGHEAVFARLSQ---------------------------LPPPGRRGGAILGINLGKNKTSEDH-----VKDYTLGVQKFGPLADYLVVNVSSPNTPGLRNLQSQEHLEKLIEAVMSARDSLPTTHRPPLLLKIAPDLT-EADMQDIATVVLQKKVDGLIVTNTTVTRPSSL---------TSPERGEVGGLSGQPLKDLSTRMVKEMYCLTKG--------------------------------------------QVPIIGVGGVACGSDAYEKIRAGASLVQLYTGLVYHGPMLVARITEELE-----
>UniRef100_A0A914ZV76	338	0.323	4.242E-98	0	417	419	53	379	397
DAETAHRWGI----VLAKYGLTPPFGYNHVEYPELETTVFGKKFRNPVGLAAGFDKDGEAIDGLRRSGFGFIEIGSVTPLPQAGNPRPRLFRLLEDEGIINRYGFNSAGVGAVYTRVKKAFQADA-----------------------------DVHLGVNLGKNKASEDARL-----DYEIGVNYFGAYSDYLVVNVSSPNTPGLRGLQNKAELQSLLTVVKAAADRIN-GKKPLVLLKISPDL-IESEKKEIAKVVtdKRYGIDGMIVSNTTISRPVDL---------RSECSHEAGGLSGKPLRELSTQCVRDMYRLTSG--------------------------------------------KVPIIGCGGISSGADAYAKIRAGASLIQLYSALVYQGFPVIGRVKRELAELLR-
>UniRef100_UPI001AADD8E0	338	0.326	4.242E-98	1	416	419	50	376	404
-PERAHTLSVR----FAALGLLPR--CTQPESQRLEVNVLGCRFRSPVGLAAGFDKHAEAVDGLFKVGFGFVEVGSVTPNPQDGNPKPRVFRLPQDRAIINRYGFNSHGIEAVHRRLLRRTEKQKKLTSEGM------------------------PLGINLGKNKTSED-----AAADYTRGVRELGPLADYLVINVSSPNTPGLRDLQGREQLHHLLAKVVSSRNALPPDHRPALLVKIAPDL-SLRDKQDIASVVTELGIDGLIVANTTVSRPNTLKD---------PQSCEVGGLSGVPLRDMATETVREMYALTSG--------------------------------------------KVPIIGVGGISCGSDALQKIRAGASLVQLYTALTYQGPPIVGKVTRELEQLL--
>UniRef100_A0A6J2RJ72	338	0.335	4.242E-98	1	417	419	49	376	420
-AETAHVLAVK----MIGLGLIPLNR--YQDPASLEVNVLGLKFKNPIGIAAGFDKHGEAVDGLYKVGFGFVEVGTITPKPQEGNPKPRVFRLTTDHAIINRYGFNSCGLAEVQGRLKAR---------------GDTQLQQSKAGLP---------LGINLGKNKLSQD-----AGADYLEGVRVLGPLADYLVVNVSSPNTPGLRDLQGKAELRQLLQTVLKERDALQGERKPPVLVKIAPDLTA-QDKQDIADVVTELAVDGLMVSNTTVSRPETLQD---------SHKSEVGGLSGQPLKDLSTSTVREMYNLTKG--------------------------------------------KVLIVGIGGVASGQDAMDKILAGASLVQLYTALTYEGPPVVTKIKRELEQLLK-
>UniRef100_A0A8C5BCL8	338	0.338	4.242E-98	1	416	419	49	375	453
-AETAHVMAVKLL----SLGVSP--LNWYQDPASLEVTVMGRKFRNPIGIAAGFDKHGEAVDGLFKVGFGFVEVGTITPRPQEGNPKPRVFRLPADQAVINRYGFNSCGLLEAQHRLKTR--------------EASQQLL----------RKAGLPLGINLGKNKLSQDAS-----ADFMEGVRVMGPLADYLVVNVSSPNTPGLRDLQGKAHLHTLLHKVLKERDALQCERKPPVLVKIAPDL-SPQDMQDIAEVVIELGVDGLMVSNTTVSRP---------PTLKDPRWSETGGLSGRPLRELSTDTVREMFRLT--------------------------------------------GGKVPIVGIGGVASGQDALNKIRAGASLVQLYTAFTYQGPPLVTRIKRELHQLL--
>UniRef100_A0A1U7LRV7	338	0.360	4.242E-98	1	416	419	80	443	456
-PEDAHKIAIDILK----WGLSPRD--TKPDSEQLAVQLWGRKLSNPIGIAAGFDKHGEAVDGLFNLGFSYVEVGTVTPEPQPGNAKPRYFRLPVDKATINRYGFNSDGHRVVAQRLRDRIRIRTHLFHKSSHTKKLMPLSPNPLGplNLSRSLHCGKLLGVNLGKNKDGDE------IGDYVLGVQNLGPYADVLIVNVSSPNTPGLRQLQRKDTLENLLAAVVGERDKLP-GPRVPVCVKIAPDLDT-EEIQGIACAVEKSGIDGVIVSNSTIQRPSTLTPGIHLSIFSaanlDPHINEQGGLSGPPLKPLALQTLRTLRRH--------------------------------------------VPDSVVIIGCGGICTGKDAIEYARAGADFVQVYTSFGYDGPGLPRRLKDEILEEL--
>UniRef100_A0A0C2TQD5	338	0.327	4.242E-98	0	416	419	71	408	463
DAESAHKFALKVLKS----GLAPRDP--LPDDKRLAVRLWDQEISNPVGLAAGFDKEGEAIDGLYNLGFSWVEIGSVTPNPQPGNPKPRVFRLTEDEALINRYGFPSQGHLSVLGRVRGRLPSFLPSTD-------------------TASLRPNSILAVNLGKNKTSPVESI----DDYIKGVRAFGPYSDVLVVNVSSPNTPGLRGLQNKELLEKLLNGVIQARNELPvsaiTAKRPKLLLKIAPDLD-EAQLSDIANVVQKSGIDGVIVSNTTIERPKTL---------KSPNKGETGGLSGAILKPIALDTLRTLRGLL--------------------------------------------PSSIPIIGCGGIRSGADALEYAKAGACMVQVFTGFTYEGVGNCRRIKDELVQEL--
>UniRef100_UPI00196298C5	338	0.323	4.242E-98	1	417	419	88	415	464
-AETAHVLAVQ----MIRLGLVPRSKH--KDSKALEVQVLGQRFQNPLGIAAGFDKHAEAVDGLYKVGFGFVEVGSVTPLPQDGNLKPRVFRLTADQAVINRYGFNSYGHAMVQERLSARQE------------------------LQYELTKAGRPLGINLGKNKLSKD-----AVSDYTEGVKRLGPLADYLVVNVSSPNTPGLRDLQGKAELRHLLDKVLKERDNLKCERKPAILVKIAPDLT-RQDKMDIADVLLELGIDGLIVTNTTISRPSTLQD---------PLSCEAGGLSGQPLREMSTQTVREMYCLT--------------------------------------------GGKIPIIGVGGVSSGQDAFEKITAGASLVQLYTAFTYQGPPIVGKIKRELEVLLK-
>UniRef100_A0A4Y7TST4	338	0.336	4.242E-98	0	417	419	79	417	501
DAETGHKIAVKALK----YGVAAKDEG--EDDAVIHSEIWGEAVDNPIGMAAGFDKDGEAIDGLFDLGFSWVEIGSVTPKPQAGNPKPRVFRLEEDNAIINRYGFPSQGAAFVLQRLRERLPSW---------GTTPER----------ASLRPGDILAVNLGKNKDSPADSIE----DFVSGVKTFGPLSDVLVINVSSPNTPGLRGLQNKDHLEVLLAGVRKARDELPPspitSRQPKLVLKLAPDLDED-QLIDIADVVQKAKIDGVIVSNTTIQRPKHLI---------SANKQEVGGLSGTPVKPYSLKALKTLRQHL--------------------------------------------PASIPLIGCGGISTGADALEFAKAGASLVQLYTSFGYEGVGAPRRIKDELVDELK-
>UniRef100_A0A154V6Q4	337	0.299	5.800E-98	1	417	419	15	333	353
-PETAHDATIRLLAA----GLVP--SGHMEDDPALASEVWGRQFANPVGLAAGFDKNAEAFRAILRLGFGFTEVGTVTPHPQAGNPKPRLFRLSEDRAVINRMGFNNQGLEAVRSRLET---------------------------------GWNGIVGANIGKNKDSTD-----AVADYVLGARAFAPLADYLVINVSSPNTPGLRDLQRREPLLALARAVRAERDAVMAANPPPLLLKVAPDLD-EQQIEDVAEVALSAPVDGLIISNTTIARPESL---------RSAHRQEAGGLSGAPLLQPATEMLRWLSRLT--------------------------------------------GGRLPLIGVGGIASGADAYAKIKAGASLVQLYSALVYHGPGLLTRLKRELAAQLR-
>UniRef100_A0A835Y0C0	337	0.326	5.800E-98	0	413	419	79	407	442
DPELTHNIAVQACAR----GLMPVD--DRPDPLSLSTEVFGLRFSNPVGLAAGFDKHAEAMQGLMGLGFGFVEIGSVTPQPQPGNPTPRVFRIPEARAIINRYGFNSLGADAVASNLEAF-----------------------EQAAANSAGVKRGLLGVNLGKNKTSED-----AAADYCEGLTKLGRFADYLVVNVSSPNTPGLRSLQGRNELKALVRKVQATRDSMAWGPRgaPPLLVKVAPDL-SEDDKQDIAEVALGCKIDGLIVSNTTVSRPAEV--------SSNPVSTEAGGLSGAPLFPLATAALSDMYRLTQG--------------------------------------------RIPIVGAGGVSSGEDAYKKIRAGASLVQLYTAFAYGGPELVPAVKRDLA-----
>UniRef100_A0A0D2L8S1	337	0.339	5.800E-98	0	416	419	73	410	465
DAETGHKLAVKTLRS----GLAPRD--IVADDERLRTALWGEAISNPVGLAAGFDKDGEGIDGLFNLGFSWVEIGSVTPKPQPGNPKPRMFRLEEDGAVINRYGFPSQGATSVLARLLARIPSFG-------------------ANTERAALRDDAILAINLGKNKESPAESI----DDFVAGVRTFGAYADVLVVNVSSPNTPGLRGLQNKDVLEGLLSGVTKARDELPpsplRPTRPKVVLKIAPDLD-EAQIVDIADVVRKSHIDGVIVSNTTIQRPKSL---------TSTNKVEVGGLSGPPIKPYSLKALQTLR--------------------------------------------ANLPSSIPIIGCGGIASGKDALDYAKAGASMVQIYTSFGYDGVGACRRIKDELVDEL--
>UniRef100_A0A4Q2DPV2	337	0.327	5.800E-98	0	417	419	82	420	508
DAETGHKLAVKALK----YGIAAKDQ--VEDDASIQGEIWGQAVNNPVGVAAGFDKDGEAIDGLFDLGFSWVEIGSVTPKPQPGNPKPRVFRLEEDQAIINRYGFPSQGHAFVLSRLKERLPQFFTESK-------------------PASLRPGDLLAVNLGKNKDSPADSI----DDFVAGVKSFGPLSDVLVINVSSPNTPGLRGLQNKDHLERLLAGVTKARDELEPssltSRRPKLVLKLAPDL-EEDQLIDIADVVQQAKIDGVIVSNTTIQRPKHLV---------NANKQEIGGLSGPPVKAYSLKALKTLRQHL--------------------------------------------PESIPLIGCGGISTGADALEFAKAGASLVQIYTSFGYDGVGTCRRIKDELVAELK-
>UniRef100_A0A973AD54	337	0.311	7.931E-98	0	413	419	15	332	354
DPETAHGLAIAALKR----GLVP--GCRPAHDPRLQQRVCGLDFANPVGLAAGFDKNAEVAGAMLGQGFGFIEVGTVTPKPQPGNPKPRLFRLARDRAVINRLGFNGGGMEVVLANL------------------------------PPRSKRAG-PVGVNLGKNKTSDD-----AVADYVAGVRAFAGVADYLVVNVSSPNTPGLRALQNKDLLIQLLDAVLVARGKAAPENPPPLLLKVAPDLTED-DIQDIAAVALEKKLDGLIATNTTIDRPAGL---------QGHHRDEVGGLSGAPLFAPSTKVLSDFYALTEG--------------------------------------------RITLIGVGGVSSGAEAYAKIRAGASLVQCYTALVYEGPGVIRRINRELA-----
>UniRef100_UPI0014717A07	337	0.335	7.931E-98	1	417	419	49	376	397
-PEMAHVLAVK----MIGLGLVPLNR--YQDPAALEVNVLGLKFRNPIGIAAGFDKHAEAIDGLYKMGFGFVEVGTITPKPQEGNPKPRVFRLTSDLTIINRYGFNSCGLAVAQQRLKIR---------------EETQQAQSKAGLP---------LGINLGKNKLSED-----AGEDYSEGVKILGPLADYLVVNISSPNTPGLRDLQGKTALRLLLQRVLKQRDALEGKCKPPVLVKIAPDLSA-QDKQDIAEVVMELGVDGLMVSNTTVSRPEMLQD---------PQRSEVGGLSGQALKDLATRTVREMYCLT--------------------------------------------GGKIPIIGIGGVANGQDALDKIRAGASLVQLYTAFTYQGPPIVTKIKRELEQLLK-
>UniRef100_A0A3B4TW58	337	0.328	7.931E-98	1	417	419	49	376	410
-AEMAHVLAVK----MIGLGVVPLNR--YQDPASLEVNVLGLKFKNPIGIAAGFDKHGEAVDGLYKLGFGFVEVGTITPKPQPGNPKPRVFRLLTDQAIINRYGFNSCGLAEAQQRLKAREETQQEQSKAGL------------------------PLGINLGKNKLSQD-----AGTDYLEGVRMLGPLADYLVVNVSSPNTPGLRDLQGKAQLHQLLHTVLKERDALQGEHKPPVLVKIAPDLTA-QDKQDIADVVTELGVDGLMVSNTTVSRPETLQD---------PHKSEVGGLSGLPLKDLSTSTVREMYNLTKG--------------------------------------------EVPIVGIGGVASGQDAMDKIRAGASLVQLYTALTYQGPPVVTKIKRELEQLLK-
>UniRef100_A0A8C2WJJ3	337	0.342	7.931E-98	1	417	419	49	376	418
-AETAHVLAVK----MIGLGLVPLNR--YQDPASLEVNVLGIKFRNPIGIAAGFDKHGEAVDGLYKVGFGFVEVGSITPKPQEGNPKPRVFRLTTDHAIINRYGFNSCGLAEAQQRLEARR---------------DAQQQRSEAGLP---------LGINLGKNKLSQD-----AGADYLQGVRALGPLADYLVVNVSSPNTPGLRDLQGKAELRQLLHTVLKERNALQGERKLPVLVKIAPDLTS-QDKQDIADVVTELGVDGLMVSNTTVSRPETLQD---------SNKSELGGLSGQPLKDLSTSTVREMYHLTKG--------------------------------------------KVLIVGIGGVASGQDAMDKIRAGASLVQLYTALTYQGPPVVTKIKRELEQLLK-
>UniRef100_UPI0012EEBE03	337	0.345	7.931E-98	1	417	419	49	376	418
-AETAHVLAVK----MIGLGLVPLNR--YQDPASLEMNVLGLKFRNPIGIAAGFDKHGEAVDGLYKVGFGFVEVGTITPKPQEGNPQPRVFRLPTDHAIINRYGFNSCGLAAAQQRLEARR---------------DTQQQQSEAGLP---------LGINLGKNKLSQD-----AGADYLEGVRVLGPLADYLVVNVSSPNTPGLRDLQGKAALRQLLHKVLKERDALQGERKLPVLVKIAPDLTS-QDKRDIADVVTELGVDGLMVSNTTLSRPETLQD---------SNKSEVGGLSGQPLKDLSTSTVREMYNLTKG--------------------------------------------KVLIVGVGGVASGQDAMDKIRAGASLVQLYTALTYQGPPVVTKIKRELEQLLK-
>UniRef100_K3WLG9	337	0.334	7.931E-98	0	413	419	91	419	441
DPETAHVIAVKS----AALGLIPRDHGT--DSLVLSVKAFGQEFPNPLGMAAGFDKNAEAIEGLLDIGFGFVEIGSVTPKPQPGNPKPRVFRLTEDRGVINRYGFNSSGMDAVAKSLESYV----------------------TTRELSKRFHRSGVLGVNLGKNKTTED-----AAADYVEGVYTLGKYADYLVVNVSSPNTPGLRSLQGKQQLQELLTRVLDARKNVEAKenRKIPLLVKIAPDLTED-DKKDIADVAVELNLDGLIVSNTTLSRPDTL---------KSSHKIETGGLSGAPVRDLSTQVLSDMYKLTNGM--------------------------------------------IPLIGVGGVSSGKDAYEKICAGATLVQMYSCMVYDGPTAVPRAKQELE-----
>UniRef100_A0A4R0RCF0	337	0.361	7.931E-98	0	417	419	68	406	475
DAETGHKLAVKVLRS----GLGPRD--TQVDDPALKAELWGETLDNPIGLAAGFDKHGEAIDGLFNLGFSWVEIGSVTPKPQPGNPPPRVFHLTADSALINRYGFNSEGHAAVLGRLRERVPSFTTADEQN-----------------HASLRAGSVLAVNLGKNKSSAPDSI----ADFVKGVRAFAGYADVLVVNVSSPNTPGLRGLQTRSLLEELLGGVVQARDEasLSSSRKPKIVLKIAPDL-KEQDVIDIAEAVRASKVDGVIVSNTTVSRPSHLRDANKL---------ETGGLSGTPLKPLSLATLRTLRTHL--------------------------------------------PAHIPLIGCGGISSGADALEYARAGASFVQVYTGFGYDGVGMCRRVKDELGEALR-
>UniRef100_A0A5E3X9N7	337	0.352	7.931E-98	0	413	419	74	409	491
DPETSHKVAVKAL----ASGLGPRDFG--VDEPQLVTELWGKEYSNPLGIAAGFDKEGEAVDGLFNLGFAWVEIGSVTPKPQPGNPKPRVFHLPESDALINRYGFPSSGHASVLQRLRARLSPFP-----------------TAEQAATASQRPGVLLAVNLGKNKTSAADSAE----DYVAGVRAFAPFADVLVVNVSSPNTPGLRALQRRDALAGLLREVVDARDEaaLDTPRRPKLVLKIAPDL-SEQELADIGAAVVATpGVDGVIVSNTTIQRPSTLIGD---------AKSEAGGLSGPPVKPLSLAALSTLRSHL--------------------------------------------PATIPLIGCGGISSGEDALEFARAGASAVQLYTSMGYGGPGTPRRIKDELA-----
>UniRef100_A0A177W6S7	337	0.309	7.931E-98	0	417	419	105	481	498
DPEESHKLSIW----LAKHSLVPMERTN--DDGVLGVEIWNKRLTNPLGLAAGYDKNAEAVDALFGFGFGMVEIGSVTPQPQPGNPKPRMFRLLKDKAVINRYGFNSQGHQAIVERLHARIRKYLFTHhitavetetlcqseailspheWMNATSVSTKDAKDSKQPELNRSLYPNRLLGINLGKNKISN----ESSDQDYIDGIATFSKYADYMVINISSPNTPGLRSLQRRESIERLLMSAKRERDALPQNHQSPLVVKISPDLNA-EELKDIADVVMHVGMDGVIISNTTISRSMSL-------RSDSNLKEQTGGLSGAPILPLSLHAVSEFYKFTQG--------------------------------------------RIPIIGCGGIQTGEDAINFAKAGATVIQVYTALGYQGPGLVHDIKREATEILK-
>UniRef100_A0A0D6EME8	337	0.334	7.931E-98	37	417	419	12	361	564
-------------------------------------QLWGKKFSNPIGIAAGFDKHGQAIDGLFDLGFGYVEIGSVTPVAQSGNPKPRVFRVPETHSVVNRYGFNSEGHDAVISRLRRRVERWLSKYASVLPSTLFPSPASDAPVVPgefdpvssllsspagqaaapvdslglARSLKEGKVLGINLGKNKVSDPDSI----DDFVKGIHSLGPYADVLIVNVSSPNTPGLRNLQRKGMLSELLEGVVAARNELSSSVKPPVLVKVAPDLT-DDQIEDIAYAVKSSGVDGVIVSNTTISRPA--------SAGSSPTLKETGGLSGPPVKPLALKALSALYEQTDG--------------------------------------------QVPLIGCGGISSGADALEFAKAGASLVQLYTGFVYGGVGLPRQIKDELAELLK-
>UniRef100_A0A388K509	337	0.314	7.931E-98	1	413	419	194	555	912
-PETAHRFAVTA----AKYNLVPRE--FRADPPSLRVDLWGRRFLNPVGLAAGFDKNAEAIDGFLGMGFGFIEIGSVTPLAQDGNPSPRVFRLPEQKALINSYGFNNEGIVAIARRLGMQRARKKVGNEEDDDDEVEggggqavggaaSGESGGDLHTLRRHGIETGLIGVNLGKNKSTED-----AVSDFVQGVHTLSQYADYLVINVSSPNTPGLRSLQGRRHLQELIKSVMAARSEMQWgdEGPPPVLVKLSPDL-SRQYMEDIAAVALSLRVDGLIISNTTVSRPASV--------LGLPNGDRPGGLSGKPLFELSNAALREMYILTKG--------------------------------------------RIPIVGCGGVSSGEDAYLKIRSGASLVQLYTALVYEGPSVVPKIKQELA-----
>UniRef100_A0A1G3IG10	336	0.311	1.084E-97	0	417	419	16	334	353
DPETAHGLTIRALKS----GLIPCLDSF--EDSRLKVRLWGLEFANPVGLAAGFDKNAEVVGAVEKLGFGFTEIGSVTPRPQEGNPRPRLFRLAGDGAVINRMGFNNDGLEAVAQRLAAR--------------------------------RGKGIVGVNLGKNKDSSD-----AAADYVAGVRAMAALADYLVINVSSPNTPGLRALQGRDQLTALLKAVLSALAAMPSG--PPLLLKIAPDLTED-DKRDIAEAALETGIDGLIATNTTIARP---------PQLTGFQRGESGGLSGRPLMAPSTGVLADMYRLT--------------------------------------------GGKLPIIGVGGIDSAETAYAKIRAGASLVQLYTALVYHGPGLVNRIKRGLVELLR-
>UniRef100_A0A6G1P8S6	336	0.292	1.084E-97	1	417	419	43	370	390
-PETAHDLSVK----MISWGLVP--LNFYKDPASLEVNIMRMKFKNPVGFAAGFDKDGEAVDGLYKMGFGFVEVGTVTPKAQKGNPKPRVFRLIKDQAIINRYGFKSFGAINVQQRLKAREKTQLEHSKAGL------------------------PLGINIGMNELSQD-----AVGDYSEGVRVLGPLADYLVVNVSCPNTPGLRKLQRRAELHQLLCKVLKERDALQCEHRPPILVKIAPDLT-PQDKRDIAALVIELKVDGLMVSNTTTSRPETLQD---------PHKSEEGGLSGPPLKDLSTRNIREMYSLTKG--------------------------------------------KVPIVGIGGVASGQDAMEKIRAGASLIQVYTAFTYQGPPVVRKIKRELEQLLK-
>UniRef100_UPI00106C5AB5	336	0.319	1.084E-97	0	417	419	49	377	396
DPEQAHVMAVK----LASWGMVPRD--NSIPDPILETKVFGKVFPSPVGLAAGFDKHGECMDGMFKIGFGFVEIGSITPEPQAGNDKPRVFRLTEDQAIINRYGFNSVGHEVVAERL------------TPLDEEASQSNKPG-------------VLGINLGKNKTS-----TNAIKDYILGVQKFAKFADYLTINISSPNTPGLRSLQGKKELSALLQEVIKARDDL-HGNKPPILVKIAADLT-QEAKQDIADVIttPPCKVDGLIVCNTTISRPSSL---------QSKHKHETGGLSGRPLRELSTQTVQDMYKLTEG--------------------------------------------KLPIIGVGGISSGRDAYDKIRAGASLVQIYSAIAYEGFPVVRKIKHELAELLR-
>UniRef100_A0A2B4SNK7	336	0.322	1.084E-97	0	416	419	52	378	399
DAERAHTFAVW----LASKGLVPADRTGDPE--ILRTTVFGVPFPNPIGLAAGFDKHGEAVDGLLKIGFGFVEIGSVTPLPQAGNTKPRVFRLTEDKAVINRYGFNSDGHETVRSRLKEQIKF---------------------RGHPPG------ILGINLGKNKAS-----DNAVDDYVKGVQCFSGLGDYMVINVSSPNTPGLRSLQGRQELERLIDKVLEARSSLPIDVQHPILVKIAPDLT-EVDKEDIAAVVtrKQGGVDGIIVTNTTVARPETL---------QSNNKKETGGLSGKPLTEMSTKTVSDMYRLTEG--------------------------------------------KIPIIGVGGISTGQDAYGKIRAGASLVQLYTALAYEGPPIVKKIKRELAELL--
>UniRef100_UPI00163F0BF4	336	0.308	1.084E-97	1	416	419	51	382	404
-PETAHDLAVLAVKW-------KLFRPPTADTERLRTQLLGMTFANPIGIAAGFDKHGEAVPGLHRIGFGFVEIGSVTPEPQPGNPRPRIFRLNEDKAIVNRYGFNSEGHDVVYERLRE----------------TQEQQQRQQAGEPGNRA----VLGINLGKNKLS-----QNAVQDYVQGIRRFGALADYLVINVSSPNTPGLRTMQSRNTLQTLLTEVLRARDSLPATDRRPVLLKLAPDL-SDEDLKEIVDVVqmKACAVDGLIVSNTTIDRP---------PSLKSVNAGQLGGLSGPPLKQRSTLMIAKVYKLT--------------------------------------------GGKIPIIGVGGIFTGEDAFEKIEAGASAVQLYTSFIFHGPPVVNKIKRELDRLL--
>UniRef100_A0A3Q2XTG7	336	0.326	1.084E-97	1	417	419	55	382	406
-AETAHVLAVK----MISLGLVPLNR--YQDPESLGVDVLGLKFKNPVGIAAGFDKHGEAVDGLYKIGFGFVEVGTVTPKPQDGNPKPRVFRLAADRAIINRYGFNSCGVREAQQRLKDR------------------------QAAQQERTKAGLPLGINLGKNKQSQD-----ARADYLEGMSVLGPLADYLVVNVSSPNTPGLRDLQGKAELRRLLHSVLKERNGMQGSHKPPVLVKIAPDLSA-QDKRDIADVVTELGVDGLMVSNTTVSRPEVLQD---------PQRCETGGLSGQPLKDMSTNTVSEMYRLTKG--------------------------------------------KVTIIGIGGVASGQDAMDKIRAGASLVQIYTALAYQGPPVVTKIKRELEQLLR-
>UniRef100_G8BA68	336	0.347	1.084E-97	0	417	419	70	424	439
DAEQGHKLGIFFMK----YGLVPRllDEGRNDQSDVLGVNVFGHTLKNPIGLAAGLDKDGEAIDSLFNVGFSYVEIGSITPEPQPGNPQPRFFRLPRDDAVINRYGFNSTGHFNVIARLR---------VRFTKLFEKWERSHAAGLMPFSNAFQQGKLLGINLGKNKTGDE------VEDYVKGVSRLGPYADVLVINVSSPNTPGLRDLQNESKLTNLLTTVVKERNTLQtnlLGTKPPILVKIAPDLTEPE-IMSIANSAKEAKVDGIIISNTTIQRPKD-----KLLTTDESLINQTGGLSGKPLKPLSLNALKLLNKYTKG-------------------------------------------SGLVLVGCGGISNGKDALEFAKAGATFVELYTAFAYKGPGLVAKIRDELAAELR-
>UniRef100_A0A8K0UYL4	336	0.359	1.084E-97	0	417	419	80	418	483
DAEAGHKLAVKALGS----GLGPRD--TQKDDPVLQAELWGEHLNNPIGLAAGFDKHGEAVDGLLNLGFSWVEIGSVTPKPQPGNPKPRVFHLVSDNALINRYGFPSEGHVAVLARLRERIPTFKSV-----------------EQETHASLREGTMLAVNLGKNKSSPPDSI----ADFVSGVKAFSPFADVLVVNVSSPNTPGLRGLQTRSLLEELLAGVVEARDaaSATASRKPKIVLKIAPDLT-EKDVIDIAEAVRASNIDGVIVSNTTISRPPHLRDG---------NKVEAGGLSGAPLKPLSVATLRTLRAHL--------------------------------------------PAHIPLIGCGGINSGVDALDYAKAGASLVQVYTGFGYDGVGMCRRVKDELAAELK-
>UniRef100_A0A2G8RV03	336	0.341	1.084E-97	0	417	419	84	435	524
DAEAGHKLAVRVL----SSGLAPRDP--VPDDEILKVELWGEELANPVGLAAGFDKHGEAIDGLFDLGFSWVEVGSVTPKPQPGNPKPRVFHLPDDSALINRYGFPSEGHTAVLARLRARLPTL---FAYGSDPTSQSPLHQQEH----ASLRSNALLAVNLGKNKSSPQESI----DDFVAGVHVFGPYADALVVNVSSPNTPGLRGMQSRTVLQDLLAGVIGARDDVtalsTHAHRPKLLLKIAPDLSEAEVADVAAAVLAAGGIDGVIVSNTTVQRPASLSD---------PNKSETGGLSGPPLKQLSLATLRTLRGLL--------------------------------------------PAAVPLIGCGGISSGADALEFARAGAAAVQLYTAFGYEGPGAARAIKDELVELLR-
>UniRef100_A0A067PIW8	336	0.350	1.084E-97	0	417	419	81	418	612
DAETSHKLAVQILRS----GLGPRDP--KSDDEKLKVELWGHELSNPVGLAAGFDKDGEAIDGLFNLGFSWVEIGSVTPKPQPGNPKPRVFHLTSDSAMINRYGFPSQGHASVLARLLARLP------------SSSSPVTDR-----PASLREGSLLAVNLGKNKTSAMESI----DDYVSGVRTFGKYADVLVVNVSSPNTPGLRGLQTRKLLDDLLTGVIKERDAISTPThKPKLVLKIAPDLT-ESELVDIAHSVKSNGVDGVIISNTTIQRPPSLSD---------LNKVQIGGLSGTPLKPLTLKALRTLRAHL--------------------------------------------PPTIPLIGCGGISTGADALEYAKAGASFVQMYTSFGYDGVGACRRVKDQLVEELK-
>UniRef100_A8Q682	336	0.332	1.084E-97	0	413	419	86	461	665
DPESGSKISIKLL----EHGLAPRDCG--KDDEVLRTELFGKTLTNPIGLAAGFDKQGEAIDGLFDLGFGLVEIGSITPEPQPGNPTPRMFRLPLDAAVINRMGFNSEGHEAVRERLHARLHKWVQRVlsaGEGLvssvGAPAPEPTALAEAQVfanypvintsllddahVPRSLKQDRLLSINLGKNKSSR----EDSVVDYVKGVQALGAYADMLVINVSSPNTPGLRRLQRRSVLEGVLRDVVTARDDVAKQRidSLPLVVKVAPDL-SDAELEDVADAARASKIDGIIVSNTTVSRPAGL--------LSTQHVHEAGGLSGPPVKPLALHALQVIYK--------------------------------------------RSEGKIPLIGCGGIMTAEDALEFARAGASAVQLYTALAYRGPGLPRRIKDDLA-----
>UniRef100_UPI001B3BB274	336	0.320	1.483E-97	0	417	419	4	329	346
DPETAHGLTIKAL----SSGLMPPVR--EKDDPILRTTVMGLDFANPVGLAAGFDKNAEVVDAMLRLGFGFVEAGSVTPRPQPGNPKPRLFRAPEQGAVINRLGFNNEGLEPFAQRLERRL---------------------------SGARKATGIVGANLGKNKDTV-----EAADDYVLGVTRVASLVDYLVVNVSSPNTPGLRTLQGRDPLRTLLGRVLDARTACKLAKAPPVLLKIAPDLT-DEDKADIAAVVLESGIDGLIVSNTTIARPAEIPE---------PLRAETGGLSGKPLFAPSTAVLREMYRLT--------------------------------------------GGKVPLVGVGGIASGADAYAKIRAGASLVQFYSALVYAGPALVLAIRRDLAALLR-
>UniRef100_UPI001B3B8BA8	336	0.325	1.483E-97	0	417	419	12	341	358
DPETAHGLTVKALLMMEKAP--ALMPGGGKDDPILRSRVFGLDFANPVGLAAGFDKNAEVIDPMLRLGFGFVEAGSVTPRPQSGNPKPRLFRVPEQGAVINRMGFNNEGLDVFAQRLECRL--------------------------ASGRKAPG-IVGANLGKNKDT-----AEAADDYVLGVKRVAALADYLVVNVSSPNTPGLRTLQGRDPLRTLLGRVLDARADCKLSKTPPVLLKIAPDLT-DEDKADIAAVALESGIDGLIVSNTTIARPAEIPE---------PLRSEAGGLSGKPLFAPSTAVLGEMYRLT--------------------------------------------GGKLPLVGAGGIASGADAYAKIRAGASLVQLYSALVYHGAGLVGTIKTDMAALLR-
>UniRef100_UPI000D62E6CF	336	0.328	1.483E-97	1	417	419	47	374	398
-AETAHILAVK----MIGLGVVPLNR--YQDPASLEVKVLGLKFKNPVGIAAGFDKHGEAVDGLYKIGFGFVEVGTITPKPQDGNPRPRVFRLTSDQAIINRYGFNSCGLAGAQQRLK------------------------GREETQHKLSEVGLPLGINLGKNKLSQD-----AGADYLEGVRALGTLADYLVVNVSSPNTPGLRDLQGKTALQQLLHSVLKERNALKVEHKPPVLVKIAPDLSA-QDKQDIAEVVVELGVDGLMVSNTTVSRPETLQD---------PNKAEVGGLSGQPLKDLSTNTVREMYSLTKG--------------------------------------------KIPIIGIGGIACGRDAMDKIRAGASLVQLYTAFTYQGPPVVTKIKRELEQILK-
>UniRef100_UPI001E8E16D4	336	0.328	1.483E-97	1	417	419	49	373	398
-AETAHVLAVK----MIGLGLVPLNR--YKDPASLEVNVLGLKFRNPIGIAAGFDKHGEAIDGLYKVGFGFVEVGTITPKPQEGNPKPRVFRLTADHAIINRYGFNSCGLAEAQERLKARGAQ---------------------------QRKAGLPLGINLGKNKLSQD-----AGADYLEGVRGLGPLADYLVVNVSSPNTPGLRDLQGKAELHQLLHTVLKERDALRVESKLPVLVKIAPDLTA-QDKQDIADVVTELGVDGLMVSNTTVSRPDTLQD---------PHKSEVGGLSGQPLKDLSTSTVREMYNLTKG--------------------------------------------KVTIVGIGGVASGQDAMDKIRAGASLVQLYTALTYQGPPVVTKIKRELEQLLK-
>UniRef100_A0A484DPN0	336	0.323	1.483E-97	1	417	419	49	376	418
-AETAHVLAVK----MIGLGLVPLNR--YQDPASLEVNVLGLKFKNPIGIAAGFDKNGEAIDGLYKVGFGFVEVGTITPKPQEGNPKPRVFRLTTDHAIINRYGFNSCGLAEAQQRLKSR------------GDTQKQKSKA------------GLPLGINLGKNKLS-----QNAGADYLEGVRVLGPLADYLVVNISSPNTPGLRDLQGKVELRKLLHTVLKERDALQGERKPPVLVKIAPDLTA-QDKQDIADVVTELRVDGLMVSNTTVSRPETLQD---------LHKSEIGGLSGQPLKDLSTSTVREMYNLTKG--------------------------------------------KILIVGIGGVASGQDAMDKIRAGASLVQLYTALTYQGPPIVTKIKRELEQLLK-
>UniRef100_A0A7U6Y4R4	336	0.325	2.027E-97	0	417	419	15	336	353
DPEEAHLLALRAL----SSGLFPKLAKT--DPQLLAQELWGLHFPNPVGLAAGFDKNAEVPDALLNLGFGFVEIGTVTPQPQAGNPRPRLFRLAEDEAVINRMGFNNDGAIAVRGRLARHKSKP-------------------------------GIIGVNIGKNKTTED-----AAADYEKGAVLLAPMASYLVVNISSPNTPGLRALQGRDALSALLGRTKAALKTAVPENSPPLLVKVAPDLES-QDRKDIADVVLANGIDGLIVSNTTIARPASL---------RSAQRNETGGLSGKPLFVASTEMLADFYRLTKGA--------------------------------------------IPLIGVGGIASGADAYAKIRAGASLVQVYSALVYKGPGLVERIKRELYYLLR-
>UniRef100_UPI0005C85740	336	0.316	2.027E-97	0	417	419	15	338	357
DPETAHGVTVAALKS----GLAPRSR--MPDDPILRSTLWGLDFANPVGLAAGFDKNAEVADAMLAQGFGFVEIGSVTPRPQAGNPRPRVFRVPEAGALINRYGFNNDGLDAIAGRLEARR------------------------GRP-------GLVGANVGKNKETAD-----AAADYVIGIRRLAPLASYLVINVSSPNTPGLRTLQGREPLAELLGRSLDAREEAvpAPAKAPPLLLKIAPDLT-EEDKRDIAEVALSSGIDGLIVSNTTLARPPELP---------AAVAGQAGGLSGIPVRTASTAVLKDMYRLT--------------------------------------------GGRIPLIGCGGISSGRDAYDKVRAGASLVQLYTALVYHGPRLVEEIRRDLATLLR-
>UniRef100_UPI001B3BDBAE	336	0.325	2.027E-97	0	414	419	9	327	363
DPERAHLATIAMLRS----GLVP--APRAMEDPRLRMRLWGLDFPNPVGLAAGFDKNAEVPDAMLRQGFGFVEIGSVTPRPQPGNPRPRVFRLPEQQALINRYGFNNEGLDAVAARMEAR-------------------------------RGRGGIVGANLGKNKET-----AEAAEDYALGIRRLAPLADYLVVNVSSPNTPGLRALQGRAPLEDLLGRCLAARAAAGLDRPPPLLLKIAPDLT-DEDRADIAAVALAAGIDGIVVSNTTLARPAGLP---------PEIAAQAGGLSGRPLMGPATAVLAGMWRLT--------------------------------------------GGRLPLLGVGGIASGDDAYAKIRAGASLVQLYTALVYQGPGLVRRIALRLLE----
>UniRef100_A0A1X7UQF2	336	0.290	2.027E-97	0	417	419	41	366	367
DPERAHRAAVRLANWA--------PSTHVEDEKILNTQVWGLSFSNPIGMAAGFDKHGEAYVGLFKVGFGFVEIGSVTPHPQPGNSRPRVFRLNEDKAVINRYGFNSDGHYIVKERIMKWAEQKKQ--------------------------FPRRQLGVNLGKNKTSTD-----AVDDYVQGIRELGGHADYIVINISSPNTPGLRSLQGKEHLVKLLQKVREERDKLSGLPCPPVLVKIAPDL-NDSDKEDIAEVVirKEGGADGIIICNTTVSREN----------LKSSHRSEAGGLSGEPLKGLSTQLIQEMYQLTKG--------------------------------------------KVPIIGVGGVSSGQDAYDKIRAGASLVQLYTGLVYEGPPLVGRIKKELALLLK-
>UniRef100_UPI0015B1CC8D	336	0.335	2.027E-97	1	417	419	49	375	398
-PETAHVMAVR----LIGMGLVPWTR--YQDPASLEVNVLGCRFRNPVGIAAGFDKHGEAVDGLYRLGFGFVEVGTVTPLPQEGNPKPRVFRLSADQAVVNRYGFNSCGLAAVRERLKAR------------------------EPVQSELTRAGLPMGVNLGKNKLSED-----AASDFTQGVRSLGPLADYVVVNVSSPNTPGLRDLQGKAELRHLLDKVLKERDALKTK-QPAVLVKIAPDL-SLQDKQDIADVITELGVDGVIVSNTTVSRPEVLKD---------PHRVETGGLSGRPLRDMSTHTVREMYCLTKG--------------------------------------------KVPIIGVGGVASGQDALDKIRAGASLVQLYTSLTYEGPPVVTRVKRELEQLLK-
>UniRef100_UPI0018861CD5	336	0.328	2.027E-97	1	417	419	49	376	403
-AETAHVLAIK----MISLGLVPVNR--YQDPESLEINVLGLKFKNPVGIAAGFDKHGEAVDGLYKIGFGFVEVGTITPKPQDGNPKPRVFRLAADRAIINRYGFNSCGILEAQQRLKAR------------------------EAAQQEQTKAGFPLGINLGKNKESWD-----AKADYLEGMAAMGPLADYLVVNVSSPNTPGLRDLQGKAELRRLLHTVLKKRDGMQGRHKPPVLVKIAPDLSA-QDKRDIADVVTELGVDGLMVSNTTVSRPEALQD---------PQKSETGGLSGQPLKDMSTNVVREMYRLTKG--------------------------------------------KVTIVGIGGVASGQDAMDKIRAGASLVQLYTALTYQGPPVVTKIKRELEQLLK-
>UniRef100_A0A1E4TRF0	336	0.332	2.027E-97	0	417	419	59	416	434
DAEQGHKLGV----FLMKYGLSPR-LFNDKDDKVLEVSVFDKKLANPIGMAAGFDKHGECIDALFDLGFSYVEIGSITPEPQPGNPEPRFFRLPKDEAVINRYGFNSVGHWDVLGRLKLRAEKYLRAEAVAASSLDQSL---KDNHVTTNAFRNNKLLAINLGKNKNGDE------IEDYVKGVERFGPFADVLVINVSSPNTPGLRNLQSSDKLTNLLKIVVNQRDLLNgnlLHSKPPILVKIAPDLTEIE-IKSIAESAKEAKIDGIIMSNTTIQR-----DNLKLLTTDKNLINEQGGLSGAPLKEISLNAFKKLRKYT-------------------------------------------KDSDLVLIGCGGISNGKDAIEFAKAGATFVQLYTAFAYKGPGLAAKIKDEITSELK-
>UniRef100_UPI001E8DC7BE	336	0.341	2.027E-97	0	414	419	77	413	483
DAETSHKIAVKVLRS----GLGPKDPVTDDEH--LMFELWGHQISNPIGLAAGFDKDGEAIDGLFDLGFSWVEIGSITPKPQPGNPKPRVFRLPEDNAIINRYGFPSQGHATVFSRVRARLPKF----------------LTGEE--TKASLRDGSLLAVNLGKNKESPADSI----DDFVAGVRTFGPFSDVLVVNVSSPNTPGLRGLQSKASLEALLTGVTQARDSLPPsyltSQRPRLVLKIAPDLD-QSQIEDIANVIKNTGIDGVIVSNTTIQRPSHLL---------SASRTENGGLSGPPIKPYTLTALRTLR--------------------------------------------ANLPPHIPIIGCGGISNGEDALEYARAGATMVQVYTSFGYDGVGTCRRIKDQIVE----
>UniRef100_UPI002008E023	336	0.341	2.027E-97	0	417	419	80	431	514
DPETGHKLAVRVL----SSGLAPRDP--VVDDEVLKVELWGEEMSSPVGLAAGFDKNGEAIDGLFNLGFSWVEIGSITPKPQPGNPKPRVFHLPEDDALINRYGFPSEGHASVLARLRARLPTlFSYSTSSTLESPLHVE--------EHASLRPNALLAVNLGKNKSSPPDSIV----DFVTGTHAFGPYADALVVNVSSPNTPGLRSLQSRTLLQELLAGVTAARDEVaalsPHSHRPKLLLKIAPDLSS-EEVAGVAEAVRSiGGVDGVIVSNTTIQRPSSL---------MAPNKQEVGGLSGPPLKQLSLATLRALRAEL--------------------------------------------PASVPIIGCGGISSGADALEFARAGAAAVQLYTVFGYRGPGAAREIKDELAALLR-
>UniRef100_UPI000C2529C0	335	0.304	2.771E-97	0	417	419	43	368	384
DPENAHKLAVFA----SKYRLIP--KSTYKDSEILKVNIFGRQFSNPVGIAAGFDKDGEAVLGLQDIGFGFVEIGSITPKPQPGNEKPRVFRLAEDHAVINRYGFNSEGHDDVLARIQNLRRNEKELV----------------------------VLGVNLGKNKTSVDP-----IEDYMEGIKKFGTIADYLVINVSSPNTPGLRSMQNKDILKNLLSKVVEARNNLPIKEKPCLLLKLAPDL-SMQEKQDIADVLkqKECRVDGLIVCNTTVDRPSSL---------TSEWKGEIGGLSGKPLKDMSTEMIRDMSKLT---------------------------------------------GRMPIIGVGGISTGQDAYEKIKAGACLVQLYTSMVYEGPPVVAKVKRELEQLLK-
>UniRef100_A0A913XWR6	335	0.319	2.771E-97	1	417	419	52	376	396
-AEXAHSMAVK----LASYGFVPKD--TEQDPEILNTSVFGLSFQNPVGLAAGFDKNAEAVDGLLKMGFGFVEVGSITPKPQDGNPKPRVFRLIEDKAVINRYGFNSQGHDNVRQHL--------------LDQQNENR---------------QGILGVNLGKNKTSED-----AVGDYIKGVKCFGSLSDYLVINISSPNTPGLRAMQGKEQLTRLIDEVLEARNSLPLPRLPPVLVKIAPDLT-QKDKEDIAAVItrPDAFVDGIIVSNTTLSRP---------PSLVSSNSKETGGLSGEPLTQMSTELIKDMYKLTNGM--------------------------------------------LPIIGVGGISTGQDAYDKIRAGASLVQFYTALVYHGPPVVKRIKHELAELLR-
>UniRef100_A0A6P8U7W0	335	0.330	2.771E-97	1	417	419	49	376	400
-AETAHVLAVK----MIGLGLVPLNR--YQDPASLEVNVLGLKFKNPIGIAAGFDKHGEAVDGLYKVGFGFVEVGTITPKPQEGNPKPRVFRLTTDQAIINRYGFNGCGLAEAQQRLKAR------------GDTQQQQSKA------------GCPLGINLGKNKLSRD-----AGADYMEGVRVLGPLADYLVVNVSSPNTPGLRDLQGKEELHQLLQTVLKQRDALQGEHKPPVLVKIAPDLTA-QDKQDIADVVTELAVDGLMVSNTTVSRPETLQD---------SQRSEAGGLSGQPLRDLSTTTVREMYHLTKG--------------------------------------------KVLIIGIGGVASGQDAMDKIRAGASLVQLYTALTYQGPPVVTKIKRELAQLLK-
>UniRef100_A0A485KXU7	335	0.316	2.771E-97	0	412	419	69	400	428
DAETAHVLGVQA----AKYGWVPKDKS--IDDPSLHVSVFGLTFDNPIGIAAGFDKHADAMQGLLDMGFGFVEIGSVTPLPQAGNDKPRVFRLVEDRGVINRYGFNSEGHDKVRDRLEHYK-------YWTLGSASKN--------------HRRGPLGVNLGKNKTSPSTIV--RLDDYVQGVEKLGPFGDYLVINISSPNTPGLRSMQarrpGKKELHALVSAVLAARNKLW--KRLPLLVKIAPDLTLEDQ-QDIADVALSLGIDGLIVSNTTISRPATL---------QSPHAGETGGLSGAPVKDISTAVLHSMYKLTQG--------------------------------------------KIPLIGVGGVATGQDAYDKIKAGASLVQLYSSLVYDGPLAVARIKKEL------
>UniRef100_UPI001B887BF2	335	0.319	2.771E-97	0	416	419	53	410	431
DAESAHKFAVK----MAKYKLIPRSR--YLDPQSLKTVVWGQQFSNPIGLAAGFDKDGDAVDGLLSLGFGFVEIGSVTPVAQAGNPRPRVFRLTEDKAIINRYGFNSEGHEAVYSKLRSReqSRFPDSKCPRMDEQRNMLNINLWTETDPPkiNLKREQGILGINLGNNKLSSYP-----VDDYVKGVKRFGKVGDYLVINVSSPNTPGLRAMQGRKALGTLLDQVVKERDSLHCDPKPALLLKIAPDL-SDQDKQDIAAVVSRekGGVDGLIVTNTTTSRPSEL---------QSLHKDETGGLSGEPLREMATSTVHDMYRLTRG--------------------------------------------KIPIIGVGGISSGRDAFDKIKAGASLVQIYTALVYKGPPIVNKIKRELSEIL--
>UniRef100_W4JZ51	335	0.353	2.771E-97	0	417	419	70	410	482
DAETGHRLAVRVLGT----GLGPRDQGS--DDERLRAELWGMELSNPVGIAAGFDKDGEAIDGLFGLGFSWVEVGSITPKPQPGNPRPRVFHLPEDSALINRYGFPSQGHASVLARLRARIPAFSSSNPE----------------ESPASLHPDKMLAVNLGKNK----ASAVDSPDDFVAGVHTFAPYADVLVVNVSSPNTPGLRGLQQRGLLEGLLKNVTQARDEASkmRARKPKIVLKIAPDLSSSE-IEDVADtILLTGGIDGVIVSNTTIQRPASLV---------NPAKVEAGGLSGAPLKAASLTAVRTLR--------------------------------------------ARLPSSIPLIGCGGIASGADALEFARAGASFVQVYTSFGYDGAGAPRRIKDELAAQLK-
>UniRef100_A0A1M8A6I0	335	0.347	2.771E-97	0	412	419	85	461	646
DPETGAKFSIGVL----EHGLAPRD--CVADDEVLRTELFGRTLTNPIGLAAGFDKQAQAVDGLFDLGFGIVEIGSVTPEPQPGQPKPRMFRLPLDHAVINRMGFNSEGHEAVRERLDARMQRWVQRVlgaGQGLisnlgteeaeEAPAKLRAAQLLAGYPvldvsmldaagvPRSLKEDRLLSVNLGKNKTSR----EDSPADYVEGVRRLGPYADMLVINVSSPNTPGLRRLQRRSVLEGLLRDVVAARNDVaqHRPTTLPLLVKVAPDL-SDAELEDIADAAEASHIDGVIVSNTTVSRPTGL--------LSRKHVEEVGGLSGPPLKPLALHALEVMYR--------------------------------------------RSGGRLTLIGSGGIASAADALDFARAGASAVQLYTALAYHGPGLPRRIKDDL------
>UniRef100_A0A7K9ERU8	335	0.336	3.789E-97	35	417	419	0	299	317
-----------------------------------EVRVLGQRFRNPVGLAAGFDKQGEAVDGLYKMGFGFVEVGTVTPKPQEGNPRPRVFRLPEDEAVINRYGFNSHGHAAVERRLRARQETQLRLSGAGM------------------------PLGINLGKNKGSAD-----AAADYVAGVQTLGPLADYLVVNVSSPNTPGLRDLQGKAELRDLLTKVLAERDTLPCERKPAVLVKIAPDLST-QDKQDIAGVVCELGVDGLIISNTTVSRPSSL---------RSRQRTEPGGLSGKPLRDLSTQTIREMYALTQG--------------------------------------------RVPIIGVGGVSSGRDALEKIRAGASLVQMYTALVYHGPPVVGAVKRELEELLR-
>UniRef100_A0A964K4P4	335	0.327	3.789E-97	1	412	419	16	331	356
-AETAHDLTVTALER----GIAPRARGT--DDAILYQRLWGIDFPNPIGLAAGFDKDARAFRAILKLGFGFTEIGTVTPLPQIGNPRPRLFRLTHDEAVINRMGFNNRGLEAAARRLEARAR-------------------------------QAGIVGANVGKNKDQTD-----AIADYVAGVRRLAPLADYLVVNVSSPNTPGLRALQMRGPLGDLIGAAKNARDEAGAIGSPPLLLKIAPDL-SPEERADVAEVALASGIDGLIVGNTTVSRP---------PGLREAASTEPGGLSGRPLLPLATAVLADMYRLTRG--------------------------------------------RLPIIGVGGIASGADAYAKIRAGASLVQLYTALVYQGPELVSRIKNEL------
>UniRef100_UPI00189E46C9	335	0.335	3.789E-97	1	417	419	49	376	404
-AETAHVLAVK----MIGLGLVPLNR--YQDPASLEVNVLGLKFKNPIGIAAGFDKHGEAVDGLYKVGFGFVEVGTITPKPQEGNPKPRVFRLTTDRAIINRYGFNSCGLAEAQQRLKAR------------RDTQQQYSKA------------GLPLGINLGKNKLSQD-----AGADYVEGVRVLGPLADYLVVNVSSPNTPGLRDLQGKAELRQLLHTVLKERDALQGERRLPVLVKIAPDLTT-QDRQDIADVVTELGVDGLMVSNTTVSRPETLQD---------SNKSEVGGLSGQPLKDLSTSVVSEMYNLTKG--------------------------------------------KVLIVGIGGVATGQDAMDKICAGASLVQLYTALTYQGPPIVTKIKRELEQLLK-
>UniRef100_A0A225UVW3	335	0.314	3.789E-97	0	417	419	72	407	424
DPETAHKVAVQ----CARFGLTPKDPETDPE--LLQVQALGLTFPNPLGIAAGFDKDGEAMEGMLDMGFGCVEIGSVTPQPQPGNPQPRVFRLPEDRGVINRYGFNSKGLTHVGARLERYV------------------TSRTNRQAPGNGHRPG-VLGVNLGKNKLTED-----AAADYVLGVNSLGKYADYLVVNVSSPNTPGLRTLQGKMQLKNLLVRVLKARDEVatEEKRSIPLLVKIAPDLTED-DKQDIADVALELKLDGLVVSNTTLSRPDTL---------KGADKAETGGLSGLPVRDLSTKVLGDMYKLTKG--------------------------------------------QIPLIGVGGVSTGQDAYDKIRAGASLVQMYSCLIYESPLAVPRAKKELAALLR-
>UniRef100_UPI00215EF1A7	335	0.332	3.789E-97	0	416	419	77	416	475
DPETGHKLAVQGL----RLGLGPKDR--EPDDERLAVELWGQVLKNPVGLAAGFDKDGEAIDGLLDLGFCWVEIGSVTPRPQPGNPRPRFFHLSEDSAVINRYGFPSQGHASVLARLRARIPTFLLP-----------------EQQESAAFRPGTLLAVNLGKNKDSPQE----AVDDFVAGVRTFGTSADVLVVNVSSPNTPGLRGLQERDLLKKLLSGVSQARKKLPAsdfvPKGPKLLLKISPDLT-PEQIKEVAQVVRASHVDGVIVSNTTIQRPKGLRD---------PKRDEAGGLSGPPLKPIALAALRTLR--------------------------------------------GQLPAEIPIIGCGGIASGADALEYAREGAAMVQLYTAFGYDGVGTVRRIKDEITELL--
>UniRef100_A0A2A9NUG1	335	0.337	3.789E-97	1	417	419	82	418	481
-PELAHKFAIKVLKS----GLAPKDP--LPDDEILRVKLWEHEICNPVGLAAGFDKDGEAIDGLYNLGFSWVEVGSVTPKPQPGNPKPRVFRLQDDEGLINRYGFPSQGHASVLARLRARLPTF--------------------LKLQAASLRPNTLLAVNLGKNKDSPFESIE----DYVTGVRVLGPYSDVLVVNVSSPNTPGLRGLQNKHNLKSLLYGVTQARDESAvspvTAQRPKLMLKIAPDLD-DIQLAEIAEVIRESGIDGVIVSNTTIQRPKSL---------TSLSKNEVGGLSGTPLKPYALQAVRSLRSLL--------------------------------------------PASIPIIGCGGIRSGADALDYARAGACMVQVYTGFGYEGVGNCRRIKNELVEELR-
>UniRef100_A0A401GVI7	335	0.360	3.789E-97	0	417	419	78	418	490
DAETAHKLAVQVLRS----GLGPRD--TQPDDGVLKTELWGLPVSNPVGVAAGFDKNGEAIDGLFDLGFSWVEVGSVTPKPQPGNAKPRVFRLLEDGALINRYGFPSEGHASVLARLRARIP-----------------LFRDESDPSPASFRPDALLAVNLGKNKASAPESIE----DFVSGVHAFGPYADVLVVNVSSPNTPGLRGLQTRALLEELLAGVSQARDELVASekvvRKPKLVLKIAPDLD-EAEIIDIAAAVSNGDVDGVIVSNTTVQRPASLTD---------PNRTEAGGLSGPPLKAYTLATLRTLRAHL--------------------------------------------PAAVPIIGCGGVASGADALEYARAGAAAVQLYTSFGYDGVGACRRIKDELAEALR-
>UniRef100_A0A1B9IIW5	335	0.354	3.789E-97	0	416	419	82	436	624
DAEQGHKLAVRLL-SLDKWA-RPRDMG--VDDVGLQTELFGQKITNPVGIAAGFDKDADAIDGLFDLGFGYVEVGSVTPEPQPGNPKPRFFRLEEDSAAINRYGFNSLGHGHTLARLRARLVAFAQSHPSLFPSPLPLNPLPPAGI--PRSLRPGQLLAVNLGKNKVSPAES----NEDYIKGVKLLGPYADVIVINVSSPNTPGLRALQGKEVLKNLLSNVVNERNNLkNSDGLPKIAVKVASDLSEDE-LADVAYAVRSSGVEGVIVSNTTVRRGEL--------GLVSDKQNEIGGLSGKPLFPYALESIKTLRPLL--------------------------------------------PPSIPLIGCGGVSTGEDALKMARAGASLVQLYTSFGYRGVGTPRLIKDEITTQL--
>UniRef100_J5R6E7	335	0.361	3.789E-97	1	412	419	77	424	1201
-PEEGHKFAVKLLSLPS----WARPGDMGVDGPELHTEIFGLPVQNPVGIAAGFDKDAQCIDGLFDIGFGYVEVGSVTPLPQPGNPKPRFFRLEEDDAAINRYGFNSLGHGAALTHLRSRVHRFAKEHP-DLFPNPDAANLVPPRGVP-RSLKKDHVLGVNLGKNKTSAADS----DDDYIKGVQLLGPYADVLVVNVSSPNTPGLRALQSRDSLTRLLSAVVKERNAIAVDGLPKVAVKVTCDLSEDE-LADVAASVRKAGVDGVIISNTTIRRDLGL---------KSENANETGGLSGKPLFPYALNGVRQLRPLL--------------------------------------------PPNIPIIGCGGIFTGQDALDFAHAGASMVQLYTSFGYRGVGTPRLIKNEI------
>UniRef100_UPI0022273E02	334	0.326	5.181E-97	0	413	419	15	335	356
DAELAHTLSIKSL----GLGFGPVQ--SEPDDPILRTSVWGLDFANPVGLAAGYDKNAEVTGPMLRMGFGFVEAGSVTPRPQPGNPKPRLFRLPAQGAVLNRMGFNNEGLEVFARRLEDRR---------------------GTPSSPPG------VVGANLGKNKDTV-----EAADDYVLGVRRLAPLADYLVVNVSSPNTPGLRALQGRGPLETLLRRVLEARDACATA-RPPVLLKIAPDLT-DEDKTDIAAVALATGIDGLVVSNTTIARPNGIPD---------RFRDEAGGLSGRPLFAASTALLGEIYRLTEG--------------------------------------------RLPIVGVGGIASADDAYAKIRAGASLVQLYSALVYGGPGLLWAIKSGLA-----
>UniRef100_A4S598	334	0.325	5.181E-97	0	414	419	30	363	384
DAETAHDVAVAAL----ALGLGPRRR--RRDGEALRVEALGTTFSNPIGLAAGFDKDARAFEALLRVGFGFVEIGSVTPKPQPGNPKPRAFRLREHGAVINRYGFNSQGHESARTRLARRRDAVA---AEGDDATAE----------------PRGVLGVNLGKNKLTPE---DNAADDYVLGVENIGEFGDYIVVNISSPNTPGLRNLQGRKHLSGLLRKVLDARDKNPGTAKTPVLVKIAPDLT-DAALRDIASVVKSEKVDGVIVSNTTIARPDAIKA--------HAHGDEAGGLSGKPLMEPSTKVLHDLYKLT--------------------------------------------GGKITLVGCGGIASGEDAYAKIRAGASLVQLYTAFAFEGPPLIPRIKRELEE----
>UniRef100_UPI0018888E72	334	0.335	5.181E-97	1	417	419	49	376	397
-AETAHVLAVK----MIGLGLVPLNR--YQDPASLEVNVLGLKFRNPIGIAAGFDKHGEAVDGLYKVGFGFVEVGTVTPKPQEGNPKPRVFRLTPDQAIINRYGFNSCGLAEAKQRLGARRDS------------------------QQEHREAGLPLGINLGKNKLSQD-----AGADYSEGVRVLGPLADYLVVNVSSPNTPGLRDLQGKAELRQLLHTVLKERDALKGERKLPVLVKIAPDLTS-QDKRDIADVVTELGVDGLMVSNTTVSRPETLQH---------SNKSEVGGLSGQPLKDLSTSTVREMYNLTKG--------------------------------------------KVLIVGIGGVASGQDAMDKIRAGASLVQLYTALTYQGPPVVTKIKRELEQLLK-
>UniRef100_A0A3Q3ECG5	334	0.323	5.181E-97	1	417	419	49	376	400
-AETAHVLAVK----MIGLGLVP--LNHYQDPASLEVNVLGLKFKNPIGIAAGFDKHGEAVDGLYKVGFGFVEVGTITPRPQEGNPKPRVFRLTTDHAIINRYGFNSCGLEDARQRLTARQETQKEQTKAGL------------------------PLGINLGKNKLSQD-----AGADYLEGVRVVGALADYLVVNISSPNTPGLRDLQGKAKLHQLLHTVLKERDALQGGCKPPVLLKIAPDLTA-QDKQDIADVVDELGVDGLMVTNTTVSRPETLQD---------ANKAEVGGLSGQPLKDLSTSTVREMYNLTKG--------------------------------------------KVPIVGIGGVASGQDAMDKIRAGASLIQLYTAFTYRGPPIVTKIKRELEQLLK-
>UniRef100_UPI001CD8C5BA	334	0.326	5.181E-97	1	417	419	49	376	413
-AEAAHVLAVK----MIGLGLVPLNR--YKDPASLEVNTLGLKFKNPIGIAAGFDKHGEAVDGLYKMGFGFVEVGTITPKPQEGNPKPRVFRLLTDHAVINRYGFNSCGLADARQRLKTR------------------------EETQQEQSQAGLPLGINLGKNKLSQD-----AGADYLEGVRTMGPLADYLVINISSPNTPGLRDLQGKAELQQLLNIVLKERDALQGQHKPPVLVKIAPDLTA-QDKRDIADVVTELGVDGLMVTNTTVSRPETLKD---------PHKSEVGGLSGQPLKDLATSTVREMYSLTKG--------------------------------------------KIPIVGIGGVASGRDAMDKIRAGASLVQLYTALTYQGPPVVTKVKRELEQLLK-
>UniRef100_A0A2U9QZ40	334	0.338	5.181E-97	1	417	419	73	417	433
-AEQGHNLGILCLKT----GLYPR-LFSDVDDPLLKVDVFGKTLSNPIGMAAGFDKHGEAIDALFSLGFSYVEIGSITPEPQPGNPKPRFFRLSQDDAVINRYGFNSVGHWAVLARLRER--------FAKLHTKHPDATLN--------SFQDNKFLAINLGKNKTGDE------VEDYLAGVHNFGPYADALVINVSSPNTPGLRDLQNEAKLTNLLTKVVKERNSLegeliDPSRKPPVLVKVAPDLT-EAEIESIAQSAKDAKIDGIIMSNTTVQRP------VDQLITKGDIVNETGGLSGKPLKPIALKAFRTLRKYT-------------------------------------------KDSDLVLVGCGGISSGKDALEFARAGATFVEFYTAFAYQGPGITRKIKDEITEELK-
>UniRef100_A0A137QHG4	334	0.342	5.181E-97	0	416	419	82	419	508
DAETGHKIAVKVLRT----GFGPKDP--VADDARLKFKLWGEDLSNPIGVAAGFDKDGEAIDGLYDLGFSWVEIGSVTPKPQPGNPRPRVFRLPEDDALINRYGFPSQGHSTVLSRLLARIPRFT-------------------AGAERAALRDGSMLAVNLGKNKESPADSI----DDYITGVRTFGPYTDVLVVNVSSPNTPGLRGLQNKDILQKLLHAVSQARNELEPssltARRPKLVLKIAPDL-NESQLTDIADVVKNSSIDGVIVSNTTIQRPSHLRNPSKI---------ETGGLSGVPIKPISLKALQTLRSLL--------------------------------------------PASIPIIGSGGIRTGQDALDFAKAGAQMVQVYTSFGYNGVGTCRRIKDELTELL--
>UniRef100_S7NKH8	334	0.322	5.181E-97	0	417	419	68	389	752
DPESAHRLAVR----VTALGLLPRV--TFQDSDMLEVRVLGHKFRNPVGIAAGFDKHGEAVDGLYKMGFGFVEIGSVTPKPQEGNPRPRVFRLPEDQAVINRYGFNSHGFSVVEHRLRARQQTQARLTEGGL------------------------PLGINLGKNKTSVD-----AASDYAEGVRVLGPLADYLVVNVSSPNTAGLRSLQGKDELRHLLTKVLQERDALKGAHKPALLVKIAPDLTA-QDKEDIASVVRELGIDGLIVTNTTVSRPASLQGAL---------RSETGGLSGKPLRDLSTQTIREI---------------------------------------------------VPIIGVGGVSSGQDALDKIQAGACLVQLYTALTYWGPPVVGRVKRELEALLK-
>UniRef100_A0A4Y7NJM8	334	0.297	7.083E-97	0	417	419	55	380	400
DPETAHRCAIYAMK----YKIIAKQR--VPDPPSLGVKVLGMNFTNPVGIAAGFDKQGEAMQGLHRTGFGFVEIGSVTPEPQEGNDKPRVFRLPEDNAIINRYGFNSEGHEVVYQRV------------------------NEEVKKPDRA-----IIGINLGKNKTSP-----NAVEDYVDGVQKFGAIADYLVINVSSPNTPGLRGLQQKDELETLISNVLNARNNLKKAILPPLLLKVSPDL-SDSEKQDIANVItkENCRIDGLIVTNTTISRPNSL---------SSKHRTETGGLSGQPLKDLSTKCVGEFYRLT--------------------------------------------GGRIPIIGVGGVASGQDAFEKIQAGASLVQLYSALAIEGPTVVRRIKRELDDILK-
>UniRef100_A0A5C3N5H7	334	0.345	7.083E-97	0	412	419	82	420	501
DAETGHKVAVQVLRS----GLGPKD--VVQDDPRLKAELWGQELSSPIGLAAGFDKDGDAIDGLFDLGFSWVEIGSVTPKPQPGNPSPRVFHLPADSAMINRYGFPSKGHEYVLARLRGRL-----PGIFGSSSTETE---------TRASLRPESLLAVNLGKNKESDPASVE----DFVRGVKVFGPYADVLVVNVSSPNTPGLRGLQGREHLSNLLKTVSEARDaplsASSSPHKPKLVLKIAPDL-SETEVIDVAQAVKSADIDGVIVSNTTIQRPASLSD---------PNRSETGGLSGPPLKPLTLRCLHTLRSHL--------------------------------------------PASVPIIGCGGVSSGADALEYARAGAAYVQMYTHFGYDGAGAARRIKDEL------
>UniRef100_UPI000DED688E	334	0.318	9.684E-97	0	417	419	15	335	397
DPEWAHGLALWALK----HNLVPKPDGANDASPVLECEVFGRTFANPVGLAAGFDKNAEVPNRMLDQGFGFVEIGSVTPEPQPGNRKPRLFRLYSDRAVINRMGFNNEGAALVATRLRKRARR--------------------------------GILGANLGKNKYAAD-----ATEDYVKGVRALGPYCDYLVVNVSSPNTPGLRALQGRDPLFDLLRAVLAERD--KAAPGIPVLLKVAPDLT-DEDKADIAGVVLDLKIDGMIVSNTTIDRPVGL---------NSYDQAETGGLSGPPLMAPSTKVLADFYQLTKG--------------------------------------------QVPLIGVGGIASGKDAYEKILNGASLVQLYTAMIYKGPGLAAEICDDLEKRLR-
>UniRef100_B9W8Z0	334	0.352	9.684E-97	0	417	419	74	428	444
DAESGHKLGIFFMK----YGLSPRllDDGKNDQSDVLGVQVFGHKLKNPIGLAAGLDKDGEAIESLFNCGFSYVEIGSITPEPQPGNPQPRFFRLPKDDAVINRYGFNSSGHFNVLATLK--LRFNKLLNKFGTSHSSEQHPF-------SNAFQQGKLLGINLGKNKFGDE------INDYVKGVERLGPYADVLVINVSSPNTPGLRDLQNEAKLTNLLTTVVKERDVLGknlLGNKPPILVKVAPDLTEPE-IESIANSAKEAKVDGIIISNTTIQRPVD-----RLLTTDKQLINQAGGLSGKPLKPLSLKALRTLRKYT-------------------------------------------KDSDLVLIGCGGISNGKDALEFGKAGATFIELYTAFAYKGPGLVGKIRDELAEELR-
>UniRef100_A0A4S4N659	334	0.364	9.684E-97	0	417	419	84	422	488
DAEVGHKLAVKVLRS----GLGPRD--TQKDDEVLRAELWGEHLENPIGLAAGFDKDGEAVDGLFNLGFSWVEIGSVTPKPQPGNPKPRVFHLVADEALINRYGFPSDGHAAVLGRLRERIPVF--------------RSEDEEKH---ASLRPASLLAVNLGKNKSSAPDSI----ADFVSGVRSFAPYADVLVVNVSSPNTPGLRGLQTRSLLEELLAGVSQARDEasLTLAQKPKIVLKIAPDLTEVE-IVDIAEAVRASNVDGVIVSNTTISRPSHLRDG---------NKVETGGLSGAPLKPLSIATLRSLRVHL--------------------------------------------PAEVPLIGCGGINSGSDALDYAKAGASFVQVYTGFGYDGVGMCRRVKDELAEELK-
>UniRef100_A0A6A6VZN0	334	0.539	9.684E-97	0	416	419	117	489	494
DAEDAHHAGISTMAALYAAGLHPRERSS--SSPDLRTTVFGTQLANPIAISAGLDKDGLAIDPLFALGPSIVEIGGITPRPQEGNPKPRVWRVQSQEGMLNRYGLNSAGAAAVALTLRRRVRTFADKLGW-AGPAGEQAVLNGNADVPPGSLLPGRLLAVQIAKNKDTPESDQAAVAADYVSCVQHLGPYADILVVNVSSPNTPGLRSLQAAEPLTHLLSAVVSAAQNVSRKSKPKVMVKVSPDEASEDDISGIVAAVHASGVSGVIVANTTKTRPVHAP--SLLTAQETHVLTETGGFSGPALLERTVELVGRYRRALD---------------------------------------EGAEGKSKVIFASGGICSGADVLRVLEAGAAVGMAYTALTYQGAGWVTESKRQLQEAL--
>UniRef100_A0A1S8W3A9	334	0.312	9.684E-97	0	417	419	118	506	523
DPEDSHKLSIW----LARHSLVPSERTS--DDDVLATKIWGNKLTNPIGLAAGYDKHAEAVDALFGFGFGMVEIGSVTPKPQesyhihilnqklPGNPKPRMFRLPQDKAVINRYGFNSEGHEAVAQRLNVRIRKFLYkhhvPSSTSNSDSIASSILSPLEWLNtsstvssepssatnntiNRSLHTDRLLGVNLGKNKTTDADS----DDDYISGITTMSPYADYIVINISSPNTPGLRSLQSCIPIERLLRSAKKERDALPKHHQPPLVVKIAPDL-SPLELSDIAAVVESVGIDGVIISNTTISRPDTLQSDAAI-------SGETGGLSGAPVLPLALHTVSEFYRLT--------------------------------------------GGRVPIIGCGGIQTAADALKFAKAGAVVVQVYTALGYQGPGLVHDIKADLTRALK-
>UniRef100_A0A2E6QKA0	333	0.335	1.324E-96	1	414	419	16	332	354
-PETAHRAAIMALRS----GLTPTD--DSPPDPRLRTTLWGIDFPNPIGMAAGFDKNAEAFGGLMRTGFGFVETGTVTPRAQAGNPRPRLFRLTEDRAVINRLGFNNQGLDAFAARLERRKRS-------------------------------DGILGANIGCNKDSEDQ-----IADYVTGYLRVATLADYVVVNISSPNTPGLRAMQAGDSLRRLIGALAEARAAVTEA-RPPLLVKVAPDLDHEERRT-VADVALETGVDGLIVGNTTVSRPEGL---------RSAHRDEAGGLSGKPLFDLSTAVLADFYGLCQG--------------------------------------------RLPLIGVGGVASGRDAYAKIRAGASLVQLYTALVYGGPGLVRRIKAELAE----
>UniRef100_A0A7S0RML4	333	0.312	1.324E-96	0	416	419	44	376	398
DPETTHILGIEA----AKYGMFPKE--TRPDPPVLKTKLWNKEFPNPIGLAAGFDKNAEAVEPLMRLGFGFVEIGSVTPKPQPGNPKPRVFRIKDLNATINRYGFNSAGADDVADNLL----------------LYEKAVREDPAAKP-------GVLGVNLGKNKTSTD-----AATDYSIGLTKLGAFADYVVINISSPNTPGLRALQSRKELEELVVQVKGTRDRMRWGPsgPPPLLVKIAPDL-QDADMKDIAEVALKHKVDGLIVSNTTITRPGAVAD--------FPEAKEAGGLSGPPLFELSTKVLSQMYKLTG-------------------------------------------NGKVPIVGCGGVTTGDDAYAKIRAGASLVQLYTALAYDGPVAVPNIKARLAELL--
>UniRef100_A0A8J9RGW0	333	0.312	1.324E-96	0	412	419	47	378	404
DAERAHNVAIWA----AVHGLLPIEK--RADPPRLRTAVWGKHFSNPIGLAAGFDKDAQALEGLLGLGFGFVEIGSVTPLPQPGNEQPRAFRLPELKAVINRYGFNSQGLDVVRANLIAYRRT--------------------QLHRPANQPGPGpGLVGVNLGKNKLSED-----AAADYCLGVSKLAPYADYLVINVSSPNTPGLRALQGRKELEKLVRKVKATRDGMSWGaaGPPPLLVKIAPDIT-EADKSDIAAVALKLGIDGLIVSNTTISRPQAVA--------EHPEGHQAGGLSGAPLREVSTEVLRDMYRLTKG--------------------------------------------KLPIIGVGGVSSGADAYDKIRAGASLVELYTGLVYEGPALLRRMKLEL------
>UniRef100_A0A4D9D2Y2	333	0.303	1.324E-96	0	413	419	7	357	416
DPETAHDWAIWALSK----ELVPANHTGQEDrsPPSLEVSLWDgaCVFPNPVGVAAGFDKHAQAVKGLLGLGLGFVEVGSVTPRPQDGNPKPRMFRLEEDRAVINRYGFNSHGVAAVKRRLQ---------------DYWEGRLRADEEGRRKEDEGRRGLVGVNVGKNKTT-----EKAEEDYVLGVRELAPYADYLVVNVSSPNTPGLRSLQRKGAFQSLIQAVQRELNGQSgqargfvtnvRGRRVPLLIKVAPDLT-EEEKKDIAAVALKTGIDGLIVSNTTVSRP---------PSLRSRHAGETGGLSGLPLKELATQTIRDFYRLTG-------------------------------------------YGQLPIIGVGGIGSGQDAYDKIQAGASLVQVYSMLVYEGPGAVKRITRELA-----
>UniRef100_A0A4S8M662	333	0.334	1.324E-96	0	416	419	71	409	482
DAETGHQIAVKVLRS----GLGPRDP--QQDDQRLKFELWGKTVSNPIGLAAGFDKDGEAIDGLLDLGFSWVEIGSITPQPQPGNPKPRVFHLTEDSALINRYGFPSQGHSTVLSRIRARIPAW----------------LSGEN--PNASLRDGSLLAVNLGKNKTSPADSI----DDFVAGVRTFGPYSDVLVINVSSPNTPGLRGLQNKASLEALLSGVTKARDSLPNslltATRPRLVLKIAPDL-NESQLEDIAEVIRGSSIDGIIVSNTSVQRPASLV---------SANRIETGGLSGAPIKPLTLTALTILR--------------------------------------------SRLPSNIPLIGCGGISSGDDALEYAQAGASMVQVYTHFGYGGAGTCRRIKDEIVEKL--
>UniRef100_UPI001C79BF46	333	0.336	1.324E-96	0	418	419	74	416	508
DAETGHKLAVKVLRS----GLGPKDA--VPDDEKLEVEIWGRKLSNPIGLAAGFDKDGEAVDGLFDLGFSWVEIGSVTPKPQPGNPRPRVYHLLEDEALINRYGFPSQGHASVLSRLRARIPSFLSTSN------------------SSASLRDGSILAVNLGKNKDSPPDSIE----DFVEGVRAFGAYVDVLVVNVSSPNTPGLRGLQDRESLEVLLKSVVEARDALspstmtPHHPRPCVVLKIAPDLD-EAQLKDMASVIRESAIDGVIVSNTTIQRPKDL---------QSQNAIQTGGLSGTPLKFFTMQTLRTLRSHL--------------------------------------------PATVPIIGCGGITSGADALEYARAGASMVQVYTGFGYDGVGMCRRVKDEIVETLEN
>UniRef100_A0A316Z5M8	333	0.324	1.324E-96	0	417	419	51	421	539
DPETAQKIAVQGL----ASGIMPRDMG--VDDDVLQTKLFGKTLSNPIGLAAGFDKQGEAIDGLLGLGFGIVEIGSVTPEPQPGNDLPRYFRLDQDRAAINRFGFNSDGHDAVLARLQARIGTWLHSSGalndvrvpisssnvasEVLAANPAVGPLLLDAAELPRSARAGQFLSVNLGKNKTSAADS----VDDYVKGVQKLGPYADMLVINISSPNTAGLRNLQHKEALQKLLKSVVDARNELPQ-PQAPLLVKIAPDL-SEGELNDIADAALGAKVDGLIVSNTTVSRPASLLSPPHVT-------QETGGLSGPPVKPLAIKALQTIYK--------------------------------------------RVGDKMPLIGCGGIASGRDALDFAKAGASAVQLYTSFGYEGVGHPRRIKDELTAALK-
>UniRef100_A0A1B9IDE4	333	0.357	1.324E-96	0	412	419	79	429	630
DPEQGHKLAIRLL-SMDKWA-RPRDKG--VDDASLQTELFGQRISNPIGIAAGFDKDAVAIDGLFDLGFGYVEVGSVTPEPQPGNPKPRFFRLEEDSAAINRYGFNSLGHGHTLAQLRSRLVSFAKSHPSLFPSPLPLNPLPP--ADIPRSLRPGQLLAVNLGKNKTSPADS----NEDYIKGVKLLGPYADVIVINVSSPNTPGLRALQGREILKGLLSDVVKTRNDLkNQNGLPKIAVKVASDLSEDE-LADVAYAVRSSGVEGVIVSNTTIRRKEL--------GLTSSYQDEVGGLSGKPLFPYALESVKTLRPLL--------------------------------------------PPSIPLIGCGGVSTGEDALEMARAGASLVQVYTSFGYRGVGTARLIKDEI------
>UniRef100_A0A972UKE2	333	0.301	1.810E-96	0	413	419	15	332	350
DPETAHGLAITALKS----GLMPR--PAPVTDPRLRQKLWNLDFANPVGLAAGFDKNAEVTDAMLVQGFGFVETGSVTPKPQPGNPKPRLFRLPEDGAVINRLGFNSLGAKVVADNLRK-------------------------------PRRQTGPIGVNLGRNKDSED-----AVADYTAGVKAFAGLADYLVVNVSSPNTPGLRALQGRDQLGRLLDAVKAALADATPDRPPALLLKVAPDLT-EADKNDIAEVALEKSLDGLICTNTTIERPDNLA---------NSNKAEQGGLSGKPLFEPSTKVLADFYRLTEG--------------------------------------------KIPLIGVGGIASGADAYTKIRAGASLVQLYTALIYKGPGLACRINRELA-----
>UniRef100_A0A0T6AUM4	333	0.293	1.810E-96	0	416	419	48	372	391
DPEKAHRLAI----FVGKYRLLP--KSSYSDPNILKTKLFNTEFPNPVGIAAGFDKHGEAILGLRDMGFGFVEVGSITPNPQLGNAKPRVFRLSSDEAVINRYGFNSEGHEAVLNRLENVRSKENI----------------------------NLVLGVNLGKNKESADE-----VADYVNGIKKFGSVADYLVINISSPNTPGLRDMQTKFRLRELLKNTIKARNELSVIKRPPLLLKLAPDLNAQER-KDIANVLLEndCKVDGLIICNTTVTRPESL---------QSKEKSEIGGLSGKPLKDMSTEMIAEMYQLTEG---------------------------------------------IPIIGVGGISSGQDAYDKIKAGASAVQLYTSFIYEGPPVVEKIKKELAELL--
>UniRef100_H8WXT3	333	0.347	1.810E-96	0	417	419	70	424	439
DAEQGHKLGILFMK----YGLVPRllDEGRNDQSDVLGVNVFGHNLKNPIGLAAGLDKDGEAIDSLFNTGFSYVEIGSITPEPQPGNPQPRFFRLPRDDAVINRYGFNSTGHFNVLARLRIR---------FTKLVEKFERTHTPAQLPFSNAFQQGKLLGINLGKNKTGDE------VEDYVKGVSRLGPFADVLVVNVSSPNTPGLRDLQNESKLTNLLTTVVKERDILRtnlLGAKPPILVKVAPDLTEPE-IMSIANSAKEAKVDGIIISNTTIQRPKD-----RMLTTDETLINETGGLSGKPLKPLSLQALKLLNKHTKG-------------------------------------------SGLVLVGCGGISSGKDALEFAKAGATFVELYTAFAYKGPGLVARIRDELAEELR-
>UniRef100_UPI002225E75E	333	0.352	1.810E-96	0	417	419	70	424	439
DAEQGHKLGI----LLMKYGLVPRllDEGRNDQSDVLGVNVFGHNLKNPIGLAAGLDKDGEAIDSLFNFGFSYVEIGSITPEPQPGNPQPRFFRLPRDDAVINRYGFNSSGHFNVLARL--RVRFTKLLERFERDHTPDQLPF-------SNAFQNGKLLGINLGKNKTGDE------IEDYVKGVSRLGPYADVLVVNVSSPNTPGLRDLQNESKLTNLLTTVVKERDILRtnlLGAKPPILVKVAPDLTEPE-IASIASSAKEAKVDGIIISNTTIQRPKD-----RLLTTDETLINQTGGLSGKPLKPLSLQALKLLNKHTKG-------------------------------------------SGLVLVGCGGISSGKDALEFAKAGATFVELYTAFAYKGPGLVAKIRDELADELK-
>UniRef100_R9XB92	333	0.323	1.810E-96	0	418	419	77	429	444
DAEDGHRLGIWFLK----HGLAPKLM-FDKDDPVLQVQVFGKTMSNPIGCAAGLDKDGEAIDGIAQSGFGYVEIGTVTPLPQPGNPKPRFFRLPMDEAVINRYGFNSSGHGKVYDNVIARVRQFL---GAYFRDDT----------VNSLALYKDKLLGINLGKNKNGDE------VNDYLRGVEKFQSLADVLVINVSSPNTPGLRDLQQEGRLTELLSSIVAKRDSLinkgnalgASTHRPPVLVKIAPDLTEPE-LQSIAEAAKKSSIDGIIVSNTTIQRPDSL------YTLDEELKNQAGGLSGKPVKPFALKALRTIYQYTKG-------------------------------------------TDLVLVGCGGISSGQDAIEFAKAGAHFVQLYTAYAYRGPGLIARIKDEVTEELKN
>UniRef100_UPI0015C2E746	333	0.529	1.810E-96	0	417	419	77	460	464
DAEDAHHAGTVALKALYEAGLNPRERdGSVASAPELATTVLGdLKLSNPIAISAGLDKNADIPDVLFDFGAGMVEVGGCTARPQGGNPRPRMFRVVGLDGLVNRYGLNSCGADKMAIRLRDRVRRFARRLGL-----TESDVLQGRAGVPRGSLRDGRLLAVQIAKNKDTDGTDERAVADDHAYCVRRLAPYADVLVVNVSSPNTPGLRDLQATGPLTRLLATVVSEAAASAKAGnvaPPKVMVKVSPDEDDDDQIGGIVAAVSDSGVDGVIVGNTTKRRDGLASPARAalLDPQDRSNLAEEGGYSGPAMFDRTLSLVGRYRQALKADSLK------------------------------------TGGQEKAIFATGGVTDGEQALKLLNAGASVAMVYTAMVYGGAGTVTRIKTEMRDAIK-
>UniRef100_V2WVY3	333	0.327	1.810E-96	0	418	419	74	416	485
DAETSHKMAVKVLRS----GLGPKDAI--PDDEKLSVELWGRRISNPIGLAAGFDKDGEAIDGLFDLGFSWVEIGSVTPKPQSGNLRPRIFHLPEDEALINCYGFPSQGHATVLSRLRARIPAFLSIDN------------------SSASLRDGSILAINLGKNKDSSVDSI----DDFVAGVKTFGEYADVLVVNVSSPNTPGLRGLQNRESLETLLQGVVKARDELppssmvPRHPKPRIVLKIAPDLDN-TQIEDMADVIRKSSIDGVIVSNTTIQRPKGLV---------SQNRNQTGGLSGPPLKPLTLNTLRILRSHL--------------------------------------------PADIPIIGCGGISSGADALDYARAGATMVQVYTSFGYDGVGMCRRVKDEILEALGN
>UniRef100_A0A5C3MFQ2	333	0.327	1.810E-96	0	416	419	81	418	498
DPETGHKLSVKVLRS----GLGPKDP--VVDDARLKFELWGDEVTNPVGVAAGFDKDGEAIDGLFDLGFSWVEIGSVTPKPQPGNPRPRVFHLPEDSGLINRYGFPSQGHASVLSRLRARLPTF-------------------ISGPEPASLREGSVLAVNLGKNKESPVDS----VDDYVAGVRTFGTYSDVLVVNISSPNTPGLRGLQNRDHLKGLLESVVKARDELTPsvvtFRKPKLVLKIAPDLD-EAQLVDMAEVIRGSNIDGVIVSNTTIQRPSHLI---------NHNKHELGGLSGAPVKPYSLKAVRTLRK--------------------------------------------NLPASIPIIGCGGIATGADVLEFANAGASMVQLYTSFGYDGVGTCRRVKDQLVEEL--
>UniRef100_F8P7W1	333	0.327	1.810E-96	0	416	419	81	420	498
DAETGHKVAVKVLRS----GLGPRDPIRDED--RLRAEIWGQEISNPIGLAAGFDKDAEAVDGLLDLGFSWVEIGSVTPKPQPGNPRPRVFHLPNDAALINRYGFPSQGAASVLARLRARIPTFYEPDATS-----------------TAALRPGAVLAVNLGKNKTSAAES----VDDFVTGVKTFGSYSDVLVVNVSSPNTPGLRGLQNRDLLESLLSEAAKARDELPPSpltlRRPKLVLKLAPDL-EESQIIDIADVIRHSKIDGVIVSNTTIQRPSSLTDPNKL---------ETGGLSGVPLKPHSLRALRTLRTHL--------------------------------------------PASVPLIGCGGISSGADALEFAQAGASLVQVYTGFGYDGAGACRRIKDELSRAL--
>UniRef100_A0A0K6FSH5	333	0.338	1.810E-96	0	417	419	85	422	555
DPEDAHRMALRVLGT----RFAPTD--HGVNDDVLKCKLWDIEMPSPIGLAAGFDKDGEAVDGLFGLGFDWVEIGSVTPKPQSGNPKPRVFTLPEDDAMINRYGFPSRGHDLMLARLRSR---------FGSPSSVDERSAL--------SSGPRQVLAVNLGKNKSSPPDSIT----DYLSGVRKFGarPEVSVLVINVSSPNTPGLRGLQNRGMLEELLDAVCKERDALPRSNLPKIVLKIAPDLD-ELAIQDVAEAVRESGADGVIVSNTTIQRP----------QLRSASAQEIGGLSGPPLFPLSLKALKILRAHL--------------------------------------------PASIPIIGCGGISSGADALEFARAGASSVQLYTAFGYTGVGTARRIKDELTDELK-
>UniRef100_A0A8S0XSV7	333	0.336	1.810E-96	0	417	419	113	451	958
DAETGHKLAVKTLKA----GFAPKDP--LLDDKLLGCRMWGEQISNPIGLAAGFDKDGEAIDGLFGLGFSWVEIGSVTPNPQPGNPRPRVFRLEEDGAVINRYGFPSQGHSSVLARVRARIPTF-----FTGPDRA--------------AFRPGAMLAVNLGKNKESPVDSI----DDFVAGVRTFGPYSDVLVVNVSSPNTPGLRGLQNRDVLERLLDGVTKARDQLEPspitARKPKVVLKIAPDL-EESQLVEMAAVIRKSKVDGVIVSNTTIQRPKTL---------QNPNKTEVGGLSGPPVKPFALKALKTLRKEL--------------------------------------------PASIPLIGCGGITTGKDALDYAKAGASMVQVYTSFGYDGVGACRRIKDQLVEELK-
>UniRef100_A0A2R5L8K3	332	0.311	2.475E-96	1	416	419	42	361	380
-PEQAHRLAVNILK----WNLVPRQKGTDPD--VLKTNVYGLSFNNPVGVAAGFDKDGECVHGLFRCGFGFVEVGSVTPLPQPGNPKPRVFRLREDHAVINRYGFNSSGHERVLASLC-------------------------------ATRSRSGPLGVNLGKNKESED-----AAQDYVQGLKKFGEVADYVVVNISSPNTPGLRGLQRQKDLRDLLQKVLEQRDQL--AKRLPVLVKIAPDLT-DEEKNDIAVVVtsAKCKVDGLIVSNTTVSRPENL---------KSKHKSETGGLSGLPLKSLSTSMISDMYRLTKGH--------------------------------------------VPIIGVGGISCGQDAYEKIRAGASLVQLYTALVYEGPPLIRKVKMELADLL--
>UniRef100_UPI001C9BBE7A	332	0.304	2.475E-96	0	417	419	49	373	390
DPEKAHNLAVTALK----WDLIPR-QSNLEDGKLLRTTVWGLKFENPLGMAAGFDKQGEVVKGLTKTGFGFVEIGSVTPKPQFGNPKPRVFRLVNDNAIINRYGFNSEGHEAVWERLKALREDPTF----------------------------DGIIGVNLGKNKISEDSS-----EDYIEGIKKFSDVADYLVINVSSPNTAGLRNLQNKKNLEDLLCRVNEARKHMER--KPPLLLKLAPDL-SKEERKDIVEIVLktKCKVDGLVLSNTTVSRENLV----------DSKKDETGGLSGAPLTDISTAMISEMYKATKG--------------------------------------------KIPIIGVGGIFSGQDAYEKIKAGASLIQIYTSYTYHGPPIVSKIKRELIDLLK-
>UniRef100_A0A6J1QZH3	332	0.319	2.475E-96	0	416	419	49	371	391
DPETAHKLAVKALK----YGLVPKQRT--EDPSLLRTTVLGMEFKNPIGMAAGFDKQGEVVEGLHKIGFSFVEIGSVTPKPQPGNPKPRVFRLPEDNAVVNRYGFNSDGHDVVWERLKRLKEGKDF----------------------------NGILGVNLGKNKETVD-----ATQDYIDGVKRFMDVADYLVINVSSPNTPGLRTLQSKKNLEELLTRINAARESV--GSKQPLLLKLAPDL-SDSERQDVADVVlnKKSRVDGLILCNTTITRPN----------LTNPNKEETGGLSGAPLTDISTAMIADMYRRTRG--------------------------------------------SIPIIGVGGIFTGADVYVKIRAGASLVQLYTSYIYNGPPIVGKIKRELCEIL--
>UniRef100_A0A9C7PQP3	332	0.325	2.475E-96	0	416	419	41	371	399
DPESAHDFAVFA----AKHGLVPKDKGKDWSG--LACEVWGRQFENPIGLAAGFDKHGECVDAMLSAGFGFVEVGSVTPEPQEGNPKPRIFRLEKDRAVINRCGFNSVGSSLVSERLRRRLAHI-------------------------HSAQPG-VVGVNLGKNKDTEDSKL-----DYEKGVVTFADIADYLVINISSPNTPNLRNLQQKNQLADLLEHVIAVRDASlkerSPKARPPILVKISPDLT-DEELQDIVDICLKLSVDGMVISNTTVQRPHDL--------VEAKLAAEKGGLSGPPLKDISTSIIQKVYRMTDG--------------------------------------------RLVIIGVGGVSSAEDAYDKIRAGASLIELYTALAYEGPGIIRKIKTGLSELL--
>UniRef100_A0A7S3TEA7	332	0.316	2.475E-96	0	416	419	61	383	414
DPESAHRAGVLA----GRFGLLPQQK--RPDPGVLQTHLWGHVVDNPIGLAAGFDKDGEAIGNLLSMGFGSVEVGSITPKPQPGNPRPRVFRLEEDRAVINRYGFNSCGHDAAVARL----------------------------SLAAKTIPAGRLLGINLGKNKTSED-----AAADYCAGVRSLGPFAGYLVINVSSPNTPGLRNLQGREELSHLLREVRKEVDNLP-HPQPPLVLKMSPDVD-KSECADIAEVALKARVDGIIVSNTTISRPESL---------KSKLKDEIGGLSGAPLMSRSTAVLQEMYKLTEG--------------------------------------------KITLIGVGGIDSGADAYEKIRAGASAVQLYTSLVYEGPTLVARIKRELAELL--
>UniRef100_F2UKL4	332	0.312	2.475E-96	0	416	419	48	402	424
DPERAHVWAVKA----AAWRLTPRQ--TQPDHPSLKTRVWNMDFDNVVGLAAGFDKDAEGIDGLLDMGFGFVEVGSITPLPQPGNPRPRVFRLLEDGAVINRYGFNSCGIGPAQQRLRAR---WVQFSTSGASQPPSSAATAGAGFAWPWSHPaRRGVVGVNLGKNKTQDNAAL-----DYCAGMRALAPYADYVVVNVSSPNTPGLRALQGRAALSRLLGEVKRTRDSLdfssrPGASPPPLLVKIAPDLT-DQDIDDIVAVVKEIGIDGIIVSNTTIARPASL---------QSEHREEGGGLSGRPLRDASTAVLAKVYAKT--------------------------------------------GGSVPLIGVGGVSCAADAYAKIRSGASLVQLYTAMAIEGPGVVHAIKRDLPQLL--
>UniRef100_A0A2P6VNQ0	332	0.324	2.475E-96	0	413	419	48	377	560
DVETSHKIGILA----AKLGFFPRE--TRPDPPSLRTTVWSRDFPNPLGVAAGFDKDAEVVEPLLALGFGFVEIGSVTPLPQPGNPKPRAFRLQEFGAVINRYGFNSEGLDSVATRLAALR----------------------TRQAQQGAAFPAGLLGVNLGKNKTSED-----AAADYCVGVTKLGRFADYLVINISSPNTPGLRSLQGRKELETLVKQVKQTRDrmQWDARGPPPLLVKIAPDLT-EEDMKDIAAVALHQKVDGLIVSNTTITRPGAIA--------EHPVGKEAGGLSGRPLFEMATQVLREMYTLT--------------------------------------------GGKLPIVGVGGVGSGADAYAKIRAGASLVELYSAFAYEGPKLVPRVKRELA-----
>UniRef100_A0A1Y2BLD9	332	0.358	2.475E-96	0	417	419	77	429	585
DPETGHKMAVRML-SLPRWA-RPRDMGVDGDE--LGTEVFGMRLKNPVGIAAGFDKDGEAIDGLFDLGFGYVEIGSVTPEPQPGNPKPRFFRLEEDGAAINRYGFNSLGHGQTLGQLRARLVHFSRSHPSLFPSPLPSSPLPPSS--LPRSLRPGQLLAVNLGKNKTSPADS----NEDYIRGVRTLGPYADVVVINVSSPNTPGLRALQGRETLEKLLKEVVQERN--KQGQLPKIAVKVTCDL-SEEELGDVASAVRQSGVDGVIVSNTTVRREGL--------GLESSKQTEIGGLSGRPLFPLALNALKTLRPLL--------------------------------------------PPSISVIGAGGVTTGSDALNMARAGASVVQIYTSFGYRGVGAPRLLKDEISTELK-
>UniRef100_A0A316YU68	332	0.331	2.475E-96	0	417	419	96	471	672
DPETAQKLAVKLL----SLGVMPRDM--VEDDALLETEVAGLKLSNPIGLAAGFDKQAEAIDGLLNLGFGIVEVGSVTPEPQPGNEQPRYFRLTQDRGAINRFGFNSDGHQAVLARLHHRIQQWvlgqstlaQSRVPLPDSSSDEAQLLARteagiaavlERDEVPRSLRPGQLLFVNLGKNKTSE----EASVDDYVKGVKTLGQYADAVVVNVSSPNTPGLRGLQRRGILQELMTNVVRARDALPprgQGRNLPILVKIAPDLD-QAQLHDIADAALASGIDGLIVSNTTVQRPKTLLSSPDLT-------NEKGGLSGAPLKPLALQALTTVR--------------------------------------------ARVGDKIALIGCGGIHSGADALDFAKAGASAIELYTSFGYEGVGHPRRVKDELSALLR-
>UniRef100_A0A9D8ZMT8	332	0.302	3.383E-96	1	417	419	15	336	352
-PETAHHLALKALE-------YRLISGVPYDDPVLETTLWGLRFRNPVGLAAGFDKDADVPMQALALGFGFVEIGSVTPRPQPGNPKPRLFRLDEDEGVINRMGFNSKGAENAAGNLEQL----------------------------PTSRQLG-VIGVNLGKNKETAD-----AAADYVIGIEMLARFADYIVVNVSSPNTPGLRALQDPAELEGLIGRVREALDRTIPENRPPLLVKVAPDLT-DADIAYIAAVAMSDAVDGLIATNTTITRPDTL---------KNPARAETGGLSGKPLKDLSTRVIADFYTATKGT--------------------------------------------VPIVGVGGVASGADAYAKIRAGASLVQVYSGMVFEGPSLPGRICRSLAGLLK-
>UniRef100_A0A4P9Y0J4	332	0.324	3.383E-96	1	416	419	2	340	361
-AEQAHRFAV----VSAKWGISPKDR--VQDEACLRTQLWGKELSNPVGLAAGFDKDAECVDGMFGAGFGLVEVGSITPLAQPGNPQPRMFRLPEDRACINRYGFNSRGHAYAEQVLQHRRATRSSP--------------SSSLEEVPRSLKPGRLLGVNLGKNKVSGPDD----HSDYVKGVERFGPLADYLVINVSSPNTPGLRSLQARESLDKLIGEVMHARNAL-SSPQPPLVLKIAPDLD-EAQMKDIASVALAHHVDGIIVSNTTITRPDSL-------KSRNYLVRETGGLSGPPVKPLSLACLRQMYKMTQG--------------------------------------------KITLIGCGGIRTGEDALEFGRAGASVIQLYTSMAYDGLGVVREVKDDIARGL--
>UniRef100_A0A0K2TWP3	332	0.291	3.383E-96	2	417	419	42	371	390
--ETAHNLGVWAIKK----RIFFKNKFPEEDTALLQSTLFGLHFKNPVGIAAGFDKNAEALEGYSDLGFGSVEVGSVTPKPQPGNPKPRVFRLTEDKAIINRYGFNNDGHDAMWERIKK------FRVATSNNDENN-----------------KFVLGINLGKNKTSED-----AVADYVEGVKKFASLSDYLVINVSSPNTPGLRALQGKSSLEALISAILKARNEIQSKT--PILLKIAPDLT-PKDMNDIAEVILseKCRVDGLIISNTTISRPSSL---------KSSNKSETGGLSGAPLMKLSTNVIRKMYILTKG--------------------------------------------QIPIIGVGGISTGQDAFEKIEAGASLVQIYSAIVYQGPPIVKKINRELADILR-
>UniRef100_Q6IR81	332	0.314	3.383E-96	1	417	419	52	379	406
-PELAHTLSVKCL----SLGLVPLCKHHNSE--RLEVKVLGHTFRNPVGLAAGFDKHAEAVDGLFKIGFGFVEVGSITPKPQDGNPKPRVFRLLQDKAVINRYGFNSHGVEIVQQRLLERREKQKILTSAGM------------------------PLGINLGKNKTSED-----AAADYTQGLQQLGSLADYLVINVSSPNTPGLRNLQGREQLRKLLTEVVKCRNALQCDPKPALLVKIAPDLST-RDKEDIASVVTEVGIDGLIISNTTISRSTSLQD---------PQSSEVGGLSGAPLRDLATETVREMYALT--------------------------------------------AGKIPIIGVGGVFSGLDALQKIRAGASLVQLYTALTYQGPPVVGKVTRELDQLLR-
>UniRef100_A0A436ZXC9	332	0.463	3.383E-96	0	414	419	89	447	461
DAEDAHAFGLKALRVLWDFGLHPRDrlgiREEDDKEPFLETYVWDKRIINPIYISAGLDKNAEAVDALFALGPSIIEVGCVTPQPQAGNPRPRVFRLVADKALINRYGFNSLGSDYVARKLRERVLRYATDNGM-----TEQDVLDN----LPASLYPGKLLAVQIGKNKSVSEDDIEGVKEAYISGVKSLGLYADVLVVNVSSPNTPGLRKLQSGSTLTELLSAVVAEAKKVEKKEKPRVIVKISPDENSKQQIEDITSAIKRSGVDGVVVANTTLRRPDTL-------VSPSHLVHEAGGLSGPELFDTMRDLVREYRR--------------------------------------------RLPRDKEIWASGGVSTGQDALDVLREGAGVVGVYTAMVYGGVGTIGRIKEEIRD----
>UniRef100_A0A0D0E1Z7	332	0.331	3.383E-96	0	417	419	83	423	481
DAESGHKIAVKVLRS----GLAPRDP--LKDDDALRSKVFGQYISNPVGLAAGFDKDGEAIDGLLNLGFSWVEIGSVTPKPQSGNPRPRVFHLPADSALINRYGFPSQGASAVISRLRARIPKFHEPHDS-----------------ATASLRPGSVLAINLGKNKTSAVESSE----DFVTGVKAFGPYADVLVVNVSSPNTPGLRGLQNRELLESLLADVVKARDELEPspitSRRPQLVLKIAPDL-QETQIIEMAEVIRHSDIDGVIVSNTTIGRPASLID---------QNKTEMGGLSGKPLMPYSLQTLKTLRVHL--------------------------------------------PSSIPLIGCGGITSGADVLEYARAGASLVQIYTSFGYDGVGTCRRIKDELVSLLK-
>UniRef100_A0A0C9WFT1	332	0.329	3.383E-96	0	417	419	84	424	482
DAETGHKIAVKVLRG----GLAPRDP--VRDDDALRSEIFGQEISNPVGLAAGFDKEGEAIDGLLNLGFSWVEIGSVTPKPQPGNPRPRVFHLPADSALINRYGFPSQGASAVLSRLRARIPTFHEPDES-----------------TTAALRSGSVLAVNLGKNKTSAVESSE----DFVNGVKTFGSYADVLVVNVSSPNTPGLRGLQNRELLESLLVDVVKARNDLEPspvtSRRPRLVLKIAPDL-QESQIIEMAEVIRSSDIDGVIVSNTTIARPSSLTD---------LNKSEMGGLSGKPLMPYSLQAVKTLRAHL--------------------------------------------PSSIPLIGCGGISSGADALEYARAGASLVQVYTGFGYDGVGTCRRIKDELVSLLK-
>UniRef100_A0A0C3N2X5	332	0.343	3.383E-96	0	417	419	86	426	491
DAETGHKIAVKVLRS----GLAPRD--IVKDDDVLRSEILGFEVSNPVGLAAGFDKDGEAIDGLFNLGFSWVEIGSVTPKPQPGNPRPRVFHLPADSALINRYGFPSQGAAAVVSRLRARIPTFYDANEKS-----------------TSALRSGAVLAINLGKNKTSPADSSE----DFVSGVNAFGPYADVLVVNVSSPNTPGLRGLQNRELLESLLKDVVGARNALEPspvtSRRPRLVLKIAPDL-EESQLAEMAEVIRSSNIDGVIVSNTTIARPSSLTD---------QNKAETGGLSGKPVKPYTLRALKTLRAHL--------------------------------------------PASIPIIGCGGISSGADALEYGRAGASFVQLYTEFGYDGVGTCRRIKDELVSLLK-
>UniRef100_A0A165LLP7	332	0.361	3.383E-96	0	416	419	84	433	518
DAEASHKLALRAL----ASGLAPRD--TQTDDDRLRTSLWGGELSSPVGIAAGFDKDGEAVDGLFNLGFSWVEIGSVTPRPQPGNPKPRVFRLPSDEAIINRYGFPSDGHTAVLARLRARIPLFHDP---------------ESATVPHASLRPDALLAVNLGKNKASPADSI----DDFVHGVHTFGPYADVLVINVSSPNTPGLRSLQTRALLERLLDGVSRARDELlvpsdpsgaatsTLLSKPKLVLKIAPDLD-ESELMAIAAVVRSSGVDGVIVSNTTVRRPKNLSDPNKL---------EAGGLSGPPLKPYTLATLRTLRALL--------------------------------------------PESVSLIGCGGIASGEDALDYARAGAAAVQVYTRFAYEGVGTCRRIKDEITEAL--
>UniRef100_A0A183ULT5	332	0.319	3.383E-96	1	417	419	180	505	523
-AETAHRWGVR----LAKYGLTPAFGYNRVEYPELESTVFGKKFKNPVGLAAGFDKDGEAIEGLRRSGFGFVEIGTVTPLPQAGNPKPRLFRLIEDEAVINRYGFNSAGVGVVYARVKKAFQPNA-----------------------------DVPLGVNLGKNKASKDGRL-----DYDIGVNYFGAYSDYLVVNVSSPNTPGLRSLQKKADLQNLMTTVKAAVDRIT-GKKPVVLLKISPDL-VDSEKKDIAKVVvdKRYGIDGLIVSNTTIWRPAEL---------KSEHRDEVGGLSGKPLRELSVQCVHDMYRLTSG--------------------------------------------KVPIIGCGGISSGADAYAAIRAGASLVQLYSALVYQGYPVIGKIKRELVELLR-
>UniRef100_A0A1Y1UM09	332	0.348	3.383E-96	0	416	419	82	439	600
DPETGHRLAVRLLSGP-KW-TRPRDRG--VDGPELKTELFGLPLVNPVGIAAGFDKDAQAIDGLFDLGFGYVEIGSVTPEPQPGNPEPRFFRLSEDQAAINRYGFNSLGHGHALGKLRARVYAFARSNpSYFPSSHSSSSSIPLPPSDLPRSLRPGHILAVNLGKNKTSAADS----NEDYIKGVKMLGPYADVLVINVSSPNTPGLRALQGRQVLERLLKDVVEERNKIKDERGlPKVAVKVACDL-GEEELGDVALAVRRTGIDGIIVSNTTIRREGL--------GLRSSNQSQIGGLSGKPLFPYALEAVTTLRSLL--------------------------------------------PPEIPIIGCGGISTGADAVKMAQAGASIVQIYTSFGFRGVGTPRLLKDEISAKL--
>UniRef100_A0A2D7ABH6	332	0.314	4.626E-96	1	413	419	17	334	355
-PETAHSLAIWALK----WGLAGFDR--VPDPDILAVSLWGKKFPNPIGLAAGFDKDAEVPDAVLRLGFGFTEIGSVTPRPQQGNPTPRLFRLKADHGVINRMGFNNSGLGAARQQLESRHK------------------------------KEGGCVGVNLGKNKDSP-----SAVDDYLAGVRELGPVADYLVVNVSSPNTPGLRELQGKQPLRLILSKVFKQLNELDLDSKPPVLLKVSPDLT-DEDKSDIADVALEIGVDGLIATNTTTQRPLNLIG---------KKRDEIGGLSGAPLMQLSTSVLYDFYRL--------------------------------------------VGGKIPIIGVGGVTSGADAYTKIRAGAHLVQLYSALLYGGPQLVRRIKDDLA-----
>UniRef100_A0A7J7BTD1	332	0.322	4.626E-96	0	416	419	45	369	390
DPERAHEFAV----FMAKHRLIP--KNTYEDPKVLRTEVFGKKLSNPIGIAAGFDKHGEAIMGLKDMGFGFVEIGSVTPKPQLGNDKPRVFRLSEDNAVINRYGFNSVGHKVVLQRLQELR-------------------YNQHLSYP---------VGVNLGKNKTSTDP-----ISDYVEGVKKFGPVSDYLVINVSSPNTPGLRNMQTKVALNALLKALVEARNELPQSTKPYLLLKLAPDLSYTER-KEIAEVLatKACKIDGLIICNTTIDRPEFL---------QNKEKAETGGLSGQPLKDVSTKMISDMYQLTGG---------------------------------------------MFIIGVGGVFSGKDAYDKIRAGASVVQLYTGMIYEGPPIVTRVKKELAELL--
>UniRef100_R7T4P9	332	0.313	4.626E-96	1	417	419	47	400	419
-AESSHWMAVQ----MAKHRIVPVMK--DPEQASLKTQVLGHSFANPIGLAAGFDKQGEAVDGLLKIGFGFVEVGSVTPEPQEGNPKPRVFRLKEDQAVINRYGFNSDGHEAVHGRLQARV-----QGTKGPEAPDDRNMLNEQFWTPWRPKFQGKtckvsgILGINLGKNKTSND-----AVGDYVKGVERFNDLADYLVVNVSSPNTPGLRAMQGRKELQTLLDAVVAQRDQ-GHKKRTPIVVKIAPDLSQQDKIDIAAVVARpKSGVDGLIISNTTISRPKDL---------KSASREETGGLSGQPLKDLSTQTIRDMYKLTHG--------------------------------------------KLPIIGVGGVSSGEDAYVKLKAGASLIQLYSALAFDGPPLVPKIKRELAELIK-
>UniRef100_A0A5J5EEG1	332	0.459	4.626E-96	1	415	419	90	456	466
-PEAAHVFGLRALNLAHALGVPLRERGDHPYLPHLRSELFGLDVNTPLGISAGLDKHADAIDALFELSPSIalLEVGCVTPKPQDGNERPRLFRLPISKSFINRYGFNSIGADAVARRLRERVRRYAREHGM-----TEEEVLNSLEI--PASLRPGRILAVQIGKNKTTPETDIEAVKRDYVECVQKLGKYADVIVVNVSSPNTPGLRSLQAAKPLTELLGSVVKAAEQVERARKPKVVVKVSPDSDSRDQIRDICQAVKNAGLKGVIVANTTVTRPPELTASPQTSEEEKRiVAREAGGLSGPALLPRTLRLVREYRNQL--------------------------------------------GRDIEVIASGGVSSGKDAMDCVKQGASGVMGYTGMVYGGVGWFGRVAQELAEE---
>UniRef100_A0A286UKV0	332	0.334	4.626E-96	0	416	419	85	452	535
DPEVAHKVAVKVLKS----GLAPRDMG--VDDERLSTELWEEKLSNPIGLAAGFDKNGEAIDGLFNLGFSWVEIGSVTPRPQPGNPKPRVFHLPEDSAIINRYGFPSDGALSVLSRLRARLSSVFSLTSSVSGPTlfpipvLQQPELKAESKINNASLRPRSLLAINLGKNKTSPTDSS----ADFIDGIRIFGQYADVLVVNISSPNTPGLRSMQSSSVLKNLLSAIVKERDSllsegqvLTGGRKPRLVLKVAPDLTEGE-LKDVASAIKSvSGVDGIIVSNTTIQRPSTL--------SPNSHTTETGGLSGPPLKPLTLRAIRTLR--------------------------------------------SSLPSSVPLIACGGVSSGSDALEYARAGANLVQMYTHFSWDGVGAVRRVKDELTKEL--
>UniRef100_A0A8H3GXK8	332	0.330	4.626E-96	0	417	419	87	422	553
DPEDAHRLALRVLGT----RFTPTD--HGVNGQVLKCKLWDIEMPSPVGLAAGFDKDGEAIDGLFGLGFDWVEIGSVTPKAQSGNPKPRVFTLPEDDAMINRYGFPSRGHDLMLARLRSRLKSPSF---------DEQLVSSG----------PRQVLAVNLGKNKSSPPDSI----ADYLAGVRRFGaqPNVSVLVINVSSPNTPGLRGLQNRGMLEELLDGVCKERDALPRSNPPKIVLKIAPDLD-ELAIQDVAEAVRESGADGVIVSNTTIQRPG----------LKSASAQEVGGLSGPPLFPLSLKALKALRAHL--------------------------------------------PANIPIIGCGGISSGADALEFARAGASSIQLYTAFGYSGVGTARRIKDELTDELK-
>UniRef100_A0A1A6AGF2	332	0.355	4.626E-96	0	412	419	82	432	639
DPEQGHKLAIRLL-SMDKWA-RPRDMG--VDDASLQTELFGQTITNPIGIAAGFDKDADAIDGLFDLGFGYVEVGSVTPEPQPGNPKPRFFRLEEDAAAINRYGFNSLGHGHTLAQLRSRLVSFAKSHPSLFPSPLPLNPLPPAGI--PRSLRPGQLLAVNLGKNKTSPADS----NEDYIKGVKLLGPYADVIVINVSSPNTPGLRALQGREILKGLLSDVVKTRNDLKHQSGlPKIAVKVASDLSEDE-LADVAYAVRSSGVEGVIVSNTTIRRKEL--------NLTSAYQDEVGGLSGKPLFPYALDSIKTLRPLL--------------------------------------------PPSIPLIGCGGVSTGEDALKMAQAGASLVQVYTSFGYRGVGTPRLIKDEI------
>UniRef100_A0A7K8WLC1	331	0.332	6.324E-96	36	417	419	0	298	315
------------------------------------VRVFGQRFRNPLGLAAGFDKQGEAVDGLYKMGFGFVEVGTVTPKPQEGNPKPRVFRLAEDEAVINRYGFNSHGHAAVARRLRARQEMQIRLTGAGM------------------------PLGINLGKNKSSVD-----AAADYVAGVQTLGPLADYLVVNVSSPNTPGLRDLQGKAELYDLLSKVLAERDLLPCNHKPAVLVKIAPDLTA-QDKRDIASVVCELGVDGLIVSNTTVSRPSSL---------QSRQRVEPGGLSGKPLRELSTQTIREMYRLTQG--------------------------------------------RVPIIGVGGVSSGRDALEKIRAGASLVQLYTALVYHGPPVVAAVKRELEELLR-
>UniRef100_A0A2N3PPI7	331	0.324	6.324E-96	1	416	419	16	332	353
-AEAAHNLSIAILKT----GLAPRQP--AVDDPALKISLWGREFPNPIGLAAGYDKNAEVPDALLTQGFGFIEVGTVTPQPQPGNPKPRLFRLVGEKAVINRMGFNNQGAQRVAGRLARR--------------------------------RSAGIVGVNLGKNKTTED-----AAADYEKGVRILGPLSDYLVINVSSPNTPGLRALQSRSALEDLVGRVRHALHELP--SQPPLLLKIAPDLGEDDQ-RDIAEVVLAAGLDGLIVTNTTIGRPDGLV---------SKNKTETGGLSGPPLFEPSTRMLREMYRLT--------------------------------------------GGRLPLIGVGGITTGAEAYAKIRAGASLLQIYTALIYHGTVQVTRINRELSQLL--
>UniRef100_A0A2D6JVS7	331	0.301	6.324E-96	0	417	419	15	337	354
DPETAHGLALGALKR----GLVPAPPAF--GDPRLRQTLWGLEFANPVGLAAGFDKDAEAVDAMLDQGFGFVEAGTVTPKAQPGNPKPRLFRLTRDGAVINRLGFNSAGHGVVLGNLLTRRRP-----------------------------RPG-PVGVNLGKNADSTD-----AADDYTTGVRVFAGTADYLVVNVSSPNTPGLRALQSRDALADLLDAVQGALAAAAPENPPPLLLKVAPDLTED-DKQDIAEVASEKGLGGIIATNTTIERPDSLTD---------RRRDEAGGLSGRPLFDTSTQVLADFYKLTEG--------------------------------------------RLPLIGVGGVATGADAYAKIRAGASLVQLYTALVFEGPGLVNAINRDLAARLK-
>UniRef100_A0A0D0TBI8	331	0.353	6.324E-96	0	417	419	8	363	402
DPEEGHKLAVRVL----AWDKWARPRDMGVDGDELQAELFGMTLKNPVGIAAGFDKDAEAIDGLFDLGFGYVEVGSVTPEPQPGNPKPRFFRLEEDDACINRYGFNSLGHGHTLARLRLRLAKFAQDHPSLFPSPLPATILPPAG--LPRSLRPGQVLAVNLGKNKASDADS----NDDYIRGVRTLGPYADVVVINVSSPNTPGLRALQGKQQLVRLLNDVVEERNRIAQGTGlPKIAVKVASDLSEDE-LADVASAVRSSGVEGVIVSNTTIRRKEL--------NLVSNNQDQVGGLSGKPLFPYALSALKTLRPLL--------------------------------------------PPTIPIIGCGGISSGSDALAMANAGASIVQIYTSFGFRGVGTPRLIKDEISEHLR-
>UniRef100_A0A2V0PMW4	331	0.331	6.324E-96	0	413	419	48	376	411
DPETSHRVGILA----ARMGLFPKE--TRPDPPALRVNLWGRSFPNPIGLAAGFDKDAEAIEPLLNLGFGFVEVGSITPRPQPGNPKPRVFRISELKATVNRYGFNSEGADAAAERLERFWRR-----------------------VAADPTRKKGLLAINLGKNKETED-----AGDDYAVGVLKLSRYADFVVVNVSSPNTPGLRALQGRKQLQSLLTFVRDARDGLEWGPggPPPLLVKIAPDLT-ESDKADIAAVVAATGVDGVVISNTTIARPESI--------SKYPASREAGGLSGPPLLEPTTAVLADMYRLTRGA--------------------------------------------VPLVGCGGVASGEDAYRKIRAGASLVELYTAMAYEGPVIVPRIKQELA-----
>UniRef100_A0A421JE60	331	0.345	6.324E-96	0	416	419	52	396	412
DAEDGHRLGIFFMK----YGLCPWEFEKPGRDKILGVNVFGTRLSSPIGLAAGLDKDGEAIDSLFDTGFSYVEIGSITPEPQPGNPKPRFFRLPRDEAVINRYGFNSSGHFNVLSTLKMR--------FAKLFDRSENQEAN--------SFRPGKLLGINLGKNKFGDE------VEDYVKGVSRLGPYADVLVVNVSSPNTPGLRDLQSEGKLTKLLSTVVQERNVVGKnlvGKVPPVLVKVAPDLTEPE-IESIANSAIQAKVDGIIMSNTTIQRP-----TQSLLTTDSKLINETGGLSGKPLKPLSLQALRTLHKYT-------------------------------------------KDSNLVLVGCGGVSSGKDVLEFGKAGASIVQLYTAFAYRGPGLPSKIKDELVEEL--
>UniRef100_A0A388MAX6	331	0.334	6.324E-96	1	413	419	68	410	431
-PERAHRFTVLA----AKYNLVPREY--RMDPSCLHVDLWGRHFNNPIGLAAGFDKSAEGVDGLLGMGFGAVEIGSVTPVPQAGNPGSRLFRLPEQQAVINRYGFNNEGIEVVSKRLAEchkRRRRVGKRNG----------VRQGGGSVQKHGLETG-IIGVNLGKNKKTED-----AAADFEKGVRGLAQYADYLVINVSSPNTPGLRNLQGREQLQALIKRVLDARNDMQwgEETPPPVLVKVSPDLT-EEDMEDIAAVVIAEHVEGLIVSNTTIKRPKAMEG---LPGTQVH-----AGLSGRPLLERSNEVLRDMYRLTEG--------------------------------------------KIPIIGCGGISSGEDAYVKIRAGASLVQLCTAFMIEGPPLVPRIKRELA-----
>UniRef100_UPI0022258A7A	331	0.347	6.324E-96	0	417	419	70	424	439
DAEQGHKLGIAFLK----YGLAPRllDEGINDQSDVLGVNVFGHNLKNPIGLAAGLDKDGEAIDSLFNTGFSYVEIGSITPEPQPGNPTPRFFRLPRDDAVINRYGFNSTGHFNVIARLRTR---------FTKLFEKFERSHTPDQVPFSNAFQQGKLLGINLGKNKTGDE------VEDYVKGVSRLGPYADVLVVNVSSPNTPGLRDLQNESKLTNLLKTVVKERNELRtnlLGVRPPILVKVAPDLTEPE-IVSIANSAKEAKVDGIIISNTTIQRPKE-----RLLTSDDALINQTGGLSGKPLKPLSLQALKTLHKHTKG-------------------------------------------SGLVLVGCGGISSGKDALEFGKAGATFVELYTAFAYKGPGLVAKIRDELAGELR-
>UniRef100_A0A507CIG1	331	0.322	6.324E-96	0	412	419	112	465	486
DAEDSHKLAIW----LAQHGLSPRD--SKPDSLTLATELFSRKhsssspggnrrefvISNPIGLAAGFDKNGEAIDGLLNMGFGMVEIGSVTPLPQNGNARPRMFRLSSDQAVINRYGFNSDGIYAVLDRLRARFRAY------------HTSLLQINDYSSNKSLRPNKLLGINLGKNKTSPPDS----TQDYIDGVHKLGPYADYLVVNVSSPNTPGLRSLQKREMLEKLLNDVKQARDEaLGVVNGPPILVKIAPDLT-DEEAVDVAECIRKVGIDGVIISNTTTSRPPTL-------KSPSNLVNEQGGLSGAPLKPLSLSLVSRMYKLL--------------------------------------------PKDIPIIGCGGVSSAEDVLEYGRAGASAVQLYTALGYEGAGLVARIKDDL------
>UniRef100_A0A165YC71	331	0.352	6.324E-96	0	413	419	74	409	496
DPETSHRVAVQALGS----GLGPRDFG--LDEPQLVTELWGKEYSNPLGIAAGFDKEGEAVDGLFNLGFAWVEIGSVTPKPQPGNPKPRVFHLPESDALINRYGFPSSGHTSVLQRLRARLSSFP-----------------TAEQAAVASQRPGALLAVNLGKNKMSAADSAE----DYVSGVRTFAPLADVLVVNVSSPNTPGLRALQRREALAGLLREVVDARDEaaLDTPRRPKLVLKIAPDL-SEQELADIGAAVVATpGVDGVIVSNTTIQRPSHLIGD---------AKAEAGGLSGPPVRPLALAALRTLRSHL--------------------------------------------PATIPLIGCGGISSGADALEFARAGASAVQLYTSMGYGGPGTPRRIKDELA-----
>UniRef100_A0A8H5LM32	331	0.342	6.324E-96	0	418	419	82	421	504
DAETGHKIAVKVLRT----GLGPTDP--VADDARLKFQLWGEDLSNPIGIAAGFDKDGEAIDGLYDLGFSWVEIGSITPKPQAGNPRPRVFRLPEDDALINRYGFPSEGHPTVLSRLLARIPRFT-------------------TGPERASLRDGSMLAVNLGKNKESPADSI----DDYVNGVRTFGPYADVLVVNVSSPNTPGLRGLQNKDSLEKLLLGVTKARDELEPsvltYRKPRLVLKIAPDL-NESQLADIADVVKGNSIDGVIVSNTTIQRPSHLKNASKV---------ETGGLSGVPIKPLSLKALQTLRSHL--------------------------------------------PANIPIIGAGGIWTGQDALDFAKAGAEMVQIYTSFGYNGVGTCRRIKDELVQLLEN
>UniRef100_A0A167SC85	331	0.354	6.324E-96	0	417	419	79	414	524
DGETAHRLSVTILGT----GLMPKD--VVADDELLECELWDLPISNPLGIAAGLDKNAEAIDGLFDLGFGYVEVGSVTPQPQPGNPQPRFFRLPPDRALINRYGFNSDGHARVLGRLRARLSSWPE--------------------VDNHAQRRSRVLAVNLGKNKSSSPDSIE----DYLVGVRTFGALADVLVVNVSSPNTPGLRSLQARGMLEELLGEVVKERDYLPWEKKPRVVVKLAPDLNSDE-LEDVAVAIRETKVDGVIMGNTTVQRPDTLKSPASL-------AKETGGLSGPPLKPITMQAFKTLRSLL--------------------------------------------PSSIPLIACGGISSGADALEYAKMGASTVQLYTAFGYDGVGTPRDIKDELTDLLR-
>UniRef100_A0A7D8V1F7	331	0.342	6.324E-96	0	416	419	78	428	567
DAEDGHKIAVKVLSLPS----WARPHDTGVDGPELETELFGLPLSNPVGVAAGFDKDAQAIDGLFDLGFGYVEVGSVTPVPQAGNPKPRFFRLEEDEAAINRYGFNSLGHGHALAQLRSRLVRFAQEHPTLFPDASGNPL---PPDGLPRSLRPGHILGVNLGKNKTSPADS----NDDYVKGVRLLGPYADVIVINVSSPNTPGLRALQGAEELERLLSDVKAEREKIVQNGLPKIAVKVTCDL-SEEGLADVAAAVRKTGIDGVIISNTTLRREG----------LQSENKDQVGGLSGRPLFPYALAALKTLRPLL--------------------------------------------PPSVPIIGAGGIWTGEDALAMARAGASTVQVYTSFGYRGVGTPALIKDEVSRIL--
>UniRef100_A0A2R5GAC5	331	0.322	6.324E-96	0	413	419	247	571	593
DGEQAHRLGVLA----AKYKLIPRPTKNEGLDLALKQSLWDLEFANPVGLAAGFDKNAEGVEGMARTGFGFVEIGSVTPEPQPGNPKPRVFRLPQDQAVINRYGFNSDGHAAVKANLEAYLSD---------------------------ASRTPCVLGINLGKNKTSP-----SAIEDYGKGVREFATMADYLVVNISSPNTPGLRNLQAKRELDELISNVVQTRDEVCAGRRRtPVVLKIAPDL-SEDDKQDIADVVTSRGVDGLIVSNTTIARPETLV---------SDARGEVGGLSGMPVKDKSTAVIRDMYRLTQG--------------------------------------------KVPIIGVGGISTGIDAYEKLKAGASLVQLYTALTYQGFPLVNRLNRELK-----
>UniRef100_A0A316VK90	331	0.340	6.324E-96	0	417	419	67	439	647
DAETAQKLAVKLL----SLGIMPRDLGT--DDEVLATSVAGLSLKNPIGLAAGFDKQAEAIDGLLNLGFGIVEVGSVTPEPQPGNDLPRYFRLTADHGAINRFGFNSEGHEVILHRLRDRIQRWILSGSSlaksripLPDDQSRDHALLETASIdtilatdqVPKSLRPGQLLAVNLGKNKTSAPDS----VDDYVKGVNVLGPYADLLVVNISSPNTPGLRGLQRKSVLSDLMSQVVEARDKLPlrRQNKVPLLVKIAPDLDENE-LKDIADAAVSSGVEGLIVSNTTIQRPSSLLSPSEIT-------SETGGLSGAPLKPLSLKALQTVRK--------------------------------------------RVGDKVSIIGCGGIFSGQDALDFAKAGADAIELYTSFGYEGVGHPRRVKDELTALLK-
>UniRef100_A0A286GWS4	331	0.346	8.646E-96	0	417	419	15	335	352
DPETAHRLAVAALAR----GLVPAASG--PDDSCLRTRVWGLDFPNPVGLAAGFDKHAQCPDALGRLGFGFVEVGGVTPKPQPGNPRPRVFRLEEDAAVINRFGLNSDGMEAVAERLAARRRAGGRT-----------------------------VVGVNLGRNKETDDP-----TADYEVLIRRLAPVADFLTLNVSSPNTPGLRALQGREPLTDLLRRAKAA---LPATGAPPLLLKIAPDLT-PEDEADIAAVVCAEGVDGLIVSNTTIERPESLRSG---------HKGETGGLSGRPLFVRSTALLGRMWRATEG--------------------------------------------RFPIVGVGGIGSGRDAYAKIRAGASLVQFYTAFIYGGPPLVQAIKADLAACLK-
>UniRef100_UPI001906A962	331	0.318	8.646E-96	0	417	419	15	335	367
DPERAHHLAIRAL----ALGLAGHDR--AADDPVLACSLWGRRFANPLGLAAGFDKNGEVADALFDLGFGFVEVGTVTPRPQAGNPRPRLFRLTQDRAVINRMGFNNQGMEAMAARFVRA--------------------------------RPRGVLGINLGKNKTTED-----AAGDYEAGIAKLAPLADYLVINVSSPNTPGLRALQGREPLSLLIARSRAALDAACPGLRPPLLLKVAPDLT-DEDMTDIAEVALGGGLDGLICTNTTIARPKSLV---------SDHARETGGLSGLPLRYRARQVIARLYGLTKGA--------------------------------------------LPLIGVGGIGDGAEAYARIRAGASLIQIYSALVYEGPGLVGRIKRDLAQRLR-
>UniRef100_A0A2P2I4W3	331	0.277	8.646E-96	0	414	419	87	429	459
DPETAHRWAVqlssQSLTIRSLFGLVDKSAPVD----ILEVKLWGLTFDNPIGLAAGFDKHGEAIDGMLDMGFGFVEIGSITPEPQEGNPKPRLFRLMEDRAIINRYGFNSEGHDVVANRLQERENSLQRAIG---------------------------VIGINLGKNKTSP-----SALEDYSKGIQKLGPFAHYLVINVSSPNTPGLRKLQGRDQLKKLLSELIVVRDEMHKEmqskspikcascilPKCPLLVKISPDLSQDDRI-EIAEVLKEVKIDGIIISNTTISRPKSL---------KSSFKSEGGGLSGGPLAQMSTELIRDMYRLTNG--------------------------------------------EIPIIGVGGIKDGADAYEKITAGASLVQLYSSLVFYGPALVARIKRQLTD----
>UniRef100_A0A067MK38	331	0.324	8.646E-96	1	416	419	2	335	487
-PETAHRFAVRVLGS----GWAPQDR--AQDDPSLGVQLWGHRLSSPIGLAAGFDKDAEAIEGLFGIGFSWVEVGSVTPKPQPGNPRPRFFHLPEDSAIINRYGFPSRGAHIVLSHLRSYLAKY------------------------PPSSAPDRILAVNLGKNKSSPPDDI----SDFINGVRTFGPLSDVLVINVSSPNTPGLRGLQNRGMLEELLAEVIKTRNGLAERKdgwkwaKPKIVLKIAPDLD-KAELEDVAEVVKASGVDGVIVSNTTIQRPSSLI---------SAASHEQGGLSGPPLYPLSLKAFRTLRSLL--------------------------------------------PPSIPLIGCGGITTGRDALEFAEAGATLVQVYTAFGYDGVGFPRRIKDQLQHEL--
>UniRef100_A0A0B7G1N9	331	0.336	8.646E-96	0	416	419	87	421	553
DPEVAHRMALRVLGT----RLAPTD--HGVDDKVLNCKLWDIEMPSPVGLAAGFDKDGEAIDGLFGLGFDWVEIGSVTPKPQIGNPKPRVFTLPEDDAMINRYGFPSRGHDLMLARLRSRLRD------------------STDAEIAPAS-GPRQVLAVNLGKNKSSPPDSI----ADYLAGVRRFGaqPNVSVLVINVSSPNTPGLRGLQNRGMLEELLDGVCKERDALPRSPLPKIVLKIAPDLD-ELAIQDVAEAVRESGVDGVIVSNTTIQRP----------KLQSASAQEIGGLSGPPLLPLSLKALKALRAHL--------------------------------------------PSDIPIIGCGGISSGADALEFARAGASSIQLYTAFGYTGVGTARRIKDELSDEL--
>UniRef100_A0A8J3FE54	331	0.306	1.182E-95	0	412	419	12	340	361
DPETAHEWTVRALAAAQRVPgaLAALSRAFAVSDTRLSVRRWGLRFPNPVGLAAGFDKNAAVFPALAALGFGFVEVGTLTPRPQPGNPRPRLFRLPEDEAVINRMGFNNRGAEAAARSLARHART--------------------------------VPIGVNIGKNKDTPN---EAAVDDYRRCLRALYAHGDYFVVNVSSPNTPGLRALQHAEALARLLEGVLDEARALARETgapPKPILVKLAPDLD-DGLMREIARAALDQGVAGFVATNTTVDRSGL---------NSRAHAHEAGGLSGRPLEKRATEAVRLLYRATEG--------------------------------------------RVPIIGVGGVFDGAGAYAKIRAGASLVQVYTGLIYRGPAIARRINREL------
>UniRef100_A0A945LVK0	331	0.326	1.182E-95	1	414	419	17	341	361
-PETAHGLSLWALKHGLVYG------SSGKDDPLLACRVWGRDFANPLGMAAGYDKNAEALTGLFKLGFGFVEAGSVTPRPQAGNPKPRMFRLEEDEAVIQRLGFNNKGLTSFTARLRAFSKD---------------------------SARPKGLLGANLGKNKETQD-----AAADYVEGVYACAPFVDYLVVNVSSPNTPGLRDLQGRAHLSNLLSRVVEARKAACAglvETLPPLLLKIAPDQ-QVSEYAEIAQTVLTAGIDGLIISNTTVSRPQGLHG---------PHLSEIGGLSGPSLFPLSTRVLAEMYDLTQG--------------------------------------------KLPIIGVGGISSGAEAYEKIRAGASLVQLYTAMVYHGPGLVARIKRELAD----
>UniRef100_A0A2J7PNT2	331	0.305	1.182E-95	1	414	419	50	372	395
-PETSHKVAIIA----SKYGLFP--KSSYEDPSALKTQVWQLNFKNPIGIAAGFDKQGEIIEPLHKIGFGFVEIGSVTPVPQPGNEKPRVFRLQKDEAVINRYGFNSDGHEAVYNRLQ----------------------------LLKASTSFLGIIGVNLGKNKNSDDP-----VRDYVDGIKKFGDVADYLVINISSPNTPGLRSWQKKEHLEELLAKLVAARNELRGPRKPPLLLKLAPDLTQEER-KDIADVLKNKKcyVDGLVISNTTVKRMPNLSD---------RQAAETGGLSGRPLTELSTALIADMYRLTEG--------------------------------------------KLPIIGVGGVFSGKDAYDKIKAGASLVQLYTSFIYHGPPRVSRVKRELDE----
>UniRef100_UPI00211F0EE0	331	0.299	1.182E-95	0	414	419	44	376	396
DPELAHQWFIRA----AELNLLPNYRsgiFRAERRPELETCIWGKKLDSPVGLAAGLDKDARAMTSLLNLGFGFVEVGSVTPEPQEGNPKKRVFRLVDDRAVINRYGFNSDGHAAVKRRLSAWRVEFPKQGG---------------------ARQHDVMLGINLGKNKTS------DAERDYVQGIRELGEFADYLVVNVSSPNTPGLRDLQSAEDMNRLLTAIKNARNESPKTRDLPLLIKIAPDL-SHQQQADIARIALEHNIDGLIVANTTVSRPESL---------SSADKHESGGLSGAPLKQLSLRVLEEMYKLTDG--------------------------------------------KIPLIGVGGIENGEDAYQKIRSGASLVQLYTAMTFNGAGLINRINQELAQ----
>UniRef100_A0A1Z5JU94	331	0.310	1.182E-95	0	414	419	52	375	431
DPETAHEVALEFARR----GWSPKHRPSALEQQlRVSSQVFGLQFTNPIGLAAGFDKHGTVVSPMLDLGFGFVEIGTVTPQPQPGNPKPRMFRLTEDRALINRYGFNSVGAEQVAENLAK--------------------------SMQPSTMHQG-IVGVNVGKNKTT-----EHAVEDYVQGIRILGPLADYLVINISSPNTPGLRDLQHKDALQPLLEACLAARDALSRH--VPLLVKLAPDL-SDDELSQLAQLCLQLQVDGLIVSNTTNVRPDDLL---------SYHRGELGGLSGAPLKDKSTHCIRQVYAATNG--------------------------------------------ELPIIGVGGIESGKDVYEKLSAGASLVQVYSPLVYHGPGLVSRLRHELAE----
>UniRef100_G4TDF3	331	0.326	1.182E-95	0	417	419	76	413	490
DAEKAHKAALGVLKS----GLGPSDQI--PDDELLRVELWDKVLSNPVGLAAGFDKDGEAVNGLFDLGFAWVEIGSITPKPQPGNPQPRVFHLPEDQAVINRYGFPSKGATLVLSRLQARY-----------------ATRNAAENHPNGSLLDNKILSINLGKNKSSAPDSL----SDFLLGVQTFGPLADVLVVNVSSPNTPGLRGLQSRGMLIELLDAVKRERDSLHMDRAlPKLLVKIAPDL-SEEELTDVAEAVRETGIDGVIVSNTTIQRPEGV---------KSANKKEAGGLSGVPLKPLTLRALKTLRPLL--------------------------------------------PASIPIVGCGGIATGADALEYARAGATTVQLYTSFAYGGAGTPRRIKDEIVDELR-
>UniRef100_A0A1B9GAE7	331	0.346	1.182E-95	0	417	419	82	437	625
DPEQGHKLAVRLL-SLDKW---ARPRDIGVEDAGLQTELLGQKITNPVGIAAGFDKDADAIDGLFDLGFGYVEVGSVTPEPQSGNPKPRFFRLEEDAAAINRYGFNSLGHGHTLAKLRARLVAFAQSHPSLFPSPLPLNPLPPSGI--PRSLRPGQLLAVNLGKNKVSAAES----NEDYIKGVKLLGPYADVIVINVSSPNTPGLRALQGKEILKNLLSDVVNERNNLkNNDGLPKIAVKVASDLSEDE-LADVAYAVRSSGVEGVIVSNTTVRREEL--------SLTSTKQNEVGGLSGKPLFPYALDSIKTLRPLL--------------------------------------------PPSIPLIGCGGVSTGEDALKMARAGASLVQLYTSFGYRGVGTPRLIKDEITSSLK-
>UniRef100_A0A1B9GQE7	331	0.347	1.182E-95	0	418	419	86	442	697
DPEEGHKLAVRVL----GWDKWARPRDMGVDGPELQAELFGLPIKNPVGIAAGFDKDADAIDGLFDLGFGYVEVGSVTPEPQPGNPKPRFFRLEEDDAAINRYGFNSLGHGHTLARLRARLYAFAQSHPSLFPSPLPLNPLPPSGI--PRSLRPGQLLAVNLGKNKISAADS----NEDYIKGVRLLGPYADVVVVNVSSPNTPGLRALQGRQVLEKLLRDVVEERNRIsTADGLPKIAVKVASDL-SEEELADVASAVRSSGVEGVIVSNTTIRRQEL--------GLASANQDEVGGLSGKPLFPYALNALKTLRPLL--------------------------------------------PPSIPLIGCGGVSTGFDALAMARAGASLVQVYTTFGYRGVGTPRLIKDEITSELNN
>UniRef100_A0A3M0KQS2	331	0.325	1.182E-95	19	417	419	287	602	773
-------------------NIHPPPIPANPPTYESEVRVLGHRFCNPLGLAAGFDKQGEAVDGLYKMGFGFVEVGTVTPKSQEGNPKPRVFRLAEDEAVINRYGFNSHGHVAVERRLRARQ---------------ETQIRLTRAGMP---------LGVNLGKNKSSTD-----AVADYVAGVRTLGPLADYLVVNVSSPNTPGLRDLQGKAELRDLLSKVLAERDLLPCERKPAVLVKIAPDLTA-QDKQDIANVVCEVGVDGLIVSNTTVSRPSSL---------RSRQRLEHGGLSGKPLRELSTQTIREMYALTQG--------------------------------------------RVPIIGVGGVSSGQDALEKIRAGASLVQLYTALVYHGPPVVGAVKRELEELLR-
>UniRef100_A0A9E1SRD1	330	0.321	1.616E-95	1	414	419	16	332	352
-AETAHGLALWSLKT----GFAGQDR--AADPDLLKVALWGREFANPIGLAAGFDKNAEVPDAVLRLGFGFTEVGSITPRPQPGNPRPRLFRLPEDRAVINRMGFNNEGLEAAGRSLAAR------------------------------SDKATGPVGVNFGKNK-----DSDSAVDDYLKGIDALGRYADYLVVNVSSPNTPGLRALQGKGPLREILVPVREAVNALD--SKPPLLLKVAPDLT-DEDKADIAEVVLETGIDGLIATNTTIERPDTLAG---------RAKGEGGGLSGAPLLEMSTQVLADFYRLTEG--------------------------------------------KLPLVGVGGVASGADAYAKIRAGASLVQLYSALVYGGPRLVVRIKRELAE----
>UniRef100_A0A953DUN9	330	0.312	1.616E-95	1	413	419	22	339	360
-PEPAHRLALRLLAA----GLVPAPGGT--DDPVLRIRLWGLDFPNPLGLAAGFDKDAQAVDALLRLGFGFVEVGSVTPLPQPGNPRPRLFRLTEDGAIINRMGFNSKGAGAMADRLRRR-----------------------------AAAGSRGIVGVNLGRNRSSPD-----AAADYCAGLSALGRYASYIVVNVSSPNTPGLRALQDPGPLRALLAAVQAARDALP-APRPPLLVKIAPDL-EEADLAAISGVALAAGIDGLVVGNTTIARP---------PGLGSRHAGEAGGLSGRPLFAPSTATLGRMYRLCQG--------------------------------------------RLPLIGVGGIASGADAYEKVRQGASLLQLYTAFVYGGPRLIRAIKRDLA-----
>UniRef100_UPI002166A0D2	330	0.294	1.616E-95	0	414	419	47	367	386
DPEQAHKLAV----FTSKHRLLPKSQFTDPE--ILKISFFGKEFSNPIGIAAGFDKDGSAIIGLRDMGFGFVEIGSVTPLPQPGNEKPRVFRLPEDMAIINRYGFNSEGHATVLERVQKARNNPDVP-----------------------------IIGVNLGKNKTSED-----AVKDYVEGIKIFGEVSDYLVVNVSSPNTPNLRALQNKENLRQLLQAVVAAKNSLQVQPKPPLFLKLAPDL-SFEEKKDIAEIIkrKDCQVDGLIVCNTTIERP----------SLKSIHKNESGGLSGAPLKDTSTQMIKEMSKLTNGA---------------------------------------------FIIGVGGVSTGKDAYEKIRAGASLVQIYSALIYGGPPLVAKIKKELAE----
>UniRef100_UPI001ED8BE2E	330	0.307	1.616E-95	0	417	419	49	374	400
DPETSHNIAIMA----AKYRIFP--KTKFVDGSNLGTEVWGLHFPNPVGMAAGFDKQGEAIHGLQDLGFGFVEVGSVTPLPQPGNPQPRVFRLVEDEAIINRFGFNSDGQDAVHKRLSEFRKKNSSA-----------------------------LVGVNLGKNKESPD-----SVPDYIMGVQKFSDVADYLVINVSSPNTPGLRDLQGEKPLEVLLENVLSARDALPAPMRRPLLLKLAPDLTAQER-KDVASVIlkKKCKVDGLIVSNTTVSR---------SPSLSSAFREEPGGLSGKPLSKLSTHLIADMYLLTKGT--------------------------------------------VPIIGVGGISSGQDAYEKVRAGASLVQLYTAFTYHGPPIVSRIKRELDQLLR-
>UniRef100_UPI001E00DCED	330	0.326	1.616E-95	0	417	419	82	428	444
DAETGHKLGIALLK----YGLTPK-LFVDMDDPALQVKVFGKTLSNPLGMAAGFDKEGQVIDPVYDLGFAYIEIGSVTPEPQPGNPTPRFFRLSQDEAVINRYGFNSSGHWNVLATLRQRFQKLIVKNPSS----------------TDNSFRDGKLLGINLGKNKTGDE------VEDYLLGVQRFGEYADVLVINVSSPNTPGLRDLQNESKLTNLLTKVVAERNKLPGKlldpqSKPPVLVKVAPDLTEPE-IESIAKSAKEAKIDGIVLSNTTIQRP-----RDRLITADQALVNQTGGLSGKPLKEISLKAFRLLRKHT-------------------------------------------KDSNLVLIGCGGISSGKDAIEFAKAGATFVELYTAFAYKGPGLARRIKDEITLELK-
>UniRef100_A0A0C2YVC4	330	0.324	1.616E-95	0	417	419	82	421	477
DVETGHKIAVKALKS----GLAPRDP--VGDDERLKSRIWGEAVSNPIGLAAGFDKDGEAIDGLFDLGFSWVEIGSVTPNPQPGNPRPRMFRLDEDNAVINRYGFPSQGHSSVLSRIRARIPNFFSRPPE------------------RAALREGAVLAVNLGKNKESPADSI----DDFVSGVRAFGPFADVLVVNVSSPNTPGLRGLQNRDVLEKLLAGVTKARDDLEPsvltSRKPKIVLKIAPDL-EESQIIDMAEVIRNSKIDGVIVSNTTIQRPKTLI---------NSNKTEMGGLSGPPVKPFSLKALQSLR--------------------------------------------ANLPASIPLIGCGGIVTGKDALDYAKAGATMVQVYTGFGYDGVGACRRIKDQLIDELK-
>UniRef100_A9VDH7	330	0.318	1.616E-95	0	416	419	46	368	478
DAETAHRAAVLA----ARHHLTPKQQ--AADDPVLATEVLGHTFKNPIGLAAGFDKNAEAVKSMLELGFGFVEVGSVTPQPQPGNPKPRVFRLREDEAVINRYGFNSDGIEYVAARLDNLRR-----------------------------APLDGPLGINLGKNK-----NQLNAAADYKRGMRELGPLGDYVVVNVSSPNTPGLRDLQNRDQLKQLLTAVRKTRDGLDLARPVPLLVKIAPDMD-DAFLEDVVAVVRETRLDGIIVSNTTVARPASLA---------SANKEETGGLSGKPLFEPSTQMLRRVYALTKGT--------------------------------------------VPLIGVGGVDSGATAYAKIRSGASLVQLYTSMSLQGPQIVCDIKRELAELL--
>UniRef100_A0A0C2X6H1	330	0.338	1.616E-95	0	417	419	76	412	480
DGETAHKFALRAL----SSGLSPRDQGT--DDERLRVELWEDVLANPVGLAAGFDKDGEAIDGLFNLGFGWVEIGSVTPKPQPGNPTPRVFHLAEDRAVINRYGFPSKGSTAVLTRLQARHQS---------HDSTVEHNQ---------SLRPAKYLSINLGKNKTSAPDSL----SDFLLGVRTFGPLADVLVVNVSSPNTPGLRSLQSRGMLIELLGAVKRERDGLHLNRRlPKLLVKIAPDL-SNEEISDVAEAVRETGIDGVIVSNTTIQRPNTL---------KSRNKGETGGLSGPPLKSLTLNALKTLRPLL--------------------------------------------PASVPIIGCGGITTGADAVEFAKAGASTIQLYTSFAYEGVGTPRRVKDEITQILR-
>UniRef100_S9X0S2	330	0.343	1.616E-95	34	417	419	1	319	682
----------------------------------LEVRVLGHKFRNPIGIAAGFDKHGEAVDGLYKMGFGFVEIGSVTPNPQEGNPRPRVFRLPEDQAVINRYGFNSHGLAVVEHRLRARQQTQARLTG------------------------DGLPLGINLGKNKTSVD-----AASDYAEGVRVLGPLADYLVVNVSSPNTAGLRSLQGKAELRRLLTKVLQERDALKVAHKPAVLVKIAPDLTA-QDKEDIASVVRELGIDGLIVTNTTVSRPASLQGAL---------RSETGGLSGKPLRDLSTQTIREMYALTQGKKSVSVCSDLLVVGL--------------------------RGRTVPIIGVGGVASGQDALEKIRAGASLVQLYTALTYRGPPVVGGVKRELEALLK-
>UniRef100_A0A9E5Z136	330	0.299	2.209E-95	0	417	419	15	336	353
DPETAHGLSLKAL----RCGLVPSRRPFH--DPILASRLWGMDFPHPVGLAAGFDKDAEVPDAMLGQGFSFVEVGSITPRPQPGNPKPRLFRLRGDRAVINRMGFNNKGAEAARERLAARADR-------------------------------GGVVGVNLGKNKET-----EEAVSDYILGINTLAAHASYVVINVSSPNTPGLRALQGHAPLEHLLRGVRTALNTAVPDGTPPLLLKIAPDLT-DEDREDIAAVVLAEGIDGLIATNTTIERPETLTD---------PQAKETGGLSGKPLFEPSTRVLFDMYRLT--------------------------------------------GGKIPLIGVGGVDSARAAYAKIRAGASLVQLYSAMVYEGPGIVGDILPDLAGLLR-
>UniRef100_A0A1I8AIK6	330	0.300	2.209E-95	0	417	419	19	346	366
DGETSHRLAVKVVK----YGLYPRFGHNHREYPELECEVFGHKFKNPIGLAAGFDKDGEAIENLRKCGFGAVEIGSVTPMPQAGNPKPRVFRLLEDNGVINRYGFNSQGVGSVSGRVK--------------------KAYDEKSPV---------FFGVNLGKNKATDDARL-----DYEIGVNYFGAHCDYLVINVSSPNTPGLRSMQSKDSLKKLMDTVHDAVKRLDLEKQPKVLLKIAPDL-IDVEKKDIAEIAlnKKYGIDGLIVSNTTISRPESL---------QSQNKDQIGGLSGEPVKEISTECVRQMYKLTNGA--------------------------------------------IPIVGCGGVSSGADAYEKIRAGSSLVQLYSAMVYQGFPVVGRVKRELAELLK-
>UniRef100_A0A962FBZ8	330	0.313	2.209E-95	0	417	419	34	359	376
DAETAHKATLRAL----AMGLHPRDKNS--ADPILAQTLWNLEFKNPVGMAAGFDKNAEALDGIFALGFGFVEAGTVTPRPQTGNPRPRVFRDPAARAVINRMGFPNDGMNAFTRHYRAFREKGRNRAG---------------------------IVGINIGKNKDTED-----AAADYLTLIERFAPMADYLAVNVSSPNTPGLRALQGREYLLPMLDALLGRRALVCGPKQPPLLVKFAPDLTQDE-CEDIAKTVLEAGIDGLILTNTTIARPDTLATGF---------AQQQGGLSGAPLRDRATETIRAFYALT--------------------------------------------GGRLPIIGAGGISSATDAYAKIRAGASLVELYTALVYHGPALVGDIKSGLADLLR-
>UniRef100_UPI000873C519	330	0.305	2.209E-95	0	416	419	45	370	388
DAERAHNFAVLA----SKYRLFPKTR--YEDPELLKVKIFGKEFSNPVGIAAGFDKDGKAILGLRDIGFGFVEVGSVTPEPQPGNEQPRVFRLLKDYAVINRYGFNSEGHSEVLKRIENVRQDAQESN----------------------------IIGVNLGKNKSSTDP-----INDYIEGIIKFGPLADYLVINISSPNTPGLRNMQHKEQLKKLLAVLIETRNNLPLKEKPPLLLKLAPDLSY-AEKKDIADVLnqKKCRVDGLIISNTTVERPDSL--------KSVETKNETGGLSGEPLKDMSTRMIADMSKLTGG---------------------------------------------LPIIGVGGISSGQDAYEKIKAGASLVQLYTALVYEGPPIVAKVKKELVELL--
>UniRef100_A0A0D2X459	330	0.312	2.209E-95	0	416	419	41	379	402
DPETAHVMAVR----VAASGLLPTTR--ADAHPSLATTVWGKQFSNPIGLAAGFDKHADCIDAMLGVGFGFVEIGSVTPVAQPGNPKPRVFRLTDDRAVINRYGFNSFGLDYAHDRLSERVAD------------------------PAARGFQHGIVGVNLGKNKTTVD-----AADDYVQGINKLGKFADYIVVNISSPNTPGLRSLQGKQELGALIDRVLVARDRLGlpsqasaavRGRVPPLLVKIAPDLT-PADKEDIASVLMDKKVDGLIVSNTTISRPATLKSPASLT-------QETGGLSGAPLRQLATETVRDMYTLTQG--------------------------------------------RLPIIGVGGVSTGDDAFEKILAGASLVQLYSSIVYDGPGIVPKIQSRLAELL--
>UniRef100_UPI0003F495D4	330	0.358	2.209E-95	0	412	419	81	430	431
DPETGHKLAIRLL-SLPKWA-RPRDMG--VDGKELEAEIFGIPLKNPIGIAAGFDKDAEAIDGLFDLGFGYVEVGSITPEPQPGNPKPRFFRLTEDSAAVNRYGFNSLGHGQALFNLRSRLISFAQSHPSYFPSPLPSNLLPPSG--LPRSLRPGHILAVNLGKNKTSAADS----NEDYVRGVRTLGPYADVVVINVSSPNTPGLRALQGREILKRLLDDVVVERNKIMVDGLPKIAVKVACDLNEDE-LADVASAVRSSGVDGVIVSNTTIRREGL--------GLKSSNASETGGLSGPPLLPYALQAVRTLRPLL--------------------------------------------PPSIPIIGCGGISTASDALSFAHAGCSIIQIYTSFGYRGVGTARLIKDEL------
>UniRef100_UPI001FE3633C	330	0.308	2.209E-95	0	417	419	21	341	438
DPECSHGLALWALK----HNLVPKPEGALDRSPLLECEVFGRKFANPVGLAAGFDKNAEVPNRMLDQGFGFVEIGSVTPEPQPGNRKPRLFRLYSDRAVINRMGFNNDGSAIVATRLRKRARR--------------------------------GILGANLGKNKYAAD-----AADDYAKGVRALGPFADYLVVNVSSPNTPGLRALQGREPLAQLLSAVLAARD--DAAPGVPVLLKVAPDLTED-DKADIASVVLDLKIDGMIVSNTTIDRPVGL---------NSYDQSETGGLSGPPLMAPSTKVLADFYRLTKG--------------------------------------------QVPLIGVGGIASGKDAYEKILNGASLVQLYSALVYHGPGMAQEIKEDLEKRLR-
>UniRef100_A0A8H3H175	330	0.330	2.209E-95	0	417	419	87	422	553
DPEAAHRLALRVLGT----RFTPTD--HGVEDEALNCKLWDIEMPSPVGLAAGFDKDGEAIDGLFGLGFDWVEIGSVTPKPQGGNPKPRVFTLPEDDAMINRYGFPSRGHDLMIARLRTRSRD-----------------SIDSQNTP--ASGPRQVLAVNLGKNKSSPPDSI----ADYLAGVRKFGAQPDvsVLVINVSSPNTPGLRGLQNRGMLEELLEGVCKERDALPRSTLPKIVLKIAPDLD-ELAIQDVAEAVRESGVDGVIVSNTTIQRPN----------LKSGSAQEIGGLSGPPLLPLSLKVLKVLRAHLPAG--------------------------------------------IPIIGCGGISSGADALEFARAGASSIQLYTAFGYSGVGTARRIKDELSDELK-
>UniRef100_A0A854QHB2	330	0.360	2.209E-95	0	417	419	59	414	589
DPEQGHRLAVRVLGW-DKWA-RPRDMGVDGDE--LQAELFGMHLKNPVGIAAGFDKDAEAIDGLFDLGFGYVEVGSVTPEPQPGNPKPRFFRLEEDDACINRYGFNSLGHGHALARLRLRLAKFAHDHP-SLFPSPLPANLVPPAGLP-RSLRAGQLLAVNLGKNKASDADS----NDDYIRGVRTLGPYADVVVINVSSPNTPGLRALQGKQQLERLLNDVVDERNKIAHGTGlPKIAVKVASDLSEDE-LADVASAVRSSGVEGVIVSNTTIRRKEL--------NLISGNQDQIGGLSGKPLFPYALNALKTLRPLL--------------------------------------------PPSIPIIGCGGISSGSDALTMANAGASIVQVYTSFGFRGVGTPRLIKDEITERLK-
>UniRef100_Q55W31	330	0.353	2.209E-95	0	417	419	73	428	591
DPEQGHKLAVRVL----AWDKWARPRDMGVDGAELQAELFGMHLKNPVGIAAGFDKDAEAIDGLFDLGFGYVEVGSVTPEPQPGNPKPRFFRLEEDDACINRYGFNSLGHGHALARLRLRLAKFAQDHP-SLFPSPLPANLVPPAGLP-RSLRAGQLLAVNLGKNKASDPDS----NDDYIRGVRTLGPFADVVVINVSSPNTPGLRALQGKQQLERLLNDVVEERNKIAQGTGlPKIAVKVASDLSEDE-LADVASAVRSSGVEGVIVSNTTIRRKEL--------NLVSGNQDQIGGLSGKPLFPYALNALKTLRPLL--------------------------------------------PPSVPIIGCGGISSGSDALTMANAGASIVQVYTSFGFRGVGTPRLIKDEITEHLK-
>UniRef100_A0A0P1BFQ2	330	0.314	2.209E-95	1	417	419	184	553	799
-PEEAQKLAIKLL----SMGVMPRDLGT--DDEVLKVELFGKQLSNPIGLAAGFDKQGEAIDGLLNLGWGMVEIGSVTPLAQPGNDLPRYFRLENDRAAINRFGFNSDGHDAVLHRLRERLSRWLHSSGtindvrvpitsgqaadEILARNPDIGPALLDASGLPRSTKPGQLLGINLGKNKSSAAED----VSDYEVGVQSLGRYADFLVINISSPNTPGLRALQRYQTLTRLLSAVVKARDDLP-TPRAPLLVKIAPDLST-QELHDVADAALSAKIDGLIISNTTVSRPETLKSAPHL-------IEETGGLSGPPLKPLALRALQIVR--------------------------------------------ERAGDKLPLVGCGGISSGADALDFARAGASAVELYTSFGYEGVGHPRRIKDELTSLLK-
>UniRef100_UPI000BBBEB5E	329	0.309	3.020E-95	0	416	419	14	333	355
DAETAHGLTIGLLKA----GLVPKQP--VYNPDALKIRLWGREFSNPVGLAAGFDKNAEVPDAMLAQGFGFVEIGSVTPRPQPGNPKPRMFRLPEDRAVINRMGFNNQGLDVVAGHLAARPRM--------------------------------GIVGANLGKNKDTED-----AASDYEKGAARLAPLSDYLVINVSSPNTPGLRALQGRDQLESLVGRTRTALAGAMPSGAPPLLLKIAPDL-AWEDLGDIAAVALDGGLDGLIVSNTTVARPETL---------RSANAGQTGGLSGAPLFESSTAMLRRVYELTQG--------------------------------------------KLPIIGVGGIASGSEAYAKVRAGASLIQLYSAMVYEGPALVTRIKREMAELL--
>UniRef100_A0A653CIS5	329	0.300	3.020E-95	0	416	419	48	373	390
DPEKAHYLAVWA----SEHRIIP--KSHYRDPDLLKVKVFGKEFSNPIGIAAGFDKDGKAILGLKDIGFGFVEVGSVTPEAQPGNEKPRVFRLNDDLAVINRYGFNSEGHNAVLQRI---------SNVRGVKEEIP-------------------IIGVNLGKNKTSAD-----ATNDYVEGIQKFGLLSDYLVINISSPNTPNLRDLQHKENLSKLLRALIEARDNLPISQKPPLLLKLAPDL-SPQERRDIAAILkqKECRVDGLIVCNTTVSRPETLKN--------VKNKNEIGGLSGPPLKDLSTEMIRDMSRLTDG---------------------------------------------IPIIGVGGISSGKDAYEKIKAGASLLQLYTSLAYDGPPVVTKVKKELAELL--
>UniRef100_UPI001D0604DA	329	0.296	3.020E-95	1	416	419	50	374	393
-PEKAHEAVV----FINKYRLLPR--SHYKDPEILNSKFLNLQVPNPVGIAAGFDKHGESVLGLTDIGFGFVEIGSITPKPQEGNPKPRVFRLPEDSAVINRYGFNSDGHDKVLERIEKLR----------------------------NSDKFDGILGINLGKNKESDNP-----IDDYIQGIQKFGKYASYFVINVSSPNTPGLRTLQNEENLKVLLPAVISARNQLDVENKPPILLKLAPDLSQEERksVASILKK-RDCRIDGLIISNTTIARNDLKSIHY---------KNETGGLSGRPLKEKSTQMIKEMYQLTNG--------------------------------------------QIPIIGAGGIFTGHDAYEKIRAGASLIQIYTSFIYHGPPRITRIKEELQQLL--
>UniRef100_A0A482WWN6	329	0.283	3.020E-95	0	417	419	52	377	394
DPELSHKLAV----FVSKYQLIP--QSKYKDPVDLSSGVWHLSFSNPVGVAAGFDKHAEAVVGLSRVGFGFVEIGSVTPLPQPGNPKPRVFRLPDNYAIINRYGFNSEGFDVVYDRLKTLRLNN-----------------------------YKGIIGVNLGKNKTSP-----APIEDYIKGVQKFGHVADYLVINISSPNTPGLRDWQEKEQLRQLLSELVKTRDNLELSPRPLLLLKLAPDLTA-QEVKDIVKVLedKKCRVDGLVISNTTIERDDTLIG---------PHVQEVGGLSGQPLKQRSTEMISQIYKLTKG--------------------------------------------QIPIIGVGGVFTGQDAYEKIKAGASLVQLYTSFVYHGPPRIERIKKELHELLK-
>UniRef100_L8GWX2	329	0.316	3.020E-95	0	416	419	45	399	423
DPEVSHRLAVKS----AALGLTPVDEW--KDDPRLGVTVWGRHFEHPLGLAAGFDKNAEAMEGMLGMGFAFVEVGSVCLKPQPGNPKPRVFRLFDEKAIINRYGFNSDGVLAVAERLDQFRER-------------QKRVIETAADSAKKRGLEKGVVGVNFGKNKdrVMGGTDGEGLGDDYVELMQRLSPYADYLVINISSPNTPNLRLLQSGSELQKILEQVMAEKKRAEAASKsatayPPVLIKIAPDLT-KAQAEDIAAAALKYKVDGIIVSNTTVSRPLRVH-----NEQEETIAKEAGGLSGRPLLEMSTQLLRDMYRLTEG--------------------------------------------RIPLIGVGGISSGKDAYDKIKAGASLVQLYTGLVYEGPGLVGRVKKELVELL--
>UniRef100_UPI0022454BBE	329	0.293	3.020E-95	0	416	419	53	413	434
DAETSHKMAVKA----AKYKLVPKSKI--PPHPVLASRVFDRDFPSPVGLAAGFDKDGEAVDGMLKMGFSFVEVGSVTPYPQPGNEKPRVFRLKEDKAVINRYGFNSEGHDKVYNRLK--VREVEPPVVELLPHFPQmseernmlniNLWTDTTVPDNTRVLKVPGIMGVNLGKNKTSSYP-----VEDYVQGVKKFGKVADYLVINISSPNTPGLRAMQGKDMLDTLLEKVLSERDHI-RGRKPPLLVKIAPDLT-DQDKIDIAEVILNRKesLGGLIISNTTVSRPDSL---------KSPHKDEVGGLSGGPLKDLSTKTISDMYKLTEG--------------------------------------------KVPIIGVGGISSGEDAYDKIKEGASLVQLYTALIYQGPPVIGKINRELSELL--
>UniRef100_A0A8H2WDV3	329	0.335	3.020E-95	0	417	419	87	422	553
DPEVAHRLALRVLGT----RFAPTD--HGVDDEVLKCKLWDIEMPSPVGLAAGFDKDGEAIDGLFGLGFDWVEIGSVTPKPQTGNPKPRVFTLPEDNAMINRYGFPSRGHDLMLARLRSRSKD------------------SVEPQVSPTS-GPRQVLAVNLGKNKSSPPDSI----ADYLAGVRRFGvqPDVSVLVINVSSPNTPGLRGLQNRGMLEELLDGVCKERDALPRSTLPKIVLKIAPDLD-ELAIQDVAEAVRESGVDGVIVSNTTIQRP----------KLQSVSSQEIGGLSGPPLLPLSLKAVKVLRAHL--------------------------------------------PASIPIIGCGGISSGADVLEFARAGANSIQLYTAFGYTGVGTARRIKDELSDELR-
>UniRef100_A0A8H3E6N1	329	0.338	3.020E-95	0	417	419	87	423	557
DPENAHRLALRVLGT----PFAPTD--HGENDQVLKCKLWDIEMPSPVGLAAGFDKDGEAIDGLFGLGFDWVEIGSVTPKPQSGNPKPRVFTLPEDDSMINRYGFPSRGHDLMLARLRSRSKTPSFDE------------------QATSSTEPRQVLAVNLGKNKSSPPDSI----ADYVAGVKRFGIHPDisVLVINVSSPNTPGLRGLQNRGMLEELLGAVCKERDALPRLPLPKIVLKIAPDLD-ELAVQDVAEAVRESGADGVIVSNTTIQRPN----------LKSASAQEVGGLSGPPLFPLSLKALKVLRAHL--------------------------------------------PASIPIIGCGGISSGADALEFARAGASSIQLYTAFGYGGVGTARRIKDELTNELK-
>UniRef100_UPI0010748A73	329	0.318	4.129E-95	1	417	419	15	334	350
-PEKAHGLAISALKN----GILP--KTSAVEDPVLVQTLWGMDFQNPVGLAAGFDKNGEVPDAILNQGFGFTEVGSVTPLAQPGNPKPRLFRLSDDKAVINRMGFNNEGLDAVAARLRARQRV--------------------------------GIVGANLGKNKTQED-----AVADYVAGTKALAPLSDYLVVNVSSPNTPGLRALQGKDQLIALLAPVLEARNSVVNTGKAPLLLKVAPDLT-DEDKADIVEAALETGIDGMIVSNTTIERPDTL---------KSADKGEGGGLSGQPLFEPSTQVLKEIAKLVDG--------------------------------------------RFPIIGVGGISNADQAYAKIRAGASLVQLYSALVYGGLELVGEINRGLITRLK-
>UniRef100_UPI0021473654	329	0.302	4.129E-95	0	417	419	45	369	387
DPEKAHNLAI----FCSKHRLLP--KAVYKDPNSLKIELFNKTFKNPLGIAAGFDKNGEAVLGLRDIGFGFIEIGSVTPLPQPGNEKPRVFRLNEDKAVINRYGFNSDGHDVVYERIKEIKK-----------------------------MGFDGVLGVNLGKNKLSPDP-----INDYILGIKKFGPIADYLVINISSPNTPGLRNMQSKEIFQKLLCAAVSARNSLKE--KPPLLIKLAPDL-SFEERRNIAQVLmrPDCAVDGLIISNTTVERPDSL--------MNESSKEETGGLSGKPLKNMSTTMIAEMRELTQG--------------------------------------------KIPIIGVGGISTGLDAYEKIKAGASVVQIYTSMVYDGPPIVTKIKSELDDLLK-
>UniRef100_A0A6P7T9J9	329	0.309	4.129E-95	1	416	419	52	406	426
-PENAHRFGV----ALAKYRLFGR--SSVADPAILNTKVWDLEFRNPVGVAAGFDKHGEAVDGLLKIGFGFVEVGSITPKPQPGNPKPRVFRLDEDCAVINRYGFNSDGHEVVYNRLMERNEKTVKINSLIDDSRNMLNLnfWADKFNSFTSQHKEPGILGINLGKNKTS-----ENSEQDYASGVSLFGQLADFLVVNISSPNTPGLRNLQGRENLEKLIDRVLLERDQLKCERKPPILVKIAPDLT-ESDRQDIAHVVmrEHSLIDGLIISNTTVSRDKSLI---------SKNRKETGGLSGVPLREMSTQILSDMYSLTQG--------------------------------------------KIPIIGVGGISSGKDAYDKIRAGASLVELYTVMTYQGPVVVNRIKRELAELL--
>UniRef100_A0A7E4V007	329	0.305	4.129E-95	0	414	419	78	404	428
DGETSHQWAVR----MAKWGVLPKCGENLKEYDSLKTDVFGKQFSNPIGIAAGFDKDGEAIRNLRRSGIGFVEVGSITPRPQLGNPKPRVFRLAEDEGVINRYGFNSKGAGPISEIIKK----------------------QYEPEHPVA-------VGINLGKNKTSAD-----AATDYEIGIERFAPLADYLVVNVSSPNTPGLRALQSKKELGKLLQSVKDAldVKEKEIGRRPPLLLKIAPDLTY-RDKHDIAQLAidKSYGIDGLIVSNTTITRPETL---------QSPNKTETGGLSGRPVREISTEVVGEMYQLT--------------------------------------------GGKVPIVGCGGVSSGQDAYEKIRAGASLVQLYTALVYQGFPVIGRVKRELAE----
>UniRef100_A3LPT0	329	0.330	4.129E-95	0	417	419	75	429	445
DGEQGHKLGILFMK----LGVSPRLYNEYNTDqtDILGVNVFGTRLRTPIGLAAGLDKDGEAIEALFNSGFSYVEIGSITPLPQPGNPQPRFFRLPRDDAVINRYGFNSTGHFNVLANLKIR---------FNKLLNSFETSHSAEISPPSNAFRDGKLLGINLGKNKTGDE------VEDYVKGVNRLGPYADVLVVNVSSPNTPGLRDLQNEKKLTHLLTSVVKERNVLGtnlLGKKPPVLVKVAPDLTEPE-IESIANSAKDAKVDGIIISNTTIQRPAE-----SMLTTDKELINQTGGLSGKPLKPFSLKALRILRKYT-------------------------------------------KDSDLVLIGCGGISSGKDALEFGKAGATFIQFYTSFAYKGPGLPAKIRDELADELK-
>UniRef100_A0A5M3MJS2	329	0.334	4.129E-95	0	413	419	81	417	499
DAETSHKIAVKVLRS----GLGPRDP--LTDDERLQCEFLGQKLHNPIGLAAGFDKDGEAVDGLLNLGFSWVEIGSVTPKPQPGNPRPRVFHLPDDAALINRYGFPSDGSVSVLTRLRARIPKFTQVDESS-----------------TAALRPGAILAVNLGKNKTSPADS----VDDFVSGVWTFGPVADVLVVNVSSPNTPGLRGLQNRELLDELLKQVTEARDALPPspitSRRPRLVLKLAPDLEEFQTI-EIAEVIRHSGVDGVIVSNTTVARPSNLLD---------ANKVEVGGLSGVPLKSFALRTLKTLR--------------------------------------------SNLPANIPIIGCGGISSGADALEYARAGASLVQVYTSFGYDGAGMCRRIKDELA-----
>UniRef100_A0A5B1R216	329	0.344	4.129E-95	0	416	419	70	420	502
DAETSHRLAVRALGN----GLGPKDR--VEDDERLRAELWGITLSNPVGLAAGFDKDGEAIDaGLFDLGFSWVEIGSVTPKPQPGNPRPRVFHLPEDSALINRYGFPSQGHTSVLSRLRARLPAF-----FPLE----------EQERTPASLQPGKMLAVNLGKNKTSALES----PDDFVAGVKTFALYADALVINVSSPNTPGLRyvvptlffaGLQKREVLLNLLQSVIHARDdaSFSRHRKPKLILKIAPDL-GPTELEDIAEAVSQTpGIDGVIVSNTTVQRPATLI---------NPNKVQQGGLSGAPLQPLSLTALRTLR--------------------------------------------ARLPADIPLIGCGGISTGADALKFAEAGASFIQVYTGFGYDGPGTCRRIKDELAAEL--
>UniRef100_A0A7S0SG94	329	0.287	4.129E-95	1	413	419	156	541	567
-PETAHNLGISFLAA----GIYPREY--RPDPPSLAVERWGLRFSNPLGLAAGFDKDARAFPALLDMGFGFVEIGSVTPLAQPGNPKPRCFRLPEHRAVINRYGFNNDGHESAKGRLDTYRRDghplqrkpkvEADQKETKKKRSSKQLAADEEAAAATRQaaaaaeeadaargmrihlfsgekneIKVSGPLGVNLGKNKLTPEAS---AADDYVVGVTNLGHTADYIVVNVSSPNTPGLRNLQSKQHLEGLMRRVIQARDGLEGCHRPPVLLKIAPDIT-QADMVDIAAAATATKVDGIIVSNTTIAR--------STEIAEHKHGSELGGLSGAPLLDASTQVLSEMYKLTKG--------------------------------------------SIPLIGCGGVSDGKDAYRKIRAGASLVQVYTAFAYQGPAMLPKMKAELA-----
>UniRef100_A0A1E3IN33	329	0.354	4.129E-95	1	417	419	78	431	604
-PEEGHKLAVRLLG-LPKWA-RPRDIGYDGEE--LQSELFGFKLKNPIGIAAGFDKDADAIDGLFDLGFGYVEVGSVTPEPQPGNARPRFFRLEEDDAAINRYGFNSLGHGHVLARLRARILKFSLEHPSLFPSPLSSNPLPPPN--LPRSLRPGQLLAVNLGKNKMSAADS----NEDYVRGVRTIGPYADVVVINVSSPNTPGLRALQGKEQLQKLLTEVVEERNKIVQSGLPKIAVKITCDLTEDE-LADVASAVRSSGVEGVIVSNTTIRRKEL--------KLRSAYQDEMGGLSGKPLFPYALQALHDLRPLL--------------------------------------------PPSIPIIGCGGVSTGSDALAMAHAGATVIQVYTSFGYRGVGTPRLIKDEISESLK-
>UniRef100_W6KAS5	329	0.298	5.644E-95	1	416	419	16	332	350
-PESAHGMALRALRR----GMTPRPAAVVAE--NLQRTLWGLDFPNPVGLAAGFDKDGEVPDQVLDLGFGFTEVGSITPEPQPGNPQPRLFRLIEDRGVINRMGFNSKGLEIARQNLSARPRR--------------------------------GIVGVNLGKNKTSPD-----AAADYIRGVEILGPLADYLVVNVSSPNTPGLRALQGREELSHLLSAVKAARDGLQ--TQPPLLLKIAPDLT-DEDKADTAAVVLDLAIDGLIATNTTITRPDSL---------SAASRTEIGGLSGQPLTDLATRVLSDMYKLTEG--------------------------------------------KLPLIGVGGIANGRQAYARIRAGASLIQIYSAMIYEGPGLAARINRELSDLL--
>UniRef100_A0A972WLX2	329	0.331	5.644E-95	0	412	419	15	332	355
DPETAHGWAIEALRR----GWVPR--PAPVEDPRLQVELWGNTFASPVGLAAGFDKNAVVPDAMLRQGFSFVEVGGVTPRPQPGNPRPRLFRLSEDRAVITRFGFNNNGMEAMARQLAGRTAKAA------------------------------GWVGINFGKNKET-----ENAVDDYVTGINHLARYADFIVVNVSSPNTPGLRALQGKQPLAQLMRAVRQAVDGQNLKKVPPLLLKVAPDLTAD-DKRDIAAVVREEAVDGLIATNTTIERPATL---------KSRHRTESGGLSGQPLFAASTAVLADFYRLTDGA--------------------------------------------IPLIGVGGIGSGQQAYAKIRAGASLVQLYSALVYQGPGIAHRINREL------
>UniRef100_A0A1B6G2N7	329	0.293	5.644E-95	1	413	419	50	371	391
-PETAHNVGV----LTSKFKLLPRSR--YIDSQALTTEVWGLKFKNPVGMAAGFDKQGEAVEGLHDIGFGFVEIGSVTPNPQPGNEKPRVFRLVENSAIINRYGFNSDGHDKVYERLQSLKQNESFR----------------------------GVIGVNLGKNKDSTDP-----VNDYIKGIEKFGSVADYIVINISSPNTPGLRDWQRKEQLEELLRKVLVARNSLRNMVKPPLLLKLAPDLSS-QEKKDIVEVLtkPECRVDGLIISNTTVGRSSDLSG---------PHAQETGGLSGRPLSILSTQLISEMYTATKG--------------------------------------------KIPIIGVGGIFTGEDAYNKILAGASLIQLYTAFTYHGPPRITRIKKELE-----
>UniRef100_A0A550CKR6	329	0.345	5.644E-95	0	412	419	77	411	474
DPETGHKLAVQGL----RCGLGPTDR--VPDDESLTVELWGRTLKNPVGLAAGFDKDGEAVDGLLDLGFCWVEIGSVTPRPQSGNPRPRFFHLSEDDAVINRYGFPSQGHASVLSRLRARIPSFLFPE----QDTA--------------TFRPGTLLAVNLGKNKDAPLDS----VDDFVAGVRAFGTSADVLVVNVSSPNTPGLRGLQERDLLQKLLSGVSEARTKLPAsdlvPSGPKLLLKLSPDLTA-TQLTDIADVVRNSAVDGVIVSNTTIQRPAGLRD---------PQRAEAGGLSGPPLKPIALAAVRILRSQL--------------------------------------------PASVPIIGCGGISSGADALEYARAGATMVQIYTAFGYDGTGTVRRIKDEI------
>UniRef100_A0A8H6ZX45	329	0.327	5.644E-95	0	416	419	80	419	499
DAETGHKLAVKVLRS----GLGPRD--VVADDDRLKFQLWGKEISNPVGLAAGFDKDGEAIDGLLGLGFSWVEIGSVTPKPQPGNPRPRVFHLSEDSALINRYGFPSQGHASVLSRLRARIPAFLAPETE-----------------TSASLKRGAVLAVNLGKNKDSPVDS----VDDFVAGVRTFGPYSDALVVNVSSPNTPGLRGLQDRQSLEQLLSRVTKARDEVATanivSQRPRILLKIAPDLD-ELQLTEMAEVIRNSDIDGVIVSNTTIKRPSHL---------HSANALETGGLSGAPLKPLTLAALKTLR--------------------------------------------ANLPATIPIIGCGGISTGSDALEYAKAGASLVQVYTGFGYDGVGSCRRIKDQLVEEL--
>UniRef100_W2TB71	329	0.285	5.644E-95	0	417	419	50	380	547
DGETAHNLAIKA----ASWGLLPRFGPNRKEYPELECEFLGKHLSNPIGLAAGFDKNGEAIRPLAEqSGFGLIEVGSITPIPQPGNPKPRVFRLLEDEGVINRYGFNSDGATKVLKRVKAARAHW---------------------------RNKSAVFGINLGKNKTTGDAKV-----DYEIGINYFAPYCDYLVINVSSPNTPGLRSMQKKSDLENLLLHTNYVIDAMKLDTRPKVLLKIAPDL-IDSERKDIAQVVIDpkYGVDGLIVSNTTISRPEGLA---------SEHKTEAGGLSGAPLRQLSTECVREMYRFTKG--------------------------------------------QIPIIGCGGIASGEDAYEKIRAGASVVQLYSAFVFQGFPVIGKVVSQISSLRK-
>UniRef100_A0A6L2P8W7	329	0.317	5.644E-95	1	414	419	494	816	839
[truncated: 5,666,343 more chars]
