# Supplementary material for: Aspergillus fumigatus strains that evolve resistance to the agrochemical fungicide ipflufenoquin in vitro are also resistant to olorofim
Source: Nat Microbiol. 2023 Dec 27;9(1):29–34. doi: 10.1038/s41564-023-01542-4 (PMC10769868; doi:10.1038/s41564-023-01542-4)
Supplement: Supplementary file 3 — Alphafold2 model of DHODH. [file 41564_2023_1542_MOESM3_ESM.zip › DHODH_D111_L523_wt/DHODH_D111_L523_wt.pdb]

MODEL     1                                                                     
ATOM      1  N   ASP A   1      -6.129 -23.422  -9.750  1.00 89.75           N  
ATOM      2  CA  ASP A   1      -5.559 -22.250 -10.422  1.00 89.75           C  
ATOM      3  C   ASP A   1      -5.406 -21.078  -9.453  1.00 89.75           C  
ATOM      4  CB  ASP A   1      -6.426 -21.844 -11.609  1.00 89.75           C  
ATOM      5  O   ASP A   1      -6.352 -20.734  -8.750  1.00 89.75           O  
ATOM      6  CG  ASP A   1      -5.988 -20.531 -12.242  1.00 89.75           C  
ATOM      7  OD1 ASP A   1      -4.961 -20.516 -12.953  1.00 89.75           O  
ATOM      8  OD2 ASP A   1      -6.676 -19.516 -12.023  1.00 89.75           O  
ATOM      9  N   ALA A   2      -4.250 -20.438  -9.211  1.00 94.56           N  
ATOM     10  CA  ALA A   2      -3.902 -19.406  -8.242  1.00 94.56           C  
ATOM     11  C   ALA A   2      -4.777 -18.172  -8.422  1.00 94.56           C  
ATOM     12  CB  ALA A   2      -2.428 -19.047  -8.359  1.00 94.56           C  
ATOM     13  O   ALA A   2      -5.242 -17.578  -7.441  1.00 94.56           O  
ATOM     14  N   GLU A   3      -5.031 -17.812  -9.648  1.00 95.56           N  
ATOM     15  CA  GLU A   3      -5.844 -16.625  -9.891  1.00 95.56           C  
ATOM     16  C   GLU A   3      -7.301 -16.859  -9.508  1.00 95.56           C  
ATOM     17  CB  GLU A   3      -5.754 -16.203 -11.359  1.00 95.56           C  
ATOM     18  O   GLU A   3      -7.941 -15.992  -8.914  1.00 95.56           O  
ATOM     19  CG  GLU A   3      -6.473 -14.891 -11.672  1.00 95.56           C  
ATOM     20  CD  GLU A   3      -6.121 -14.328 -13.039  1.00 95.56           C  
ATOM     21  OE1 GLU A   3      -6.816 -13.398 -13.508  1.00 95.56           O  
ATOM     22  OE2 GLU A   3      -5.145 -14.820 -13.648  1.00 95.56           O  
ATOM     23  N   GLU A   4      -7.887 -18.016  -9.844  1.00 95.81           N  
ATOM     24  CA  GLU A   4      -9.242 -18.359  -9.422  1.00 95.81           C  
ATOM     25  C   GLU A   4      -9.359 -18.359  -7.902  1.00 95.81           C  
ATOM     26  CB  GLU A   4      -9.648 -19.719  -9.992  1.00 95.81           C  
ATOM     27  O   GLU A   4     -10.344 -17.859  -7.352  1.00 95.81           O  
ATOM     28  CG  GLU A   4     -11.109 -20.062  -9.773  1.00 95.81           C  
ATOM     29  CD  GLU A   4     -11.523 -21.375 -10.430  1.00 95.81           C  
ATOM     30  OE1 GLU A   4     -12.734 -21.703 -10.414  1.00 95.81           O  
ATOM     31  OE2 GLU A   4     -10.633 -22.062 -10.969  1.00 95.81           O  
ATOM     32  N   ALA A   5      -8.422 -18.984  -7.219  1.00 95.12           N  
ATOM     33  CA  ALA A   5      -8.406 -19.000  -5.758  1.00 95.12           C  
ATOM     34  C   ALA A   5      -8.445 -17.578  -5.195  1.00 95.12           C  
ATOM     35  CB  ALA A   5      -7.180 -19.750  -5.242  1.00 95.12           C  
ATOM     36  O   ALA A   5      -9.148 -17.312  -4.223  1.00 95.12           O  
ATOM     37  N   HIS A   6      -7.668 -16.703  -5.773  1.00 95.00           N  
ATOM     38  CA  HIS A   6      -7.652 -15.305  -5.367  1.00 95.00           C  
ATOM     39  C   HIS A   6      -9.039 -14.672  -5.504  1.00 95.00           C  
ATOM     40  CB  HIS A   6      -6.633 -14.516  -6.191  1.00 95.00           C  
ATOM     41  O   HIS A   6      -9.531 -14.039  -4.570  1.00 95.00           O  
ATOM     42  CG  HIS A   6      -6.625 -13.047  -5.891  1.00 95.00           C  
ATOM     43  CD2 HIS A   6      -7.219 -12.008  -6.523  1.00 95.00           C  
ATOM     44  ND1 HIS A   6      -5.934 -12.508  -4.828  1.00 95.00           N  
ATOM     45  CE1 HIS A   6      -6.109 -11.203  -4.812  1.00 95.00           C  
ATOM     46  NE2 HIS A   6      -6.883 -10.867  -5.832  1.00 95.00           N  
ATOM     47  N   HIS A   7      -9.695 -14.859  -6.637  1.00 95.50           N  
ATOM     48  CA  HIS A   7     -11.008 -14.281  -6.883  1.00 95.50           C  
ATOM     49  C   HIS A   7     -12.047 -14.828  -5.910  1.00 95.50           C  
ATOM     50  CB  HIS A   7     -11.453 -14.539  -8.328  1.00 95.50           C  
ATOM     51  O   HIS A   7     -12.883 -14.070  -5.395  1.00 95.50           O  
ATOM     52  CG  HIS A   7     -10.695 -13.742  -9.336  1.00 95.50           C  
ATOM     53  CD2 HIS A   7      -9.906 -12.656  -9.203  1.00 95.50           C  
ATOM     54  ND1 HIS A   7     -10.727 -14.031 -10.688  1.00 95.50           N  
ATOM     55  CE1 HIS A   7      -9.969 -13.156 -11.336  1.00 95.50           C  
ATOM     56  NE2 HIS A   7      -9.461 -12.312 -10.453  1.00 95.50           N  
ATOM     57  N   ILE A   8     -11.961 -16.141  -5.660  1.00 96.31           N  
ATOM     58  CA  ILE A   8     -12.891 -16.766  -4.723  1.00 96.31           C  
ATOM     59  C   ILE A   8     -12.695 -16.172  -3.332  1.00 96.31           C  
ATOM     60  CB  ILE A   8     -12.703 -18.297  -4.676  1.00 96.31           C  
ATOM     61  O   ILE A   8     -13.672 -15.867  -2.637  1.00 96.31           O  
ATOM     62  CG1 ILE A   8     -13.211 -18.938  -5.973  1.00 96.31           C  
ATOM     63  CG2 ILE A   8     -13.414 -18.891  -3.457  1.00 96.31           C  
ATOM     64  CD1 ILE A   8     -12.836 -20.406  -6.133  1.00 96.31           C  
ATOM     65  N   GLY A   9     -11.453 -15.992  -2.959  1.00 95.12           N  
ATOM     66  CA  GLY A   9     -11.164 -15.414  -1.659  1.00 95.12           C  
ATOM     67  C   GLY A   9     -11.719 -14.008  -1.497  1.00 95.12           C  
ATOM     68  O   GLY A   9     -12.352 -13.695  -0.486  1.00 95.12           O  
ATOM     69  N   VAL A  10     -11.492 -13.148  -2.453  1.00 95.81           N  
ATOM     70  CA  VAL A  10     -11.977 -11.773  -2.412  1.00 95.81           C  
ATOM     71  C   VAL A  10     -13.500 -11.758  -2.365  1.00 95.81           C  
ATOM     72  CB  VAL A  10     -11.469 -10.961  -3.627  1.00 95.81           C  
ATOM     73  O   VAL A  10     -14.094 -11.039  -1.555  1.00 95.81           O  
ATOM     74  CG1 VAL A  10     -12.195  -9.617  -3.719  1.00 95.81           C  
ATOM     75  CG2 VAL A  10      -9.961 -10.750  -3.541  1.00 95.81           C  
ATOM     76  N   GLU A  11     -14.141 -12.570  -3.207  1.00 96.81           N  
ATOM     77  CA  GLU A  11     -15.594 -12.641  -3.230  1.00 96.81           C  
ATOM     78  C   GLU A  11     -16.141 -13.133  -1.894  1.00 96.81           C  
ATOM     79  CB  GLU A  11     -16.078 -13.555  -4.363  1.00 96.81           C  
ATOM     80  O   GLU A  11     -17.156 -12.617  -1.401  1.00 96.81           O  
ATOM     81  CG  GLU A  11     -17.578 -13.586  -4.531  1.00 96.81           C  
ATOM     82  CD  GLU A  11     -18.188 -12.219  -4.816  1.00 96.81           C  
ATOM     83  OE1 GLU A  11     -19.406 -12.047  -4.621  1.00 96.81           O  
ATOM     84  OE2 GLU A  11     -17.422 -11.320  -5.238  1.00 96.81           O  
ATOM     85  N   ALA A  12     -15.500 -14.125  -1.338  1.00 96.44           N  
ATOM     86  CA  ALA A  12     -15.922 -14.648  -0.041  1.00 96.44           C  
ATOM     87  C   ALA A  12     -15.836 -13.570   1.037  1.00 96.44           C  
ATOM     88  CB  ALA A  12     -15.078 -15.859   0.349  1.00 96.44           C  
ATOM     89  O   ALA A  12     -16.766 -13.391   1.820  1.00 96.44           O  
ATOM     90  N   LEU A  13     -14.727 -12.805   1.120  1.00 96.31           N  
ATOM     91  CA  LEU A  13     -14.578 -11.742   2.109  1.00 96.31           C  
ATOM     92  C   LEU A  13     -15.633 -10.664   1.910  1.00 96.31           C  
ATOM     93  CB  LEU A  13     -13.180 -11.125   2.023  1.00 96.31           C  
ATOM     94  O   LEU A  13     -16.219 -10.172   2.881  1.00 96.31           O  
ATOM     95  CG  LEU A  13     -12.031 -11.977   2.566  1.00 96.31           C  
ATOM     96  CD1 LEU A  13     -10.688 -11.320   2.242  1.00 96.31           C  
ATOM     97  CD2 LEU A  13     -12.180 -12.180   4.070  1.00 96.31           C  
ATOM     98  N   LYS A  14     -15.836 -10.359   0.677  1.00 96.88           N  
ATOM     99  CA  LYS A  14     -16.828  -9.344   0.337  1.00 96.88           C  
ATOM    100  C   LYS A  14     -18.219  -9.758   0.791  1.00 96.88           C  
ATOM    101  CB  LYS A  14     -16.828  -9.070  -1.168  1.00 96.88           C  
ATOM    102  O   LYS A  14     -18.922  -8.992   1.443  1.00 96.88           O  
ATOM    103  CG  LYS A  14     -17.766  -7.945  -1.597  1.00 96.88           C  
ATOM    104  CD  LYS A  14     -17.672  -7.691  -3.096  1.00 96.88           C  
ATOM    105  CE  LYS A  14     -18.656  -6.621  -3.539  1.00 96.88           C  
ATOM    106  NZ  LYS A  14     -18.594  -6.383  -5.012  1.00 96.88           N  
ATOM    107  N   THR A  15     -18.672 -10.961   0.474  1.00 97.62           N  
ATOM    108  CA  THR A  15     -20.000 -11.461   0.781  1.00 97.62           C  
ATOM    109  C   THR A  15     -20.188 -11.641   2.285  1.00 97.62           C  
ATOM    110  CB  THR A  15     -20.266 -12.805   0.069  1.00 97.62           C  
ATOM    111  O   THR A  15     -21.188 -11.211   2.852  1.00 97.62           O  
ATOM    112  CG2 THR A  15     -21.656 -13.344   0.418  1.00 97.62           C  
ATOM    113  OG1 THR A  15     -20.188 -12.609  -1.348  1.00 97.62           O  
ATOM    114  N   LEU A  16     -19.234 -12.211   2.928  1.00 97.94           N  
ATOM    115  CA  LEU A  16     -19.312 -12.445   4.363  1.00 97.94           C  
ATOM    116  C   LEU A  16     -19.375 -11.133   5.133  1.00 97.94           C  
ATOM    117  CB  LEU A  16     -18.125 -13.281   4.840  1.00 97.94           C  
ATOM    118  O   LEU A  16     -20.062 -11.031   6.156  1.00 97.94           O  
ATOM    119  CG  LEU A  16     -18.094 -14.742   4.395  1.00 97.94           C  
ATOM    120  CD1 LEU A  16     -16.766 -15.383   4.754  1.00 97.94           C  
ATOM    121  CD2 LEU A  16     -19.250 -15.516   5.027  1.00 97.94           C  
ATOM    122  N   TYR A  17     -18.656 -10.148   4.691  1.00 96.69           N  
ATOM    123  CA  TYR A  17     -18.672  -8.828   5.320  1.00 96.69           C  
ATOM    124  C   TYR A  17     -20.078  -8.234   5.285  1.00 96.69           C  
ATOM    125  CB  TYR A  17     -17.688  -7.883   4.633  1.00 96.69           C  
ATOM    126  O   TYR A  17     -20.547  -7.668   6.277  1.00 96.69           O  
ATOM    127  CG  TYR A  17     -17.516  -6.559   5.340  1.00 96.69           C  
ATOM    128  CD1 TYR A  17     -18.156  -5.410   4.871  1.00 96.69           C  
ATOM    129  CD2 TYR A  17     -16.734  -6.457   6.477  1.00 96.69           C  
ATOM    130  CE1 TYR A  17     -18.000  -4.191   5.516  1.00 96.69           C  
ATOM    131  CE2 TYR A  17     -16.562  -5.238   7.133  1.00 96.69           C  
ATOM    132  OH  TYR A  17     -17.047  -2.908   7.293  1.00 96.69           O  
ATOM    133  CZ  TYR A  17     -17.203  -4.113   6.645  1.00 96.69           C  
ATOM    134  N   LYS A  18     -20.797  -8.352   4.211  1.00 95.62           N  
ATOM    135  CA  LYS A  18     -22.156  -7.836   4.055  1.00 95.62           C  
ATOM    136  C   LYS A  18     -23.094  -8.414   5.109  1.00 95.62           C  
ATOM    137  CB  LYS A  18     -22.688  -8.141   2.654  1.00 95.62           C  
ATOM    138  O   LYS A  18     -24.000  -7.727   5.586  1.00 95.62           O  
ATOM    139  CG  LYS A  18     -22.047  -7.312   1.551  1.00 95.62           C  
ATOM    140  CD  LYS A  18     -22.641  -7.641   0.187  1.00 95.62           C  
ATOM    141  CE  LYS A  18     -21.984  -6.836  -0.922  1.00 95.62           C  
ATOM    142  NZ  LYS A  18     -22.516  -7.207  -2.268  1.00 95.62           N  
ATOM    143  N   TYR A  19     -22.797  -9.633   5.520  1.00 96.62           N  
ATOM    144  CA  TYR A  19     -23.688 -10.328   6.445  1.00 96.62           C  
ATOM    145  C   TYR A  19     -23.141 -10.312   7.859  1.00 96.62           C  
ATOM    146  CB  TYR A  19     -23.922 -11.773   5.988  1.00 96.62           C  
ATOM    147  O   TYR A  19     -23.688 -10.953   8.758  1.00 96.62           O  
ATOM    148  CG  TYR A  19     -24.703 -11.883   4.703  1.00 96.62           C  
ATOM    149  CD1 TYR A  19     -26.078 -11.664   4.676  1.00 96.62           C  
ATOM    150  CD2 TYR A  19     -24.062 -12.211   3.508  1.00 96.62           C  
ATOM    151  CE1 TYR A  19     -26.812 -11.773   3.492  1.00 96.62           C  
ATOM    152  CE2 TYR A  19     -24.781 -12.312   2.318  1.00 96.62           C  
ATOM    153  OH  TYR A  19     -26.859 -12.203   1.146  1.00 96.62           O  
ATOM    154  CZ  TYR A  19     -26.141 -12.094   2.320  1.00 96.62           C  
ATOM    155  N   GLY A  20     -21.969  -9.602   8.023  1.00 96.44           N  
ATOM    156  CA  GLY A  20     -21.375  -9.523   9.344  1.00 96.44           C  
ATOM    157  C   GLY A  20     -20.703 -10.812   9.781  1.00 96.44           C  
ATOM    158  O   GLY A  20     -20.562 -11.078  10.977  1.00 96.44           O  
ATOM    159  N   LEU A  21     -20.344 -11.742   8.844  1.00 97.19           N  
ATOM    160  CA  LEU A  21     -19.750 -13.047   9.133  1.00 97.19           C  
ATOM    161  C   LEU A  21     -18.297 -13.094   8.680  1.00 97.19           C  
ATOM    162  CB  LEU A  21     -20.547 -14.164   8.453  1.00 97.19           C  
ATOM    163  O   LEU A  21     -17.703 -14.172   8.586  1.00 97.19           O  
ATOM    164  CG  LEU A  21     -22.016 -14.305   8.875  1.00 97.19           C  
ATOM    165  CD1 LEU A  21     -22.703 -15.352   8.016  1.00 97.19           C  
ATOM    166  CD2 LEU A  21     -22.109 -14.664  10.352  1.00 97.19           C  
ATOM    167  N   HIS A  22     -17.703 -11.992   8.320  1.00 95.62           N  
ATOM    168  CA  HIS A  22     -16.344 -11.938   7.789  1.00 95.62           C  
ATOM    169  C   HIS A  22     -15.312 -12.180   8.883  1.00 95.62           C  
ATOM    170  CB  HIS A  22     -16.094 -10.586   7.121  1.00 95.62           C  
ATOM    171  O   HIS A  22     -15.547 -11.852  10.047  1.00 95.62           O  
ATOM    172  CG  HIS A  22     -16.203  -9.422   8.062  1.00 95.62           C  
ATOM    173  CD2 HIS A  22     -15.242  -8.625   8.602  1.00 95.62           C  
ATOM    174  ND1 HIS A  22     -17.406  -8.969   8.547  1.00 95.62           N  
ATOM    175  CE1 HIS A  22     -17.188  -7.938   9.352  1.00 95.62           C  
ATOM    176  NE2 HIS A  22     -15.883  -7.715   9.398  1.00 95.62           N  
ATOM    177  N   PRO A  23     -14.148 -12.812   8.461  1.00 94.25           N  
ATOM    178  CA  PRO A  23     -13.047 -12.891   9.430  1.00 94.25           C  
ATOM    179  C   PRO A  23     -12.547 -11.516   9.867  1.00 94.25           C  
ATOM    180  CB  PRO A  23     -11.961 -13.648   8.664  1.00 94.25           C  
ATOM    181  O   PRO A  23     -12.461 -10.602   9.047  1.00 94.25           O  
ATOM    182  CG  PRO A  23     -12.273 -13.422   7.223  1.00 94.25           C  
ATOM    183  CD  PRO A  23     -13.758 -13.234   7.082  1.00 94.25           C  
ATOM    184  N   ARG A  24     -12.352 -11.328  11.141  1.00 95.19           N  
ATOM    185  CA  ARG A  24     -11.883 -10.062  11.688  1.00 95.19           C  
ATOM    186  C   ARG A  24     -11.000 -10.281  12.906  1.00 95.19           C  
ATOM    187  CB  ARG A  24     -13.070  -9.164  12.047  1.00 95.19           C  
ATOM    188  O   ARG A  24     -11.000 -11.367  13.492  1.00 95.19           O  
ATOM    189  CG  ARG A  24     -13.961  -9.727  13.141  1.00 95.19           C  
ATOM    190  CD  ARG A  24     -15.258  -8.953  13.273  1.00 95.19           C  
ATOM    191  NE  ARG A  24     -16.281  -9.445  12.352  1.00 95.19           N  
ATOM    192  NH1 ARG A  24     -17.797  -7.773  12.805  1.00 95.19           N  
ATOM    193  NH2 ARG A  24     -18.312  -9.414  11.281  1.00 95.19           N  
ATOM    194  CZ  ARG A  24     -17.469  -8.875  12.148  1.00 95.19           C  
ATOM    195  N   GLU A  25     -10.172  -9.289  13.125  1.00 93.94           N  
ATOM    196  CA  GLU A  25      -9.398  -9.305  14.359  1.00 93.94           C  
ATOM    197  C   GLU A  25     -10.305  -9.203  15.586  1.00 93.94           C  
ATOM    198  CB  GLU A  25      -8.375  -8.164  14.375  1.00 93.94           C  
ATOM    199  O   GLU A  25     -11.164  -8.320  15.656  1.00 93.94           O  
ATOM    200  CG  GLU A  25      -7.344  -8.273  15.484  1.00 93.94           C  
ATOM    201  CD  GLU A  25      -6.289  -7.184  15.438  1.00 93.94           C  
ATOM    202  OE1 GLU A  25      -5.078  -7.508  15.438  1.00 93.94           O  
ATOM    203  OE2 GLU A  25      -6.672  -5.992  15.391  1.00 93.94           O  
ATOM    204  N   ARG A  26     -10.188 -10.227  16.594  1.00 90.75           N  
ATOM    205  CA  ARG A  26     -11.016 -10.234  17.797  1.00 90.75           C  
ATOM    206  C   ARG A  26     -10.359  -9.461  18.922  1.00 90.75           C  
ATOM    207  CB  ARG A  26     -11.305 -11.672  18.234  1.00 90.75           C  
ATOM    208  O   ARG A  26      -9.133  -9.422  19.031  1.00 90.75           O  
ATOM    209  CG  ARG A  26     -11.977 -12.523  17.172  1.00 90.75           C  
ATOM    210  CD  ARG A  26     -13.430 -12.125  16.953  1.00 90.75           C  
ATOM    211  NE  ARG A  26     -14.117 -13.055  16.062  1.00 90.75           N  
ATOM    212  NH1 ARG A  26     -16.031 -11.766  15.867  1.00 90.75           N  
ATOM    213  NH2 ARG A  26     -15.867 -13.766  14.766  1.00 90.75           N  
ATOM    214  CZ  ARG A  26     -15.336 -12.859  15.570  1.00 90.75           C  
ATOM    215  N   GLY A  27     -11.266  -8.734  19.688  1.00 89.81           N  
ATOM    216  CA  GLY A  27     -10.773  -7.953  20.812  1.00 89.81           C  
ATOM    217  C   GLY A  27     -10.141  -6.637  20.406  1.00 89.81           C  
ATOM    218  O   GLY A  27     -10.312  -6.191  19.266  1.00 89.81           O  
ATOM    219  N   ASN A  28      -9.625  -5.906  21.391  1.00 87.44           N  
ATOM    220  CA  ASN A  28      -8.922  -4.652  21.156  1.00 87.44           C  
ATOM    221  C   ASN A  28      -7.406  -4.848  21.203  1.00 87.44           C  
ATOM    222  CB  ASN A  28      -9.344  -3.598  22.188  1.00 87.44           C  
ATOM    223  O   ASN A  28      -6.742  -4.414  22.141  1.00 87.44           O  
ATOM    224  CG  ASN A  28      -8.836  -2.209  21.844  1.00 87.44           C  
ATOM    225  ND2 ASN A  28      -8.992  -1.273  22.766  1.00 87.44           N  
ATOM    226  OD1 ASN A  28      -8.312  -1.981  20.750  1.00 87.44           O  
ATOM    227  N   GLN A  29      -6.867  -5.488  20.062  1.00 90.00           N  
ATOM    228  CA  GLN A  29      -5.461  -5.883  20.031  1.00 90.00           C  
ATOM    229  C   GLN A  29      -4.547  -4.660  20.016  1.00 90.00           C  
ATOM    230  CB  GLN A  29      -5.172  -6.766  18.812  1.00 90.00           C  
ATOM    231  O   GLN A  29      -3.379  -4.750  20.406  1.00 90.00           O  
ATOM    232  CG  GLN A  29      -5.961  -8.070  18.797  1.00 90.00           C  
ATOM    233  CD  GLN A  29      -5.602  -8.984  19.953  1.00 90.00           C  
ATOM    234  NE2 GLN A  29      -6.570  -9.773  20.406  1.00 90.00           N  
ATOM    235  OE1 GLN A  29      -4.461  -8.984  20.438  1.00 90.00           O  
ATOM    236  N   ASP A  30      -4.984  -3.482  19.703  1.00 93.56           N  
ATOM    237  CA  ASP A  30      -4.180  -2.270  19.594  1.00 93.56           C  
ATOM    238  C   ASP A  30      -4.512  -1.290  20.719  1.00 93.56           C  
ATOM    239  CB  ASP A  30      -4.395  -1.601  18.234  1.00 93.56           C  
ATOM    240  O   ASP A  30      -4.035  -0.153  20.719  1.00 93.56           O  
ATOM    241  CG  ASP A  30      -3.934  -2.463  17.078  1.00 93.56           C  
ATOM    242  OD1 ASP A  30      -2.803  -2.994  17.109  1.00 93.56           O  
ATOM    243  OD2 ASP A  30      -4.707  -2.611  16.094  1.00 93.56           O  
ATOM    244  N   GLY A  31      -5.301  -1.647  21.719  1.00 91.38           N  
ATOM    245  CA  GLY A  31      -5.848  -0.758  22.734  1.00 91.38           C  
ATOM    246  C   GLY A  31      -4.816  -0.309  23.750  1.00 91.38           C  
ATOM    247  O   GLY A  31      -4.973   0.741  24.375  1.00 91.38           O  
ATOM    248  N   ASP A  32      -3.670  -1.004  23.781  1.00 93.06           N  
ATOM    249  CA  ASP A  32      -2.672  -0.642  24.781  1.00 93.06           C  
ATOM    250  C   ASP A  32      -1.756   0.467  24.266  1.00 93.06           C  
ATOM    251  CB  ASP A  32      -1.844  -1.864  25.172  1.00 93.06           C  
ATOM    252  O   ASP A  32      -0.936   1.000  25.016  1.00 93.06           O  
ATOM    253  CG  ASP A  32      -1.100  -2.484  24.000  1.00 93.06           C  
ATOM    254  OD1 ASP A  32      -1.009  -1.849  22.938  1.00 93.06           O  
ATOM    255  OD2 ASP A  32      -0.602  -3.623  24.156  1.00 93.06           O  
ATOM    256  N   GLY A  33      -1.792   0.706  22.938  1.00 95.25           N  
ATOM    257  CA  GLY A  33      -1.062   1.817  22.344  1.00 95.25           C  
ATOM    258  C   GLY A  33       0.404   1.509  22.109  1.00 95.25           C  
ATOM    259  O   GLY A  33       1.164   2.377  21.672  1.00 95.25           O  
ATOM    260  N   VAL A  34       0.866   0.330  22.344  1.00 96.38           N  
ATOM    261  CA  VAL A  34       2.273  -0.050  22.266  1.00 96.38           C  
ATOM    262  C   VAL A  34       2.754   0.038  20.828  1.00 96.38           C  
ATOM    263  CB  VAL A  34       2.508  -1.473  22.828  1.00 96.38           C  
ATOM    264  O   VAL A  34       3.891   0.441  20.562  1.00 96.38           O  
ATOM    265  CG1 VAL A  34       3.912  -1.963  22.484  1.00 96.38           C  
ATOM    266  CG2 VAL A  34       2.289  -1.499  24.344  1.00 96.38           C  
ATOM    267  N   LEU A  35       1.851  -0.292  19.922  1.00 97.56           N  
ATOM    268  CA  LEU A  35       2.270  -0.334  18.531  1.00 97.56           C  
ATOM    269  C   LEU A  35       1.865   0.943  17.797  1.00 97.56           C  
ATOM    270  CB  LEU A  35       1.665  -1.551  17.828  1.00 97.56           C  
ATOM    271  O   LEU A  35       2.016   1.042  16.578  1.00 97.56           O  
ATOM    272  CG  LEU A  35       2.117  -2.922  18.328  1.00 97.56           C  
ATOM    273  CD1 LEU A  35       1.476  -4.031  17.500  1.00 97.56           C  
ATOM    274  CD2 LEU A  35       3.639  -3.031  18.297  1.00 97.56           C  
ATOM    275  N   ALA A  36       1.275   1.911  18.516  1.00 97.75           N  
ATOM    276  CA  ALA A  36       0.893   3.170  17.875  1.00 97.75           C  
ATOM    277  C   ALA A  36       2.088   3.822  17.188  1.00 97.75           C  
ATOM    278  CB  ALA A  36       0.288   4.121  18.906  1.00 97.75           C  
ATOM    279  O   ALA A  36       3.197   3.824  17.734  1.00 97.75           O  
ATOM    280  N   THR A  37       1.856   4.305  15.977  1.00 96.94           N  
ATOM    281  CA  THR A  37       2.918   4.934  15.203  1.00 96.94           C  
ATOM    282  C   THR A  37       2.391   6.152  14.453  1.00 96.94           C  
ATOM    283  CB  THR A  37       3.541   3.941  14.203  1.00 96.94           C  
ATOM    284  O   THR A  37       1.208   6.215  14.109  1.00 96.94           O  
ATOM    285  CG2 THR A  37       2.559   3.594  13.086  1.00 96.94           C  
ATOM    286  OG1 THR A  37       4.715   4.527  13.625  1.00 96.94           O  
ATOM    287  N   GLU A  38       3.240   7.188  14.227  1.00 97.31           N  
ATOM    288  CA  GLU A  38       2.842   8.398  13.516  1.00 97.31           C  
ATOM    289  C   GLU A  38       3.244   8.336  12.047  1.00 97.31           C  
ATOM    290  CB  GLU A  38       3.459   9.641  14.172  1.00 97.31           C  
ATOM    291  O   GLU A  38       4.402   8.070  11.727  1.00 97.31           O  
ATOM    292  CG  GLU A  38       2.912   9.930  15.562  1.00 97.31           C  
ATOM    293  CD  GLU A  38       1.467  10.398  15.555  1.00 97.31           C  
ATOM    294  OE1 GLU A  38       0.712  10.062  16.500  1.00 97.31           O  
ATOM    295  OE2 GLU A  38       1.086  11.109  14.594  1.00 97.31           O  
ATOM    296  N   VAL A  39       2.271   8.477  11.180  1.00 97.75           N  
ATOM    297  CA  VAL A  39       2.473   8.562   9.742  1.00 97.75           C  
ATOM    298  C   VAL A  39       1.708   9.758   9.180  1.00 97.75           C  
ATOM    299  CB  VAL A  39       2.027   7.262   9.031  1.00 97.75           C  
ATOM    300  O   VAL A  39       0.498   9.875   9.383  1.00 97.75           O  
ATOM    301  CG1 VAL A  39       2.242   7.371   7.520  1.00 97.75           C  
ATOM    302  CG2 VAL A  39       2.779   6.059   9.594  1.00 97.75           C  
ATOM    303  N   PHE A  40       2.404  10.758   8.531  1.00 95.88           N  
ATOM    304  CA  PHE A  40       1.827  11.938   7.898  1.00 95.88           C  
ATOM    305  C   PHE A  40       1.063  12.781   8.914  1.00 95.88           C  
ATOM    306  CB  PHE A  40       0.900  11.539   6.750  1.00 95.88           C  
ATOM    307  O   PHE A  40      -0.009  13.305   8.609  1.00 95.88           O  
ATOM    308  CG  PHE A  40       1.604  10.836   5.617  1.00 95.88           C  
ATOM    309  CD1 PHE A  40       2.748  11.391   5.047  1.00 95.88           C  
ATOM    310  CD2 PHE A  40       1.125   9.633   5.121  1.00 95.88           C  
ATOM    311  CE1 PHE A  40       3.402  10.742   4.000  1.00 95.88           C  
ATOM    312  CE2 PHE A  40       1.773   8.984   4.074  1.00 95.88           C  
ATOM    313  CZ  PHE A  40       2.912   9.547   3.514  1.00 95.88           C  
ATOM    314  N   GLY A  41       1.516  12.680  10.180  1.00 93.50           N  
ATOM    315  CA  GLY A  41       0.883  13.469  11.219  1.00 93.50           C  
ATOM    316  C   GLY A  41      -0.296  12.766  11.867  1.00 93.50           C  
ATOM    317  O   GLY A  41      -0.900  13.289  12.805  1.00 93.50           O  
ATOM    318  N   TYR A  42      -0.642  11.531  11.359  1.00 96.38           N  
ATOM    319  CA  TYR A  42      -1.709  10.719  11.938  1.00 96.38           C  
ATOM    320  C   TYR A  42      -1.150   9.703  12.930  1.00 96.38           C  
ATOM    321  CB  TYR A  42      -2.490   9.992  10.836  1.00 96.38           C  
ATOM    322  O   TYR A  42      -0.083   9.133  12.703  1.00 96.38           O  
ATOM    323  CG  TYR A  42      -3.289  10.922   9.953  1.00 96.38           C  
ATOM    324  CD1 TYR A  42      -4.594  11.281  10.281  1.00 96.38           C  
ATOM    325  CD2 TYR A  42      -2.740  11.430   8.781  1.00 96.38           C  
ATOM    326  CE1 TYR A  42      -5.332  12.133   9.469  1.00 96.38           C  
ATOM    327  CE2 TYR A  42      -3.473  12.281   7.957  1.00 96.38           C  
ATOM    328  OH  TYR A  42      -5.492  13.469   7.500  1.00 96.38           O  
ATOM    329  CZ  TYR A  42      -4.766  12.625   8.312  1.00 96.38           C  
ATOM    330  N   THR A  43      -1.828   9.562  14.008  1.00 97.88           N  
ATOM    331  CA  THR A  43      -1.500   8.461  14.906  1.00 97.88           C  
ATOM    332  C   THR A  43      -2.244   7.195  14.500  1.00 97.88           C  
ATOM    333  CB  THR A  43      -1.838   8.812  16.359  1.00 97.88           C  
ATOM    334  O   THR A  43      -3.459   7.094  14.688  1.00 97.88           O  
ATOM    335  CG2 THR A  43      -1.426   7.688  17.312  1.00 97.88           C  
ATOM    336  OG1 THR A  43      -1.146  10.008  16.734  1.00 97.88           O  
ATOM    337  N   LEU A  44      -1.487   6.277  13.867  1.00 98.56           N  
ATOM    338  CA  LEU A  44      -2.057   5.004  13.430  1.00 98.56           C  
ATOM    339  C   LEU A  44      -2.023   3.982  14.562  1.00 98.56           C  
ATOM    340  CB  LEU A  44      -1.298   4.461  12.219  1.00 98.56           C  
ATOM    341  O   LEU A  44      -1.176   4.062  15.453  1.00 98.56           O  
ATOM    342  CG  LEU A  44      -1.228   5.383  11.000  1.00 98.56           C  
ATOM    343  CD1 LEU A  44      -0.552   4.664   9.828  1.00 98.56           C  
ATOM    344  CD2 LEU A  44      -2.621   5.855  10.602  1.00 98.56           C  
ATOM    345  N   ASN A  45      -2.939   2.945  14.547  1.00 98.06           N  
ATOM    346  CA  ASN A  45      -3.084   1.938  15.594  1.00 98.06           C  
ATOM    347  C   ASN A  45      -1.860   1.030  15.672  1.00 98.06           C  
ATOM    348  CB  ASN A  45      -4.348   1.107  15.367  1.00 98.06           C  
ATOM    349  O   ASN A  45      -1.535   0.510  16.734  1.00 98.06           O  
ATOM    350  CG  ASN A  45      -5.617   1.897  15.609  1.00 98.06           C  
ATOM    351  ND2 ASN A  45      -6.719   1.449  15.023  1.00 98.06           N  
ATOM    352  OD1 ASN A  45      -5.609   2.902  16.328  1.00 98.06           O  
ATOM    353  N   ASN A  46      -1.216   0.859  14.508  1.00 98.50           N  
ATOM    354  CA  ASN A  46      -0.042   0.001  14.383  1.00 98.50           C  
ATOM    355  C   ASN A  46       0.721   0.271  13.094  1.00 98.50           C  
ATOM    356  CB  ASN A  46      -0.443  -1.473  14.469  1.00 98.50           C  
ATOM    357  O   ASN A  46       0.222   0.967  12.203  1.00 98.50           O  
ATOM    358  CG  ASN A  46      -1.312  -1.907  13.305  1.00 98.50           C  
ATOM    359  ND2 ASN A  46      -2.619  -1.964  13.531  1.00 98.50           N  
ATOM    360  OD1 ASN A  46      -0.814  -2.189  12.211  1.00 98.50           O  
ATOM    361  N   PRO A  47       1.938  -0.176  12.953  1.00 98.44           N  
ATOM    362  CA  PRO A  47       2.762   0.109  11.781  1.00 98.44           C  
ATOM    363  C   PRO A  47       2.668  -0.981  10.711  1.00 98.44           C  
ATOM    364  CB  PRO A  47       4.180   0.192  12.352  1.00 98.44           C  
ATOM    365  O   PRO A  47       3.588  -1.142   9.906  1.00 98.44           O  
ATOM    366  CG  PRO A  47       4.195  -0.797  13.477  1.00 98.44           C  
ATOM    367  CD  PRO A  47       2.854  -0.776  14.148  1.00 98.44           C  
ATOM    368  N   ILE A  48       1.560  -1.758  10.719  1.00 98.69           N  
ATOM    369  CA  ILE A  48       1.408  -2.852   9.766  1.00 98.69           C  
ATOM    370  C   ILE A  48       0.429  -2.443   8.664  1.00 98.69           C  
ATOM    371  CB  ILE A  48       0.928  -4.145  10.461  1.00 98.69           C  
ATOM    372  O   ILE A  48      -0.595  -1.814   8.945  1.00 98.69           O  
ATOM    373  CG1 ILE A  48       1.891  -4.535  11.586  1.00 98.69           C  
ATOM    374  CG2 ILE A  48       0.785  -5.281   9.445  1.00 98.69           C  
ATOM    375  CD1 ILE A  48       3.322  -4.770  11.125  1.00 98.69           C  
ATOM    376  N   GLY A  49       0.752  -2.797   7.387  1.00 98.50           N  
ATOM    377  CA  GLY A  49      -0.132  -2.518   6.266  1.00 98.50           C  
ATOM    378  C   GLY A  49      -0.294  -3.697   5.324  1.00 98.50           C  
ATOM    379  O   GLY A  49       0.489  -4.648   5.375  1.00 98.50           O  
ATOM    380  N   ILE A  50      -1.352  -3.637   4.527  1.00 98.38           N  
ATOM    381  CA  ILE A  50      -1.559  -4.555   3.414  1.00 98.38           C  
ATOM    382  C   ILE A  50      -1.190  -3.865   2.102  1.00 98.38           C  
ATOM    383  CB  ILE A  50      -3.018  -5.062   3.361  1.00 98.38           C  
ATOM    384  O   ILE A  50      -1.688  -2.777   1.805  1.00 98.38           O  
ATOM    385  CG1 ILE A  50      -3.369  -5.809   4.652  1.00 98.38           C  
ATOM    386  CG2 ILE A  50      -3.234  -5.957   2.137  1.00 98.38           C  
ATOM    387  CD1 ILE A  50      -2.590  -7.098   4.855  1.00 98.38           C  
ATOM    388  N   SER A  51      -0.256  -4.516   1.358  1.00 97.19           N  
ATOM    389  CA  SER A  51       0.227  -3.926   0.114  1.00 97.19           C  
ATOM    390  C   SER A  51      -0.820  -4.031  -0.990  1.00 97.19           C  
ATOM    391  CB  SER A  51       1.521  -4.605  -0.334  1.00 97.19           C  
ATOM    392  O   SER A  51      -1.774  -4.801  -0.877  1.00 97.19           O  
ATOM    393  OG  SER A  51       2.092  -3.924  -1.438  1.00 97.19           O  
ATOM    394  N   GLY A  52      -0.670  -3.180  -2.068  1.00 94.56           N  
ATOM    395  CA  GLY A  52      -1.568  -3.219  -3.211  1.00 94.56           C  
ATOM    396  C   GLY A  52      -1.493  -4.523  -3.986  1.00 94.56           C  
ATOM    397  O   GLY A  52      -0.490  -5.234  -3.912  1.00 94.56           O  
ATOM    398  N   GLY A  53      -2.557  -4.895  -4.602  1.00 92.81           N  
ATOM    399  CA  GLY A  53      -2.596  -6.090  -5.434  1.00 92.81           C  
ATOM    400  C   GLY A  53      -3.627  -7.102  -4.973  1.00 92.81           C  
ATOM    401  O   GLY A  53      -4.199  -7.828  -5.789  1.00 92.81           O  
ATOM    402  N   LEU A  54      -3.852  -7.137  -3.602  1.00 94.19           N  
ATOM    403  CA  LEU A  54      -4.836  -8.062  -3.061  1.00 94.19           C  
ATOM    404  C   LEU A  54      -6.250  -7.641  -3.441  1.00 94.19           C  
ATOM    405  CB  LEU A  54      -4.711  -8.156  -1.537  1.00 94.19           C  
ATOM    406  O   LEU A  54      -7.070  -8.477  -3.836  1.00 94.19           O  
ATOM    407  CG  LEU A  54      -5.559  -9.227  -0.848  1.00 94.19           C  
ATOM    408  CD1 LEU A  54      -5.094 -10.617  -1.261  1.00 94.19           C  
ATOM    409  CD2 LEU A  54      -5.496  -9.062   0.667  1.00 94.19           C  
ATOM    410  N   ASP A  55      -6.562  -6.352  -3.367  1.00 97.19           N  
ATOM    411  CA  ASP A  55      -7.828  -5.730  -3.754  1.00 97.19           C  
ATOM    412  C   ASP A  55      -7.633  -4.758  -4.914  1.00 97.19           C  
ATOM    413  CB  ASP A  55      -8.461  -5.008  -2.562  1.00 97.19           C  
ATOM    414  O   ASP A  55      -7.535  -3.547  -4.707  1.00 97.19           O  
ATOM    415  CG  ASP A  55      -9.852  -4.484  -2.857  1.00 97.19           C  
ATOM    416  OD1 ASP A  55     -10.461  -4.906  -3.865  1.00 97.19           O  
ATOM    417  OD2 ASP A  55     -10.352  -3.645  -2.074  1.00 97.19           O  
ATOM    418  N   LYS A  56      -7.672  -5.242  -6.156  1.00 96.19           N  
ATOM    419  CA  LYS A  56      -7.297  -4.492  -7.348  1.00 96.19           C  
ATOM    420  C   LYS A  56      -8.359  -3.465  -7.715  1.00 96.19           C  
ATOM    421  CB  LYS A  56      -7.059  -5.441  -8.523  1.00 96.19           C  
ATOM    422  O   LYS A  56      -8.062  -2.443  -8.336  1.00 96.19           O  
ATOM    423  CG  LYS A  56      -5.824  -6.320  -8.375  1.00 96.19           C  
ATOM    424  CD  LYS A  56      -5.605  -7.191  -9.602  1.00 96.19           C  
ATOM    425  CE  LYS A  56      -4.316  -7.996  -9.492  1.00 96.19           C  
ATOM    426  NZ  LYS A  56      -4.586  -9.438  -9.227  1.00 96.19           N  
ATOM    427  N   HIS A  57      -9.562  -3.625  -7.211  1.00 97.31           N  
ATOM    428  CA  HIS A  57     -10.664  -2.785  -7.652  1.00 97.31           C  
ATOM    429  C   HIS A  57     -11.344  -2.100  -6.473  1.00 97.31           C  
ATOM    430  CB  HIS A  57     -11.688  -3.611  -8.438  1.00 97.31           C  
ATOM    431  O   HIS A  57     -12.461  -1.591  -6.602  1.00 97.31           O  
ATOM    432  CG  HIS A  57     -11.086  -4.414  -9.547  1.00 97.31           C  
ATOM    433  CD2 HIS A  57     -11.172  -5.734  -9.836  1.00 97.31           C  
ATOM    434  ND1 HIS A  57     -10.266  -3.861 -10.508  1.00 97.31           N  
ATOM    435  CE1 HIS A  57      -9.883  -4.805 -11.352  1.00 97.31           C  
ATOM    436  NE2 HIS A  57     -10.422  -5.953 -10.969  1.00 97.31           N  
ATOM    437  N   ALA A  58     -10.742  -2.213  -5.250  1.00 98.19           N  
ATOM    438  CA  ALA A  58     -11.219  -1.586  -4.020  1.00 98.19           C  
ATOM    439  C   ALA A  58     -12.547  -2.188  -3.572  1.00 98.19           C  
ATOM    440  CB  ALA A  58     -11.352  -0.078  -4.211  1.00 98.19           C  
ATOM    441  O   ALA A  58     -13.422  -1.473  -3.086  1.00 98.19           O  
ATOM    442  N   GLU A  59     -12.766  -3.488  -3.744  1.00 97.75           N  
ATOM    443  CA  GLU A  59     -14.023  -4.164  -3.434  1.00 97.75           C  
ATOM    444  C   GLU A  59     -14.094  -4.555  -1.960  1.00 97.75           C  
ATOM    445  CB  GLU A  59     -14.203  -5.402  -4.316  1.00 97.75           C  
ATOM    446  O   GLU A  59     -15.180  -4.738  -1.410  1.00 97.75           O  
ATOM    447  CG  GLU A  59     -14.391  -5.090  -5.789  1.00 97.75           C  
ATOM    448  CD  GLU A  59     -14.570  -6.328  -6.652  1.00 97.75           C  
ATOM    449  OE1 GLU A  59     -15.703  -6.586  -7.117  1.00 97.75           O  
ATOM    450  OE2 GLU A  59     -13.570  -7.051  -6.859  1.00 97.75           O  
ATOM    451  N   ILE A  60     -12.898  -4.613  -1.338  1.00 98.06           N  
ATOM    452  CA  ILE A  60     -12.961  -5.148   0.018  1.00 98.06           C  
ATOM    453  C   ILE A  60     -12.055  -4.336   0.937  1.00 98.06           C  
ATOM    454  CB  ILE A  60     -12.570  -6.645   0.055  1.00 98.06           C  
ATOM    455  O   ILE A  60     -11.305  -4.902   1.736  1.00 98.06           O  
ATOM    456  CG1 ILE A  60     -11.234  -6.859  -0.676  1.00 98.06           C  
ATOM    457  CG2 ILE A  60     -13.672  -7.512  -0.550  1.00 98.06           C  
ATOM    458  CD1 ILE A  60     -10.633  -8.242  -0.466  1.00 98.06           C  
ATOM    459  N   PRO A  61     -12.055  -2.961   0.788  1.00 98.31           N  
ATOM    460  CA  PRO A  61     -11.195  -2.219   1.717  1.00 98.31           C  
ATOM    461  C   PRO A  61     -11.562  -2.461   3.180  1.00 98.31           C  
ATOM    462  CB  PRO A  61     -11.438  -0.758   1.328  1.00 98.31           C  
ATOM    463  O   PRO A  61     -10.680  -2.680   4.012  1.00 98.31           O  
ATOM    464  CG  PRO A  61     -12.727  -0.775   0.564  1.00 98.31           C  
ATOM    465  CD  PRO A  61     -12.844  -2.100  -0.134  1.00 98.31           C  
ATOM    466  N   ASP A  62     -12.859  -2.461   3.516  1.00 98.06           N  
ATOM    467  CA  ASP A  62     -13.312  -2.555   4.902  1.00 98.06           C  
ATOM    468  C   ASP A  62     -13.023  -3.939   5.480  1.00 98.06           C  
ATOM    469  CB  ASP A  62     -14.805  -2.238   5.004  1.00 98.06           C  
ATOM    470  O   ASP A  62     -12.562  -4.059   6.613  1.00 98.06           O  
ATOM    471  CG  ASP A  62     -15.125  -0.783   4.711  1.00 98.06           C  
ATOM    472  OD1 ASP A  62     -14.234   0.082   4.875  1.00 98.06           O  
ATOM    473  OD2 ASP A  62     -16.281  -0.498   4.312  1.00 98.06           O  
ATOM    474  N   PRO A  63     -13.312  -4.949   4.699  1.00 97.56           N  
ATOM    475  CA  PRO A  63     -12.922  -6.258   5.219  1.00 97.56           C  
ATOM    476  C   PRO A  63     -11.414  -6.375   5.461  1.00 97.56           C  
ATOM    477  CB  PRO A  63     -13.375  -7.223   4.121  1.00 97.56           C  
ATOM    478  O   PRO A  63     -10.992  -7.023   6.422  1.00 97.56           O  
ATOM    479  CG  PRO A  63     -14.500  -6.523   3.438  1.00 97.56           C  
ATOM    480  CD  PRO A  63     -14.195  -5.055   3.398  1.00 97.56           C  
ATOM    481  N   LEU A  64     -10.633  -5.770   4.648  1.00 98.06           N  
ATOM    482  CA  LEU A  64      -9.188  -5.812   4.855  1.00 98.06           C  
ATOM    483  C   LEU A  64      -8.797  -5.047   6.113  1.00 98.06           C  
ATOM    484  CB  LEU A  64      -8.461  -5.234   3.641  1.00 98.06           C  
ATOM    485  O   LEU A  64      -7.930  -5.492   6.871  1.00 98.06           O  
ATOM    486  CG  LEU A  64      -8.484  -6.082   2.367  1.00 98.06           C  
ATOM    487  CD1 LEU A  64      -7.695  -5.395   1.257  1.00 98.06           C  
ATOM    488  CD2 LEU A  64      -7.922  -7.477   2.643  1.00 98.06           C  
ATOM    489  N   PHE A  65      -9.414  -3.898   6.324  1.00 98.25           N  
ATOM    490  CA  PHE A  65      -9.148  -3.166   7.555  1.00 98.25           C  
ATOM    491  C   PHE A  65      -9.555  -3.982   8.773  1.00 98.25           C  
ATOM    492  CB  PHE A  65      -9.875  -1.819   7.551  1.00 98.25           C  
ATOM    493  O   PHE A  65      -8.922  -3.902   9.828  1.00 98.25           O  
ATOM    494  CG  PHE A  65      -9.141  -0.733   6.812  1.00 98.25           C  
ATOM    495  CD1 PHE A  65      -7.840  -0.397   7.156  1.00 98.25           C  
ATOM    496  CD2 PHE A  65      -9.758  -0.046   5.773  1.00 98.25           C  
ATOM    497  CE1 PHE A  65      -7.160   0.608   6.473  1.00 98.25           C  
ATOM    498  CE2 PHE A  65      -9.086   0.959   5.086  1.00 98.25           C  
ATOM    499  CZ  PHE A  65      -7.785   1.286   5.438  1.00 98.25           C  
ATOM    500  N   ALA A  66     -10.609  -4.789   8.664  1.00 97.19           N  
ATOM    501  CA  ALA A  66     -11.195  -5.527   9.781  1.00 97.19           C  
ATOM    502  C   ALA A  66     -10.234  -6.594  10.297  1.00 97.19           C  
ATOM    503  CB  ALA A  66     -12.516  -6.164   9.359  1.00 97.19           C  
ATOM    504  O   ALA A  66     -10.367  -7.055  11.438  1.00 97.19           O  
ATOM    505  N   ILE A  67      -9.219  -6.875   9.492  1.00 96.12           N  
ATOM    506  CA  ILE A  67      -8.344  -7.953   9.953  1.00 96.12           C  
ATOM    507  C   ILE A  67      -7.148  -7.371  10.703  1.00 96.12           C  
ATOM    508  CB  ILE A  67      -7.863  -8.828   8.773  1.00 96.12           C  
ATOM    509  O   ILE A  67      -6.250  -8.102  11.117  1.00 96.12           O  
ATOM    510  CG1 ILE A  67      -7.012  -7.996   7.805  1.00 96.12           C  
ATOM    511  CG2 ILE A  67      -9.055  -9.461   8.047  1.00 96.12           C  
ATOM    512  CD1 ILE A  67      -6.348  -8.812   6.703  1.00 96.12           C  
ATOM    513  N   GLY A  68      -7.023  -5.969  10.828  1.00 96.94           N  
ATOM    514  CA  GLY A  68      -6.148  -5.465  11.875  1.00 96.94           C  
ATOM    515  C   GLY A  68      -5.113  -4.480  11.359  1.00 96.94           C  
ATOM    516  O   GLY A  68      -4.684  -3.586  12.094  1.00 96.94           O  
ATOM    517  N   PRO A  69      -4.777  -4.438  10.078  1.00 98.25           N  
ATOM    518  CA  PRO A  69      -3.760  -3.469   9.664  1.00 98.25           C  
ATOM    519  C   PRO A  69      -4.246  -2.023   9.758  1.00 98.25           C  
ATOM    520  CB  PRO A  69      -3.482  -3.857   8.211  1.00 98.25           C  
ATOM    521  O   PRO A  69      -5.453  -1.770   9.703  1.00 98.25           O  
ATOM    522  CG  PRO A  69      -4.750  -4.492   7.734  1.00 98.25           C  
ATOM    523  CD  PRO A  69      -5.371  -5.230   8.883  1.00 98.25           C  
ATOM    524  N   ALA A  70      -3.270  -1.040   9.898  1.00 98.56           N  
ATOM    525  CA  ALA A  70      -3.627   0.373   9.992  1.00 98.56           C  
ATOM    526  C   ALA A  70      -3.584   1.043   8.625  1.00 98.56           C  
ATOM    527  CB  ALA A  70      -2.695   1.094  10.961  1.00 98.56           C  
ATOM    528  O   ALA A  70      -4.148   2.121   8.438  1.00 98.56           O  
ATOM    529  N   ILE A  71      -2.959   0.344   7.637  1.00 98.75           N  
ATOM    530  CA  ILE A  71      -2.902   0.823   6.262  1.00 98.75           C  
ATOM    531  C   ILE A  71      -3.355  -0.284   5.312  1.00 98.75           C  
ATOM    532  CB  ILE A  71      -1.482   1.303   5.887  1.00 98.75           C  
ATOM    533  O   ILE A  71      -2.906  -1.427   5.422  1.00 98.75           O  
ATOM    534  CG1 ILE A  71      -1.082   2.508   6.746  1.00 98.75           C  
ATOM    535  CG2 ILE A  71      -1.403   1.644   4.398  1.00 98.75           C  
ATOM    536  CD1 ILE A  71      -1.466   3.852   6.145  1.00 98.75           C  
ATOM    537  N   VAL A  72      -4.262   0.063   4.441  1.00 98.81           N  
ATOM    538  CA  VAL A  72      -4.676  -0.818   3.355  1.00 98.81           C  
ATOM    539  C   VAL A  72      -4.488  -0.111   2.014  1.00 98.81           C  
ATOM    540  CB  VAL A  72      -6.145  -1.269   3.518  1.00 98.81           C  
ATOM    541  O   VAL A  72      -4.973   1.008   1.823  1.00 98.81           O  
ATOM    542  CG1 VAL A  72      -6.648  -1.948   2.244  1.00 98.81           C  
ATOM    543  CG2 VAL A  72      -6.285  -2.205   4.719  1.00 98.81           C  
ATOM    544  N   GLU A  73      -3.658  -0.736   1.164  1.00 98.81           N  
ATOM    545  CA  GLU A  73      -3.461  -0.237  -0.193  1.00 98.81           C  
ATOM    546  C   GLU A  73      -4.273  -1.042  -1.202  1.00 98.81           C  
ATOM    547  CB  GLU A  73      -1.976  -0.272  -0.567  1.00 98.81           C  
ATOM    548  O   GLU A  73      -4.105  -2.258  -1.314  1.00 98.81           O  
ATOM    549  CG  GLU A  73      -1.685   0.223  -1.977  1.00 98.81           C  
ATOM    550  CD  GLU A  73      -0.207   0.188  -2.330  1.00 98.81           C  
ATOM    551  OE1 GLU A  73       0.133   0.309  -3.529  1.00 98.81           O  
ATOM    552  OE2 GLU A  73       0.619   0.038  -1.402  1.00 98.81           O  
ATOM    553  N   VAL A  74      -5.223  -0.419  -1.938  1.00 98.75           N  
ATOM    554  CA  VAL A  74      -6.012  -1.047  -2.992  1.00 98.75           C  
ATOM    555  C   VAL A  74      -5.586  -0.498  -4.352  1.00 98.75           C  
ATOM    556  CB  VAL A  74      -7.523  -0.826  -2.779  1.00 98.75           C  
ATOM    557  O   VAL A  74      -4.934   0.547  -4.430  1.00 98.75           O  
ATOM    558  CG1 VAL A  74      -7.973  -1.418  -1.444  1.00 98.75           C  
ATOM    559  CG2 VAL A  74      -7.859   0.663  -2.846  1.00 98.75           C  
ATOM    560  N   GLY A  75      -5.801  -1.280  -5.289  1.00 97.06           N  
ATOM    561  CA  GLY A  75      -5.668  -0.700  -6.617  1.00 97.06           C  
ATOM    562  C   GLY A  75      -4.555  -1.329  -7.434  1.00 97.06           C  
ATOM    563  O   GLY A  75      -4.312  -2.533  -7.336  1.00 97.06           O  
ATOM    564  N   GLY A  76      -3.883  -0.648  -8.234  1.00 95.00           N  
ATOM    565  CA  GLY A  76      -3.230  -0.836  -9.516  1.00 95.00           C  
ATOM    566  C   GLY A  76      -4.109  -0.456 -10.695  1.00 95.00           C  
ATOM    567  O   GLY A  76      -4.137  -1.156 -11.711  1.00 95.00           O  
ATOM    568  N   THR A  77      -4.832   0.603 -10.305  1.00 98.00           N  
ATOM    569  CA  THR A  77      -5.891   1.001 -11.227  1.00 98.00           C  
ATOM    570  C   THR A  77      -5.324   1.821 -12.383  1.00 98.00           C  
ATOM    571  CB  THR A  77      -6.984   1.812 -10.500  1.00 98.00           C  
ATOM    572  O   THR A  77      -4.461   2.674 -12.180  1.00 98.00           O  
ATOM    573  CG2 THR A  77      -8.008   2.361 -11.492  1.00 98.00           C  
ATOM    574  OG1 THR A  77      -7.652   0.967  -9.555  1.00 98.00           O  
ATOM    575  N   THR A  78      -5.797   1.572 -13.523  1.00 98.50           N  
ATOM    576  CA  THR A  78      -5.449   2.346 -14.711  1.00 98.50           C  
ATOM    577  C   THR A  78      -6.617   3.225 -15.148  1.00 98.50           C  
ATOM    578  CB  THR A  78      -5.031   1.426 -15.875  1.00 98.50           C  
ATOM    579  O   THR A  78      -7.742   3.047 -14.680  1.00 98.50           O  
ATOM    580  CG2 THR A  78      -3.824   0.574 -15.500  1.00 98.50           C  
ATOM    581  OG1 THR A  78      -6.125   0.562 -16.203  1.00 98.50           O  
ATOM    582  N   PRO A  79      -6.340   4.262 -16.047  1.00 98.44           N  
ATOM    583  CA  PRO A  79      -7.438   5.133 -16.469  1.00 98.44           C  
ATOM    584  C   PRO A  79      -8.562   4.363 -17.156  1.00 98.44           C  
ATOM    585  CB  PRO A  79      -6.762   6.094 -17.453  1.00 98.44           C  
ATOM    586  O   PRO A  79      -9.734   4.531 -16.797  1.00 98.44           O  
ATOM    587  CG  PRO A  79      -5.344   6.180 -16.984  1.00 98.44           C  
ATOM    588  CD  PRO A  79      -4.914   4.820 -16.500  1.00 98.44           C  
ATOM    589  N   LEU A  80      -8.211   3.537 -18.125  1.00 98.50           N  
ATOM    590  CA  LEU A  80      -9.188   2.736 -18.844  1.00 98.50           C  
ATOM    591  C   LEU A  80      -9.102   1.270 -18.438  1.00 98.50           C  
ATOM    592  CB  LEU A  80      -8.969   2.875 -20.359  1.00 98.50           C  
ATOM    593  O   LEU A  80      -8.039   0.799 -18.031  1.00 98.50           O  
ATOM    594  CG  LEU A  80      -9.000   4.297 -20.922  1.00 98.50           C  
ATOM    595  CD1 LEU A  80      -8.609   4.293 -22.391  1.00 98.50           C  
ATOM    596  CD2 LEU A  80     -10.375   4.926 -20.719  1.00 98.50           C  
ATOM    597  N   PRO A  81     -10.234   0.611 -18.609  1.00 98.44           N  
ATOM    598  CA  PRO A  81     -10.211  -0.829 -18.344  1.00 98.44           C  
ATOM    599  C   PRO A  81      -9.234  -1.579 -19.250  1.00 98.44           C  
ATOM    600  CB  PRO A  81     -11.648  -1.264 -18.609  1.00 98.44           C  
ATOM    601  O   PRO A  81      -9.086  -1.222 -20.422  1.00 98.44           O  
ATOM    602  CG  PRO A  81     -12.461  -0.018 -18.438  1.00 98.44           C  
ATOM    603  CD  PRO A  81     -11.633   1.151 -18.906  1.00 98.44           C  
ATOM    604  N   GLN A  82      -8.602  -2.576 -18.641  1.00 97.69           N  
ATOM    605  CA  GLN A  82      -7.746  -3.480 -19.406  1.00 97.69           C  
ATOM    606  C   GLN A  82      -7.641  -4.840 -18.719  1.00 97.69           C  
ATOM    607  CB  GLN A  82      -6.355  -2.875 -19.578  1.00 97.69           C  
ATOM    608  O   GLN A  82      -7.738  -4.938 -17.500  1.00 97.69           O  
ATOM    609  CG  GLN A  82      -5.574  -2.725 -18.281  1.00 97.69           C  
ATOM    610  CD  GLN A  82      -4.215  -2.078 -18.484  1.00 97.69           C  
ATOM    611  NE2 GLN A  82      -3.248  -2.461 -17.656  1.00 97.69           N  
ATOM    612  OE1 GLN A  82      -4.039  -1.240 -19.375  1.00 97.69           O  
ATOM    613  N   GLU A  83      -7.418  -5.875 -19.391  1.00 96.75           N  
ATOM    614  CA  GLU A  83      -7.484  -7.262 -18.938  1.00 96.75           C  
ATOM    615  C   GLU A  83      -6.199  -7.668 -18.219  1.00 96.75           C  
ATOM    616  CB  GLU A  83      -7.750  -8.203 -20.109  1.00 96.75           C  
ATOM    617  O   GLU A  83      -6.223  -8.500 -17.312  1.00 96.75           O  
ATOM    618  CG  GLU A  83      -9.172  -8.117 -20.656  1.00 96.75           C  
ATOM    619  CD  GLU A  83     -10.219  -8.594 -19.672  1.00 96.75           C  
ATOM    620  OE1 GLU A  83     -11.234  -7.891 -19.469  1.00 96.75           O  
ATOM    621  OE2 GLU A  83     -10.023  -9.688 -19.078  1.00 96.75           O  
ATOM    622  N   GLY A  84      -5.047  -7.031 -18.562  1.00 95.94           N  
ATOM    623  CA  GLY A  84      -3.719  -7.441 -18.125  1.00 95.94           C  
ATOM    624  C   GLY A  84      -3.082  -8.461 -19.062  1.00 95.94           C  
ATOM    625  O   GLY A  84      -3.479  -8.586 -20.219  1.00 95.94           O  
ATOM    626  N   ASN A  85      -1.993  -9.172 -18.625  1.00 97.12           N  
ATOM    627  CA  ASN A  85      -1.318 -10.180 -19.438  1.00 97.12           C  
ATOM    628  C   ASN A  85      -2.139 -11.461 -19.547  1.00 97.12           C  
ATOM    629  CB  ASN A  85       0.073 -10.477 -18.875  1.00 97.12           C  
ATOM    630  O   ASN A  85      -3.025 -11.703 -18.719  1.00 97.12           O  
ATOM    631  CG  ASN A  85       1.000  -9.281 -18.953  1.00 97.12           C  
ATOM    632  ND2 ASN A  85       1.852  -9.133 -17.938  1.00 97.12           N  
ATOM    633  OD1 ASN A  85       0.950  -8.492 -19.906  1.00 97.12           O  
ATOM    634  N   PRO A  86      -1.946 -12.234 -20.594  1.00 96.88           N  
ATOM    635  CA  PRO A  86      -2.715 -13.469 -20.797  1.00 96.88           C  
ATOM    636  C   PRO A  86      -2.566 -14.453 -19.641  1.00 96.88           C  
ATOM    637  CB  PRO A  86      -2.125 -14.047 -22.078  1.00 96.88           C  
ATOM    638  O   PRO A  86      -1.496 -14.539 -19.031  1.00 96.88           O  
ATOM    639  CG  PRO A  86      -1.561 -12.867 -22.812  1.00 96.88           C  
ATOM    640  CD  PRO A  86      -1.043 -11.891 -21.797  1.00 96.88           C  
ATOM    641  N   ARG A  87      -3.600 -15.281 -19.359  1.00 96.75           N  
ATOM    642  CA  ARG A  87      -3.588 -16.359 -18.375  1.00 96.75           C  
ATOM    643  C   ARG A  87      -3.006 -17.641 -18.953  1.00 96.75           C  
ATOM    644  CB  ARG A  87      -5.000 -16.609 -17.844  1.00 96.75           C  
ATOM    645  O   ARG A  87      -3.109 -17.875 -20.172  1.00 96.75           O  
ATOM    646  CG  ARG A  87      -5.633 -15.422 -17.156  1.00 96.75           C  
ATOM    647  CD  ARG A  87      -7.020 -15.742 -16.625  1.00 96.75           C  
ATOM    648  NE  ARG A  87      -8.055 -15.477 -17.609  1.00 96.75           N  
ATOM    649  NH1 ARG A  87      -9.797 -16.266 -16.312  1.00 96.75           N  
ATOM    650  NH2 ARG A  87     -10.211 -15.445 -18.422  1.00 96.75           N  
ATOM    651  CZ  ARG A  87      -9.352 -15.727 -17.438  1.00 96.75           C  
ATOM    652  N   PRO A  88      -2.424 -18.531 -17.891  1.00 96.19           N  
ATOM    653  CA  PRO A  88      -2.148 -18.344 -16.469  1.00 96.19           C  
ATOM    654  C   PRO A  88      -1.040 -17.328 -16.203  1.00 96.19           C  
ATOM    655  CB  PRO A  88      -1.724 -19.750 -16.000  1.00 96.19           C  
ATOM    656  O   PRO A  88      -0.074 -17.250 -16.969  1.00 96.19           O  
ATOM    657  CG  PRO A  88      -1.107 -20.375 -17.219  1.00 96.19           C  
ATOM    658  CD  PRO A  88      -1.828 -19.875 -18.438  1.00 96.19           C  
ATOM    659  N   ARG A  89      -1.173 -16.547 -15.133  1.00 97.38           N  
ATOM    660  CA  ARG A  89      -0.215 -15.461 -14.930  1.00 97.38           C  
ATOM    661  C   ARG A  89       0.109 -15.289 -13.445  1.00 97.38           C  
ATOM    662  CB  ARG A  89      -0.755 -14.148 -15.500  1.00 97.38           C  
ATOM    663  O   ARG A  89       0.679 -14.266 -13.047  1.00 97.38           O  
ATOM    664  CG  ARG A  89      -2.107 -13.742 -14.945  1.00 97.38           C  
ATOM    665  CD  ARG A  89      -2.674 -12.523 -15.664  1.00 97.38           C  
ATOM    666  NE  ARG A  89      -3.979 -12.141 -15.133  1.00 97.38           N  
ATOM    667  NH1 ARG A  89      -4.223 -10.289 -16.484  1.00 97.38           N  
ATOM    668  NH2 ARG A  89      -5.859 -10.828 -14.984  1.00 97.38           N  
ATOM    669  CZ  ARG A  89      -4.684 -11.086 -15.531  1.00 97.38           C  
ATOM    670  N   VAL A  90      -0.344 -16.203 -12.625  1.00 97.75           N  
ATOM    671  CA  VAL A  90       0.040 -16.281 -11.227  1.00 97.75           C  
ATOM    672  C   VAL A  90       0.386 -17.734 -10.875  1.00 97.75           C  
ATOM    673  CB  VAL A  90      -1.079 -15.766 -10.297  1.00 97.75           C  
ATOM    674  O   VAL A  90      -0.374 -18.656 -11.188  1.00 97.75           O  
ATOM    675  CG1 VAL A  90      -2.336 -16.625 -10.430  1.00 97.75           C  
ATOM    676  CG2 VAL A  90      -0.601 -15.742  -8.844  1.00 97.75           C  
ATOM    677  N   PHE A  91       1.524 -17.859 -10.305  1.00 97.69           N  
ATOM    678  CA  PHE A  91       2.066 -19.188 -10.016  1.00 97.69           C  
ATOM    679  C   PHE A  91       2.582 -19.250  -8.586  1.00 97.69           C  
ATOM    680  CB  PHE A  91       3.189 -19.531 -11.000  1.00 97.69           C  
ATOM    681  O   PHE A  91       3.393 -18.422  -8.164  1.00 97.69           O  
ATOM    682  CG  PHE A  91       2.830 -19.281 -12.438  1.00 97.69           C  
ATOM    683  CD1 PHE A  91       2.260 -20.297 -13.203  1.00 97.69           C  
ATOM    684  CD2 PHE A  91       3.064 -18.047 -13.031  1.00 97.69           C  
ATOM    685  CE1 PHE A  91       1.926 -20.078 -14.539  1.00 97.69           C  
ATOM    686  CE2 PHE A  91       2.734 -17.828 -14.359  1.00 97.69           C  
ATOM    687  CZ  PHE A  91       2.166 -18.828 -15.117  1.00 97.69           C  
ATOM    688  N   ARG A  92       2.160 -20.281  -7.824  1.00 97.50           N  
ATOM    689  CA  ARG A  92       2.547 -20.406  -6.422  1.00 97.50           C  
ATOM    690  C   ARG A  92       3.676 -21.422  -6.254  1.00 97.50           C  
ATOM    691  CB  ARG A  92       1.345 -20.812  -5.566  1.00 97.50           C  
ATOM    692  O   ARG A  92       3.760 -22.391  -7.000  1.00 97.50           O  
ATOM    693  CG  ARG A  92       0.245 -19.766  -5.508  1.00 97.50           C  
ATOM    694  CD  ARG A  92      -0.917 -20.219  -4.633  1.00 97.50           C  
ATOM    695  NE  ARG A  92      -1.951 -19.188  -4.539  1.00 97.50           N  
ATOM    696  NH1 ARG A  92      -3.412 -20.484  -3.301  1.00 97.50           N  
ATOM    697  NH2 ARG A  92      -3.980 -18.344  -3.887  1.00 97.50           N  
ATOM    698  CZ  ARG A  92      -3.113 -19.344  -3.910  1.00 97.50           C  
ATOM    699  N   LEU A  93       4.543 -21.109  -5.359  1.00 97.88           N  
ATOM    700  CA  LEU A  93       5.566 -22.016  -4.852  1.00 97.88           C  
ATOM    701  C   LEU A  93       5.348 -22.297  -3.371  1.00 97.88           C  
ATOM    702  CB  LEU A  93       6.961 -21.406  -5.066  1.00 97.88           C  
ATOM    703  O   LEU A  93       6.027 -21.734  -2.514  1.00 97.88           O  
ATOM    704  CG  LEU A  93       7.406 -21.234  -6.516  1.00 97.88           C  
ATOM    705  CD1 LEU A  93       7.090 -19.828  -7.000  1.00 97.88           C  
ATOM    706  CD2 LEU A  93       8.898 -21.531  -6.660  1.00 97.88           C  
ATOM    707  N   PRO A  94       4.449 -23.234  -3.049  1.00 97.31           N  
ATOM    708  CA  PRO A  94       4.020 -23.469  -1.667  1.00 97.31           C  
ATOM    709  C   PRO A  94       5.176 -23.859  -0.746  1.00 97.31           C  
ATOM    710  CB  PRO A  94       3.014 -24.609  -1.793  1.00 97.31           C  
ATOM    711  O   PRO A  94       5.219 -23.422   0.410  1.00 97.31           O  
ATOM    712  CG  PRO A  94       2.430 -24.453  -3.160  1.00 97.31           C  
ATOM    713  CD  PRO A  94       3.512 -24.000  -4.094  1.00 97.31           C  
ATOM    714  N   SER A  95       6.141 -24.641  -1.316  1.00 97.56           N  
ATOM    715  CA  SER A  95       7.246 -25.078  -0.472  1.00 97.56           C  
ATOM    716  C   SER A  95       8.078 -23.891   0.009  1.00 97.56           C  
ATOM    717  CB  SER A  95       8.141 -26.062  -1.226  1.00 97.56           C  
ATOM    718  O   SER A  95       8.805 -24.000   1.000  1.00 97.56           O  
ATOM    719  OG  SER A  95       8.828 -25.422  -2.281  1.00 97.56           O  
ATOM    720  N   GLN A  96       7.879 -22.766  -0.675  1.00 98.00           N  
ATOM    721  CA  GLN A  96       8.688 -21.578  -0.377  1.00 98.00           C  
ATOM    722  C   GLN A  96       7.816 -20.438   0.127  1.00 98.00           C  
ATOM    723  CB  GLN A  96       9.469 -21.141  -1.612  1.00 98.00           C  
ATOM    724  O   GLN A  96       8.312 -19.328   0.368  1.00 98.00           O  
ATOM    725  CG  GLN A  96      10.445 -22.203  -2.127  1.00 98.00           C  
ATOM    726  CD  GLN A  96      11.484 -22.594  -1.095  1.00 98.00           C  
ATOM    727  NE2 GLN A  96      11.508 -23.859  -0.729  1.00 98.00           N  
ATOM    728  OE1 GLN A  96      12.266 -21.750  -0.630  1.00 98.00           O  
ATOM    729  N   LYS A  97       6.555 -20.719   0.252  1.00 98.00           N  
ATOM    730  CA  LYS A  97       5.621 -19.641   0.579  1.00 98.00           C  
ATOM    731  C   LYS A  97       5.875 -18.406  -0.281  1.00 98.00           C  
ATOM    732  CB  LYS A  97       5.715 -19.281   2.061  1.00 98.00           C  
ATOM    733  O   LYS A  97       5.957 -17.297   0.236  1.00 98.00           O  
ATOM    734  CG  LYS A  97       5.391 -20.422   3.004  1.00 98.00           C  
ATOM    735  CD  LYS A  97       5.441 -19.984   4.461  1.00 98.00           C  
ATOM    736  CE  LYS A  97       5.148 -21.141   5.406  1.00 98.00           C  
ATOM    737  NZ  LYS A  97       5.184 -20.719   6.836  1.00 98.00           N  
ATOM    738  N   ALA A  98       6.027 -18.625  -1.574  1.00 98.31           N  
ATOM    739  CA  ALA A  98       6.332 -17.594  -2.561  1.00 98.31           C  
ATOM    740  C   ALA A  98       5.398 -17.688  -3.764  1.00 98.31           C  
ATOM    741  CB  ALA A  98       7.789 -17.703  -3.012  1.00 98.31           C  
ATOM    742  O   ALA A  98       4.699 -18.688  -3.934  1.00 98.31           O  
ATOM    743  N   MET A  99       5.449 -16.609  -4.523  1.00 98.00           N  
ATOM    744  CA  MET A  99       4.625 -16.578  -5.727  1.00 98.00           C  
ATOM    745  C   MET A  99       5.312 -15.789  -6.836  1.00 98.00           C  
ATOM    746  CB  MET A  99       3.254 -15.969  -5.426  1.00 98.00           C  
ATOM    747  O   MET A  99       6.191 -14.969  -6.566  1.00 98.00           O  
ATOM    748  CG  MET A  99       3.309 -14.516  -4.984  1.00 98.00           C  
ATOM    749  SD  MET A  99       1.671 -13.875  -4.461  1.00 98.00           S  
ATOM    750  CE  MET A  99       1.404 -14.867  -2.965  1.00 98.00           C  
ATOM    751  N   ILE A 100       4.984 -16.188  -8.055  1.00 98.25           N  
ATOM    752  CA  ILE A 100       5.352 -15.438  -9.250  1.00 98.25           C  
ATOM    753  C   ILE A 100       4.090 -14.969  -9.977  1.00 98.25           C  
ATOM    754  CB  ILE A 100       6.234 -16.281 -10.195  1.00 98.25           C  
ATOM    755  O   ILE A 100       3.178 -15.766 -10.219  1.00 98.25           O  
ATOM    756  CG1 ILE A 100       7.520 -16.719  -9.484  1.00 98.25           C  
ATOM    757  CG2 ILE A 100       6.559 -15.492 -11.477  1.00 98.25           C  
ATOM    758  CD1 ILE A 100       8.320 -17.766 -10.242  1.00 98.25           C  
ATOM    759  N   ASN A 101       4.078 -13.648 -10.273  1.00 97.69           N  
ATOM    760  CA  ASN A 101       2.924 -13.219 -11.047  1.00 97.69           C  
ATOM    761  C   ASN A 101       3.334 -12.266 -12.172  1.00 97.69           C  
ATOM    762  CB  ASN A 101       1.886 -12.547 -10.148  1.00 97.69           C  
ATOM    763  O   ASN A 101       4.371 -11.609 -12.094  1.00 97.69           O  
ATOM    764  CG  ASN A 101       2.305 -11.164  -9.703  1.00 97.69           C  
ATOM    765  ND2 ASN A 101       3.000 -11.086  -8.570  1.00 97.69           N  
ATOM    766  OD1 ASN A 101       2.002 -10.164 -10.367  1.00 97.69           O  
ATOM    767  N   ARG A 102       2.594 -12.242 -13.227  1.00 97.56           N  
ATOM    768  CA  ARG A 102       2.717 -11.320 -14.352  1.00 97.56           C  
ATOM    769  C   ARG A 102       1.349 -10.820 -14.805  1.00 97.56           C  
ATOM    770  CB  ARG A 102       3.439 -12.000 -15.523  1.00 97.56           C  
ATOM    771  O   ARG A 102       0.999 -10.938 -15.984  1.00 97.56           O  
ATOM    772  CG  ARG A 102       2.830 -13.328 -15.938  1.00 97.56           C  
ATOM    773  CD  ARG A 102       3.717 -14.070 -16.922  1.00 97.56           C  
ATOM    774  NE  ARG A 102       3.125 -15.336 -17.328  1.00 97.56           N  
ATOM    775  NH1 ARG A 102       4.004 -16.547 -15.578  1.00 97.56           N  
ATOM    776  NH2 ARG A 102       2.689 -17.594 -17.141  1.00 97.56           N  
ATOM    777  CZ  ARG A 102       3.273 -16.484 -16.688  1.00 97.56           C  
ATOM    778  N   TYR A 103       0.539 -10.289 -13.875  1.00 96.56           N  
ATOM    779  CA  TYR A 103      -0.835  -9.844 -14.078  1.00 96.56           C  
ATOM    780  C   TYR A 103      -0.911  -8.789 -15.180  1.00 96.56           C  
ATOM    781  CB  TYR A 103      -1.412  -9.281 -12.773  1.00 96.56           C  
ATOM    782  O   TYR A 103      -1.792  -8.852 -16.031  1.00 96.56           O  
ATOM    783  CG  TYR A 103      -1.954 -10.336 -11.844  1.00 96.56           C  
ATOM    784  CD1 TYR A 103      -3.119 -11.039 -12.156  1.00 96.56           C  
ATOM    785  CD2 TYR A 103      -1.302 -10.641 -10.656  1.00 96.56           C  
ATOM    786  CE1 TYR A 103      -3.623 -12.008 -11.297  1.00 96.56           C  
ATOM    787  CE2 TYR A 103      -1.797 -11.609  -9.789  1.00 96.56           C  
ATOM    788  OH  TYR A 103      -3.449 -13.250  -9.266  1.00 96.56           O  
ATOM    789  CZ  TYR A 103      -2.955 -12.289 -10.117  1.00 96.56           C  
ATOM    790  N   GLY A 104       0.012  -7.758 -15.078  1.00 96.12           N  
ATOM    791  CA  GLY A 104       0.020  -6.707 -16.078  1.00 96.12           C  
ATOM    792  C   GLY A 104      -1.008  -5.621 -15.812  1.00 96.12           C  
ATOM    793  O   GLY A 104      -1.697  -5.172 -16.734  1.00 96.12           O  
ATOM    794  N   LEU A 105      -1.134  -5.207 -14.586  1.00 96.12           N  
ATOM    795  CA  LEU A 105      -2.002  -4.121 -14.148  1.00 96.12           C  
ATOM    796  C   LEU A 105      -3.422  -4.316 -14.672  1.00 96.12           C  
ATOM    797  CB  LEU A 105      -1.453  -2.771 -14.625  1.00 96.12           C  
ATOM    798  O   LEU A 105      -4.008  -3.396 -15.250  1.00 96.12           O  
ATOM    799  CG  LEU A 105      -0.122  -2.332 -14.008  1.00 96.12           C  
ATOM    800  CD1 LEU A 105       0.412  -1.100 -14.734  1.00 96.12           C  
ATOM    801  CD2 LEU A 105      -0.284  -2.055 -12.516  1.00 96.12           C  
ATOM    802  N   ASN A 106      -4.055  -5.527 -14.523  1.00 97.38           N  
ATOM    803  CA  ASN A 106      -5.461  -5.738 -14.852  1.00 97.38           C  
ATOM    804  C   ASN A 106      -6.371  -4.859 -14.000  1.00 97.38           C  
ATOM    805  CB  ASN A 106      -5.832  -7.215 -14.680  1.00 97.38           C  
ATOM    806  O   ASN A 106      -6.234  -4.820 -12.773  1.00 97.38           O  
ATOM    807  CG  ASN A 106      -5.551  -7.727 -13.281  1.00 97.38           C  
ATOM    808  ND2 ASN A 106      -6.555  -8.328 -12.656  1.00 97.38           N  
ATOM    809  OD1 ASN A 106      -4.438  -7.582 -12.766  1.00 97.38           O  
ATOM    810  N   SER A 107      -7.188  -4.078 -14.680  1.00 98.00           N  
ATOM    811  CA  SER A 107      -7.996  -3.049 -14.031  1.00 98.00           C  
ATOM    812  C   SER A 107      -9.336  -2.869 -14.750  1.00 98.00           C  
ATOM    813  CB  SER A 107      -7.246  -1.717 -14.000  1.00 98.00           C  
ATOM    814  O   SER A 107      -9.414  -2.994 -15.969  1.00 98.00           O  
ATOM    815  OG  SER A 107      -8.078  -0.683 -13.500  1.00 98.00           O  
ATOM    816  N   LEU A 108     -10.383  -2.598 -13.938  1.00 98.38           N  
ATOM    817  CA  LEU A 108     -11.688  -2.279 -14.523  1.00 98.38           C  
ATOM    818  C   LEU A 108     -11.797  -0.786 -14.812  1.00 98.38           C  
ATOM    819  CB  LEU A 108     -12.812  -2.725 -13.594  1.00 98.38           C  
ATOM    820  O   LEU A 108     -12.859  -0.308 -15.219  1.00 98.38           O  
ATOM    821  CG  LEU A 108     -12.953  -4.230 -13.367  1.00 98.38           C  
ATOM    822  CD1 LEU A 108     -14.133  -4.520 -12.438  1.00 98.38           C  
ATOM    823  CD2 LEU A 108     -13.117  -4.961 -14.695  1.00 98.38           C  
ATOM    824  N   GLY A 109     -10.656   0.007 -14.492  1.00 98.62           N  
ATOM    825  CA  GLY A 109     -10.602   1.425 -14.805  1.00 98.62           C  
ATOM    826  C   GLY A 109     -10.859   2.316 -13.609  1.00 98.62           C  
ATOM    827  O   GLY A 109     -11.531   1.910 -12.656  1.00 98.62           O  
ATOM    828  N   ALA A 110     -10.367   3.545 -13.703  1.00 98.75           N  
ATOM    829  CA  ALA A 110     -10.422   4.512 -12.602  1.00 98.75           C  
ATOM    830  C   ALA A 110     -11.859   4.945 -12.328  1.00 98.75           C  
ATOM    831  CB  ALA A 110      -9.555   5.727 -12.922  1.00 98.75           C  
ATOM    832  O   ALA A 110     -12.234   5.172 -11.172  1.00 98.75           O  
ATOM    833  N   ASP A 111     -12.719   5.020 -13.359  1.00 98.75           N  
ATOM    834  CA  ASP A 111     -14.117   5.395 -13.172  1.00 98.75           C  
ATOM    835  C   ASP A 111     -14.867   4.336 -12.367  1.00 98.75           C  
ATOM    836  CB  ASP A 111     -14.805   5.613 -14.523  1.00 98.75           C  
ATOM    837  O   ASP A 111     -15.680   4.664 -11.492  1.00 98.75           O  
ATOM    838  CG  ASP A 111     -14.242   6.801 -15.289  1.00 98.75           C  
ATOM    839  OD1 ASP A 111     -14.258   7.930 -14.750  1.00 98.75           O  
ATOM    840  OD2 ASP A 111     -13.789   6.605 -16.438  1.00 98.75           O  
ATOM    841  N   HIS A 112     -14.570   3.080 -12.734  1.00 98.75           N  
ATOM    842  CA  HIS A 112     -15.203   1.983 -12.000  1.00 98.75           C  
ATOM    843  C   HIS A 112     -14.828   2.021 -10.523  1.00 98.75           C  
ATOM    844  CB  HIS A 112     -14.805   0.638 -12.609  1.00 98.75           C  
ATOM    845  O   HIS A 112     -15.703   1.936  -9.656  1.00 98.75           O  
ATOM    846  CG  HIS A 112     -15.438  -0.537 -11.938  1.00 98.75           C  
ATOM    847  CD2 HIS A 112     -16.562  -1.226 -12.227  1.00 98.75           C  
ATOM    848  ND1 HIS A 112     -14.898  -1.130 -10.812  1.00 98.75           N  
ATOM    849  CE1 HIS A 112     -15.672  -2.137 -10.438  1.00 98.75           C  
ATOM    850  NE2 HIS A 112     -16.688  -2.215 -11.281  1.00 98.75           N  
ATOM    851  N   MET A 113     -13.578   2.129 -10.242  1.00 98.75           N  
ATOM    852  CA  MET A 113     -13.117   2.156  -8.852  1.00 98.75           C  
ATOM    853  C   MET A 113     -13.672   3.373  -8.117  1.00 98.75           C  
ATOM    854  CB  MET A 113     -11.594   2.156  -8.781  1.00 98.75           C  
ATOM    855  O   MET A 113     -14.070   3.279  -6.957  1.00 98.75           O  
ATOM    856  CG  MET A 113     -11.039   2.074  -7.371  1.00 98.75           C  
ATOM    857  SD  MET A 113      -9.211   1.948  -7.336  1.00 98.75           S  
ATOM    858  CE  MET A 113      -9.000   0.234  -7.891  1.00 98.75           C  
ATOM    859  N   ALA A 114     -13.727   4.586  -8.773  1.00 98.69           N  
ATOM    860  CA  ALA A 114     -14.281   5.801  -8.180  1.00 98.69           C  
ATOM    861  C   ALA A 114     -15.734   5.586  -7.750  1.00 98.69           C  
ATOM    862  CB  ALA A 114     -14.188   6.965  -9.156  1.00 98.69           C  
ATOM    863  O   ALA A 114     -16.141   6.039  -6.680  1.00 98.69           O  
ATOM    864  N   ALA A 115     -16.516   4.852  -8.578  1.00 98.56           N  
ATOM    865  CA  ALA A 115     -17.922   4.578  -8.258  1.00 98.56           C  
ATOM    866  C   ALA A 115     -18.047   3.732  -6.996  1.00 98.56           C  
ATOM    867  CB  ALA A 115     -18.609   3.877  -9.430  1.00 98.56           C  
ATOM    868  O   ALA A 115     -18.906   3.980  -6.156  1.00 98.56           O  
ATOM    869  N   ILE A 116     -17.172   2.828  -6.805  1.00 98.44           N  
ATOM    870  CA  ILE A 116     -17.172   1.951  -5.637  1.00 98.44           C  
ATOM    871  C   ILE A 116     -16.812   2.748  -4.391  1.00 98.44           C  
ATOM    872  CB  ILE A 116     -16.203   0.764  -5.824  1.00 98.44           C  
ATOM    873  O   ILE A 116     -17.484   2.660  -3.365  1.00 98.44           O  
ATOM    874  CG1 ILE A 116     -16.719  -0.178  -6.922  1.00 98.44           C  
ATOM    875  CG2 ILE A 116     -16.016   0.013  -4.504  1.00 98.44           C  
ATOM    876  CD1 ILE A 116     -15.727  -1.260  -7.320  1.00 98.44           C  
ATOM    877  N   LEU A 117     -15.766   3.480  -4.477  1.00 98.69           N  
ATOM    878  CA  LEU A 117     -15.297   4.242  -3.324  1.00 98.69           C  
ATOM    879  C   LEU A 117     -16.281   5.344  -2.963  1.00 98.69           C  
ATOM    880  CB  LEU A 117     -13.922   4.852  -3.607  1.00 98.69           C  
ATOM    881  O   LEU A 117     -16.484   5.641  -1.783  1.00 98.69           O  
ATOM    882  CG  LEU A 117     -12.750   3.871  -3.711  1.00 98.69           C  
ATOM    883  CD1 LEU A 117     -11.484   4.602  -4.129  1.00 98.69           C  
ATOM    884  CD2 LEU A 117     -12.547   3.143  -2.389  1.00 98.69           C  
ATOM    885  N   GLU A 118     -16.859   5.941  -4.008  1.00 98.00           N  
ATOM    886  CA  GLU A 118     -17.906   6.926  -3.766  1.00 98.00           C  
ATOM    887  C   GLU A 118     -19.062   6.312  -2.988  1.00 98.00           C  
ATOM    888  CB  GLU A 118     -18.406   7.512  -5.086  1.00 98.00           C  
ATOM    889  O   GLU A 118     -19.547   6.895  -2.010  1.00 98.00           O  
ATOM    890  CG  GLU A 118     -19.500   8.570  -4.918  1.00 98.00           C  
ATOM    891  CD  GLU A 118     -20.000   9.117  -6.242  1.00 98.00           C  
ATOM    892  OE1 GLU A 118     -20.562  10.234  -6.258  1.00 98.00           O  
ATOM    893  OE2 GLU A 118     -19.844   8.422  -7.270  1.00 98.00           O  
ATOM    894  N   ARG A 119     -19.531   5.176  -3.424  1.00 97.44           N  
ATOM    895  CA  ARG A 119     -20.609   4.488  -2.729  1.00 97.44           C  
ATOM    896  C   ARG A 119     -20.234   4.180  -1.285  1.00 97.44           C  
ATOM    897  CB  ARG A 119     -20.984   3.195  -3.459  1.00 97.44           C  
ATOM    898  O   ARG A 119     -21.047   4.320  -0.375  1.00 97.44           O  
ATOM    899  CG  ARG A 119     -22.062   2.379  -2.756  1.00 97.44           C  
ATOM    900  CD  ARG A 119     -23.406   3.104  -2.738  1.00 97.44           C  
ATOM    901  NE  ARG A 119     -24.453   2.268  -2.178  1.00 97.44           N  
ATOM    902  NH1 ARG A 119     -26.141   3.826  -2.484  1.00 97.44           N  
ATOM    903  NH2 ARG A 119     -26.609   1.791  -1.544  1.00 97.44           N  
ATOM    904  CZ  ARG A 119     -25.734   2.631  -2.070  1.00 97.44           C  
ATOM    905  N   ARG A 120     -19.000   3.760  -1.126  1.00 97.94           N  
ATOM    906  CA  ARG A 120     -18.484   3.455   0.208  1.00 97.94           C  
ATOM    907  C   ARG A 120     -18.594   4.668   1.126  1.00 97.94           C  
ATOM    908  CB  ARG A 120     -17.031   2.986   0.135  1.00 97.94           C  
ATOM    909  O   ARG A 120     -19.047   4.547   2.270  1.00 97.94           O  
ATOM    910  CG  ARG A 120     -16.453   2.557   1.475  1.00 97.94           C  
ATOM    911  CD  ARG A 120     -15.047   1.986   1.328  1.00 97.94           C  
ATOM    912  NE  ARG A 120     -14.445   1.695   2.627  1.00 97.94           N  
ATOM    913  NH1 ARG A 120     -13.695   3.848   2.990  1.00 97.94           N  
ATOM    914  NH2 ARG A 120     -13.305   2.215   4.551  1.00 97.94           N  
ATOM    915  CZ  ARG A 120     -13.820   2.586   3.387  1.00 97.94           C  
ATOM    916  N   VAL A 121     -18.266   5.852   0.743  1.00 98.06           N  
ATOM    917  CA  VAL A 121     -18.328   7.082   1.528  1.00 98.06           C  
ATOM    918  C   VAL A 121     -19.797   7.445   1.789  1.00 98.06           C  
ATOM    919  CB  VAL A 121     -17.609   8.250   0.821  1.00 98.06           C  
ATOM    920  O   VAL A 121     -20.156   7.820   2.906  1.00 98.06           O  
ATOM    921  CG1 VAL A 121     -17.875   9.562   1.550  1.00 98.06           C  
ATOM    922  CG2 VAL A 121     -16.109   7.973   0.732  1.00 98.06           C  
ATOM    923  N   ARG A 122     -20.641   7.270   0.806  1.00 97.56           N  
ATOM    924  CA  ARG A 122     -22.047   7.594   0.952  1.00 97.56           C  
ATOM    925  C   ARG A 122     -22.719   6.676   1.967  1.00 97.56           C  
ATOM    926  CB  ARG A 122     -22.766   7.500  -0.397  1.00 97.56           C  
ATOM    927  O   ARG A 122     -23.531   7.129   2.779  1.00 97.56           O  
ATOM    928  CG  ARG A 122     -22.422   8.617  -1.364  1.00 97.56           C  
ATOM    929  CD  ARG A 122     -23.234   8.531  -2.646  1.00 97.56           C  
ATOM    930  NE  ARG A 122     -22.891   9.609  -3.572  1.00 97.56           N  
ATOM    931  NH1 ARG A 122     -24.844   9.453  -4.793  1.00 97.56           N  
ATOM    932  NH2 ARG A 122     -23.266  11.016  -5.352  1.00 97.56           N  
ATOM    933  CZ  ARG A 122     -23.672  10.023  -4.570  1.00 97.56           C  
ATOM    934  N   ASP A 123     -22.391   5.414   1.834  1.00 96.38           N  
ATOM    935  CA  ASP A 123     -22.922   4.469   2.807  1.00 96.38           C  
ATOM    936  C   ASP A 123     -22.469   4.816   4.223  1.00 96.38           C  
ATOM    937  CB  ASP A 123     -22.516   3.039   2.457  1.00 96.38           C  
ATOM    938  O   ASP A 123     -23.250   4.738   5.172  1.00 96.38           O  
ATOM    939  CG  ASP A 123     -23.219   2.500   1.228  1.00 96.38           C  
ATOM    940  OD1 ASP A 123     -24.203   3.119   0.771  1.00 96.38           O  
ATOM    941  OD2 ASP A 123     -22.797   1.444   0.713  1.00 96.38           O  
ATOM    942  N   PHE A 124     -21.219   5.203   4.359  1.00 97.69           N  
ATOM    943  CA  PHE A 124     -20.688   5.641   5.645  1.00 97.69           C  
ATOM    944  C   PHE A 124     -21.422   6.875   6.148  1.00 97.69           C  
ATOM    945  CB  PHE A 124     -19.188   5.934   5.531  1.00 97.69           C  
ATOM    946  O   PHE A 124     -21.797   6.941   7.320  1.00 97.69           O  
ATOM    947  CG  PHE A 124     -18.578   6.473   6.797  1.00 97.69           C  
ATOM    948  CD1 PHE A 124     -18.531   7.840   7.031  1.00 97.69           C  
ATOM    949  CD2 PHE A 124     -18.062   5.609   7.758  1.00 97.69           C  
ATOM    950  CE1 PHE A 124     -17.969   8.344   8.203  1.00 97.69           C  
ATOM    951  CE2 PHE A 124     -17.500   6.105   8.930  1.00 97.69           C  
ATOM    952  CZ  PHE A 124     -17.453   7.473   9.148  1.00 97.69           C  
ATOM    953  N   ALA A 125     -21.562   7.809   5.273  1.00 97.88           N  
ATOM    954  CA  ALA A 125     -22.266   9.031   5.641  1.00 97.88           C  
ATOM    955  C   ALA A 125     -23.672   8.727   6.168  1.00 97.88           C  
ATOM    956  CB  ALA A 125     -22.344   9.977   4.441  1.00 97.88           C  
ATOM    957  O   ALA A 125     -24.062   9.250   7.211  1.00 97.88           O  
ATOM    958  N   TYR A 126     -24.422   7.887   5.465  1.00 97.00           N  
ATOM    959  CA  TYR A 126     -25.766   7.508   5.863  1.00 97.00           C  
ATOM    960  C   TYR A 126     -25.766   6.816   7.223  1.00 97.00           C  
ATOM    961  CB  TYR A 126     -26.391   6.586   4.812  1.00 97.00           C  
ATOM    962  O   TYR A 126     -26.531   7.176   8.109  1.00 97.00           O  
ATOM    963  CG  TYR A 126     -27.781   6.117   5.172  1.00 97.00           C  
ATOM    964  CD1 TYR A 126     -28.016   4.805   5.574  1.00 97.00           C  
ATOM    965  CD2 TYR A 126     -28.875   6.988   5.109  1.00 97.00           C  
ATOM    966  CE1 TYR A 126     -29.297   4.367   5.902  1.00 97.00           C  
ATOM    967  CE2 TYR A 126     -30.156   6.562   5.438  1.00 97.00           C  
ATOM    968  OH  TYR A 126     -31.625   4.824   6.156  1.00 97.00           O  
ATOM    969  CZ  TYR A 126     -30.359   5.250   5.832  1.00 97.00           C  
ATOM    970  N   ALA A 127     -24.859   5.867   7.414  1.00 96.25           N  
ATOM    971  CA  ALA A 127     -24.797   5.074   8.641  1.00 96.25           C  
ATOM    972  C   ALA A 127     -24.391   5.941   9.836  1.00 96.25           C  
ATOM    973  CB  ALA A 127     -23.812   3.920   8.477  1.00 96.25           C  
ATOM    974  O   ALA A 127     -24.703   5.609  10.977  1.00 96.25           O  
ATOM    975  N   ASN A 128     -23.781   7.105   9.594  1.00 96.75           N  
ATOM    976  CA  ASN A 128     -23.266   7.922  10.688  1.00 96.75           C  
ATOM    977  C   ASN A 128     -24.047   9.227  10.828  1.00 96.75           C  
ATOM    978  CB  ASN A 128     -21.781   8.211  10.484  1.00 96.75           C  
ATOM    979  O   ASN A 128     -23.547  10.195  11.398  1.00 96.75           O  
ATOM    980  CG  ASN A 128     -20.891   7.031  10.852  1.00 96.75           C  
ATOM    981  ND2 ASN A 128     -20.531   6.227   9.867  1.00 96.75           N  
ATOM    982  OD1 ASN A 128     -20.547   6.848  12.023  1.00 96.75           O  
ATOM    983  N   GLY A 129     -25.266   9.297  10.172  1.00 95.94           N  
ATOM    984  CA  GLY A 129     -26.250  10.328  10.461  1.00 95.94           C  
ATOM    985  C   GLY A 129     -26.094  11.562   9.609  1.00 95.94           C  
ATOM    986  O   GLY A 129     -26.625  12.625   9.938  1.00 95.94           O  
ATOM    987  N   PHE A 130     -25.297  11.539   8.555  1.00 95.38           N  
ATOM    988  CA  PHE A 130     -25.078  12.695   7.695  1.00 95.38           C  
ATOM    989  C   PHE A 130     -26.172  12.797   6.641  1.00 95.38           C  
ATOM    990  CB  PHE A 130     -23.703  12.633   7.020  1.00 95.38           C  
ATOM    991  O   PHE A 130     -26.375  13.859   6.043  1.00 95.38           O  
ATOM    992  CG  PHE A 130     -22.562  12.922   7.949  1.00 95.38           C  
ATOM    993  CD1 PHE A 130     -22.094  14.219   8.117  1.00 95.38           C  
ATOM    994  CD2 PHE A 130     -21.953  11.891   8.656  1.00 95.38           C  
ATOM    995  CE1 PHE A 130     -21.031  14.484   8.977  1.00 95.38           C  
ATOM    996  CE2 PHE A 130     -20.891  12.148   9.523  1.00 95.38           C  
ATOM    997  CZ  PHE A 130     -20.422  13.453   9.680  1.00 95.38           C  
ATOM    998  N   GLY A 131     -26.938  11.711   6.398  1.00 91.56           N  
ATOM    999  CA  GLY A 131     -28.031  11.703   5.441  1.00 91.56           C  
ATOM   1000  C   GLY A 131     -27.625  11.164   4.082  1.00 91.56           C  
ATOM   1001  O   GLY A 131     -26.516  10.656   3.912  1.00 91.56           O  
ATOM   1002  N   LEU A 132     -28.609  11.164   3.039  1.00 85.38           N  
ATOM   1003  CA  LEU A 132     -28.453  10.570   1.717  1.00 85.38           C  
ATOM   1004  C   LEU A 132     -28.328  11.656   0.647  1.00 85.38           C  
ATOM   1005  CB  LEU A 132     -29.641   9.648   1.395  1.00 85.38           C  
ATOM   1006  O   LEU A 132     -28.266  11.344  -0.545  1.00 85.38           O  
ATOM   1007  CG  LEU A 132     -29.688   8.328   2.164  1.00 85.38           C  
ATOM   1008  CD1 LEU A 132     -31.031   7.637   1.924  1.00 85.38           C  
ATOM   1009  CD2 LEU A 132     -28.531   7.426   1.760  1.00 85.38           C  
ATOM   1010  N   HIS A 133     -28.016  12.836   0.984  1.00 86.44           N  
ATOM   1011  CA  HIS A 133     -27.938  13.891  -0.018  1.00 86.44           C  
ATOM   1012  C   HIS A 133     -26.484  14.250  -0.318  1.00 86.44           C  
ATOM   1013  CB  HIS A 133     -28.688  15.141   0.447  1.00 86.44           C  
ATOM   1014  O   HIS A 133     -25.562  13.781   0.367  1.00 86.44           O  
ATOM   1015  CG  HIS A 133     -28.422  15.516   1.868  1.00 86.44           C  
ATOM   1016  CD2 HIS A 133     -29.172  15.375   2.984  1.00 86.44           C  
ATOM   1017  ND1 HIS A 133     -27.234  16.109   2.268  1.00 86.44           N  
ATOM   1018  CE1 HIS A 133     -27.281  16.328   3.572  1.00 86.44           C  
ATOM   1019  NE2 HIS A 133     -28.453  15.891   4.031  1.00 86.44           N  
ATOM   1020  N   ASP A 134     -26.109  14.859  -1.476  1.00 81.38           N  
ATOM   1021  CA  ASP A 134     -24.766  15.180  -1.982  1.00 81.38           C  
ATOM   1022  C   ASP A 134     -23.953  15.930  -0.937  1.00 81.38           C  
ATOM   1023  CB  ASP A 134     -24.875  16.000  -3.268  1.00 81.38           C  
ATOM   1024  O   ASP A 134     -22.734  15.742  -0.838  1.00 81.38           O  
ATOM   1025  CG  ASP A 134     -25.344  15.188  -4.457  1.00 81.38           C  
ATOM   1026  OD1 ASP A 134     -25.312  13.938  -4.398  1.00 81.38           O  
ATOM   1027  OD2 ASP A 134     -25.750  15.797  -5.469  1.00 81.38           O  
ATOM   1028  N   GLU A 135     -24.594  16.641  -0.095  1.00 92.56           N  
ATOM   1029  CA  GLU A 135     -23.875  17.406   0.910  1.00 92.56           C  
ATOM   1030  C   GLU A 135     -23.281  16.500   1.979  1.00 92.56           C  
ATOM   1031  CB  GLU A 135     -24.797  18.453   1.559  1.00 92.56           C  
ATOM   1032  O   GLU A 135     -22.281  16.859   2.619  1.00 92.56           O  
ATOM   1033  CG  GLU A 135     -25.188  19.594   0.629  1.00 92.56           C  
ATOM   1034  CD  GLU A 135     -26.172  20.562   1.254  1.00 92.56           C  
ATOM   1035  OE1 GLU A 135     -26.547  21.562   0.595  1.00 92.56           O  
ATOM   1036  OE2 GLU A 135     -26.578  20.312   2.410  1.00 92.56           O  
ATOM   1037  N   ALA A 136     -23.938  15.312   2.104  1.00 95.19           N  
ATOM   1038  CA  ALA A 136     -23.484  14.367   3.119  1.00 95.19           C  
ATOM   1039  C   ALA A 136     -22.094  13.836   2.787  1.00 95.19           C  
ATOM   1040  CB  ALA A 136     -24.484  13.219   3.258  1.00 95.19           C  
ATOM   1041  O   ALA A 136     -21.219  13.781   3.654  1.00 95.19           O  
ATOM   1042  N   GLU A 137     -21.906  13.469   1.529  1.00 95.94           N  
ATOM   1043  CA  GLU A 137     -20.609  12.977   1.076  1.00 95.94           C  
ATOM   1044  C   GLU A 137     -19.516  14.023   1.284  1.00 95.94           C  
ATOM   1045  CB  GLU A 137     -20.672  12.570  -0.397  1.00 95.94           C  
ATOM   1046  O   GLU A 137     -18.438  13.719   1.807  1.00 95.94           O  
ATOM   1047  CG  GLU A 137     -19.328  12.117  -0.968  1.00 95.94           C  
ATOM   1048  CD  GLU A 137     -19.375  11.875  -2.469  1.00 95.94           C  
ATOM   1049  OE1 GLU A 137     -18.297  11.844  -3.107  1.00 95.94           O  
ATOM   1050  OE2 GLU A 137     -20.484  11.719  -3.012  1.00 95.94           O  
ATOM   1051  N   GLN A 138     -19.828  15.273   0.895  1.00 97.06           N  
ATOM   1052  CA  GLN A 138     -18.859  16.359   0.994  1.00 97.06           C  
ATOM   1053  C   GLN A 138     -18.484  16.625   2.447  1.00 97.06           C  
ATOM   1054  CB  GLN A 138     -19.406  17.625   0.351  1.00 97.06           C  
ATOM   1055  O   GLN A 138     -17.312  16.922   2.750  1.00 97.06           O  
ATOM   1056  CG  GLN A 138     -18.375  18.734   0.180  1.00 97.06           C  
ATOM   1057  CD  GLN A 138     -17.203  18.312  -0.691  1.00 97.06           C  
ATOM   1058  NE2 GLN A 138     -15.984  18.594  -0.231  1.00 97.06           N  
ATOM   1059  OE1 GLN A 138     -17.391  17.734  -1.768  1.00 97.06           O  
ATOM   1060  N   ARG A 139     -19.406  16.547   3.361  1.00 97.31           N  
ATOM   1061  CA  ARG A 139     -19.141  16.766   4.781  1.00 97.31           C  
ATOM   1062  C   ARG A 139     -18.172  15.727   5.324  1.00 97.31           C  
ATOM   1063  CB  ARG A 139     -20.438  16.734   5.578  1.00 97.31           C  
ATOM   1064  O   ARG A 139     -17.250  16.062   6.086  1.00 97.31           O  
ATOM   1065  CG  ARG A 139     -21.359  17.922   5.305  1.00 97.31           C  
ATOM   1066  CD  ARG A 139     -22.688  17.781   6.043  1.00 97.31           C  
ATOM   1067  NE  ARG A 139     -22.516  17.844   7.488  1.00 97.31           N  
ATOM   1068  NH1 ARG A 139     -24.703  17.328   7.992  1.00 97.31           N  
ATOM   1069  NH2 ARG A 139     -23.203  17.719   9.680  1.00 97.31           N  
ATOM   1070  CZ  ARG A 139     -23.469  17.625   8.383  1.00 97.31           C  
ATOM   1071  N   VAL A 140     -18.391  14.492   4.902  1.00 97.62           N  
ATOM   1072  CA  VAL A 140     -17.469  13.445   5.312  1.00 97.62           C  
ATOM   1073  C   VAL A 140     -16.078  13.711   4.734  1.00 97.62           C  
ATOM   1074  CB  VAL A 140     -17.953  12.047   4.871  1.00 97.62           C  
ATOM   1075  O   VAL A 140     -15.070  13.664   5.453  1.00 97.62           O  
ATOM   1076  CG1 VAL A 140     -16.891  10.984   5.129  1.00 97.62           C  
ATOM   1077  CG2 VAL A 140     -19.250  11.688   5.598  1.00 97.62           C  
ATOM   1078  N   LEU A 141     -16.062  14.023   3.461  1.00 97.56           N  
ATOM   1079  CA  LEU A 141     -14.797  14.273   2.770  1.00 97.56           C  
ATOM   1080  C   LEU A 141     -14.070  15.469   3.379  1.00 97.56           C  
ATOM   1081  CB  LEU A 141     -15.039  14.516   1.278  1.00 97.56           C  
ATOM   1082  O   LEU A 141     -12.836  15.523   3.359  1.00 97.56           O  
ATOM   1083  CG  LEU A 141     -15.531  13.320   0.468  1.00 97.56           C  
ATOM   1084  CD1 LEU A 141     -15.789  13.727  -0.978  1.00 97.56           C  
ATOM   1085  CD2 LEU A 141     -14.516  12.180   0.531  1.00 97.56           C  
ATOM   1086  N   ASP A 142     -14.812  16.359   3.975  1.00 97.56           N  
ATOM   1087  CA  ASP A 142     -14.227  17.578   4.520  1.00 97.56           C  
ATOM   1088  C   ASP A 142     -13.852  17.406   5.988  1.00 97.56           C  
ATOM   1089  CB  ASP A 142     -15.188  18.766   4.359  1.00 97.56           C  
ATOM   1090  O   ASP A 142     -13.469  18.375   6.656  1.00 97.56           O  
ATOM   1091  CG  ASP A 142     -15.281  19.266   2.928  1.00 97.56           C  
ATOM   1092  OD1 ASP A 142     -14.367  18.984   2.125  1.00 97.56           O  
ATOM   1093  OD2 ASP A 142     -16.281  19.938   2.600  1.00 97.56           O  
ATOM   1094  N   GLY A 143     -14.000  16.141   6.461  1.00 95.62           N  
ATOM   1095  CA  GLY A 143     -13.430  15.820   7.754  1.00 95.62           C  
ATOM   1096  C   GLY A 143     -14.414  15.969   8.898  1.00 95.62           C  
ATOM   1097  O   GLY A 143     -14.031  15.891  10.070  1.00 95.62           O  
ATOM   1098  N   GLU A 144     -15.664  16.234   8.664  1.00 96.94           N  
ATOM   1099  CA  GLU A 144     -16.656  16.484   9.719  1.00 96.94           C  
ATOM   1100  C   GLU A 144     -16.953  15.195  10.492  1.00 96.94           C  
ATOM   1101  CB  GLU A 144     -17.938  17.062   9.133  1.00 96.94           C  
ATOM   1102  O   GLU A 144     -17.438  15.242  11.625  1.00 96.94           O  
ATOM   1103  CG  GLU A 144     -17.781  18.469   8.578  1.00 96.94           C  
ATOM   1104  CD  GLU A 144     -19.094  19.062   8.094  1.00 96.94           C  
ATOM   1105  OE1 GLU A 144     -19.094  19.781   7.074  1.00 96.94           O  
ATOM   1106  OE2 GLU A 144     -20.141  18.812   8.742  1.00 96.94           O  
ATOM   1107  N   ALA A 145     -16.547  14.000   9.891  1.00 96.19           N  
ATOM   1108  CA  ALA A 145     -16.781  12.719  10.547  1.00 96.19           C  
ATOM   1109  C   ALA A 145     -15.664  12.414  11.547  1.00 96.19           C  
ATOM   1110  CB  ALA A 145     -16.875  11.602   9.516  1.00 96.19           C  
ATOM   1111  O   ALA A 145     -15.758  11.453  12.312  1.00 96.19           O  
ATOM   1112  N   GLY A 146     -14.602  13.234  11.617  1.00 96.25           N  
ATOM   1113  CA  GLY A 146     -13.508  13.062  12.555  1.00 96.25           C  
ATOM   1114  C   GLY A 146     -12.609  11.883  12.219  1.00 96.25           C  
ATOM   1115  O   GLY A 146     -11.938  11.336  13.102  1.00 96.25           O  
ATOM   1116  N   VAL A 147     -12.695  11.352  11.062  1.00 97.62           N  
ATOM   1117  CA  VAL A 147     -11.828  10.289  10.586  1.00 97.62           C  
ATOM   1118  C   VAL A 147     -11.289  10.641   9.195  1.00 97.62           C  
ATOM   1119  CB  VAL A 147     -12.562   8.930  10.539  1.00 97.62           C  
ATOM   1120  O   VAL A 147     -11.867  11.477   8.492  1.00 97.62           O  
ATOM   1121  CG1 VAL A 147     -12.945   8.477  11.953  1.00 97.62           C  
ATOM   1122  CG2 VAL A 147     -13.797   9.016   9.648  1.00 97.62           C  
ATOM   1123  N   PRO A 148     -10.164  10.016   8.844  1.00 97.81           N  
ATOM   1124  CA  PRO A 148      -9.680  10.250   7.484  1.00 97.81           C  
ATOM   1125  C   PRO A 148     -10.695   9.844   6.418  1.00 97.81           C  
ATOM   1126  CB  PRO A 148      -8.422   9.375   7.402  1.00 97.81           C  
ATOM   1127  O   PRO A 148     -11.312   8.789   6.523  1.00 97.81           O  
ATOM   1128  CG  PRO A 148      -7.957   9.242   8.812  1.00 97.81           C  
ATOM   1129  CD  PRO A 148      -9.164   9.172   9.711  1.00 97.81           C  
ATOM   1130  N   PRO A 149     -10.875  10.711   5.371  1.00 96.69           N  
ATOM   1131  CA  PRO A 149     -11.953  10.516   4.395  1.00 96.69           C  
ATOM   1132  C   PRO A 149     -11.758   9.250   3.557  1.00 96.69           C  
ATOM   1133  CB  PRO A 149     -11.867  11.766   3.518  1.00 96.69           C  
ATOM   1134  O   PRO A 149     -12.719   8.758   2.955  1.00 96.69           O  
ATOM   1135  CG  PRO A 149     -10.469  12.273   3.705  1.00 96.69           C  
ATOM   1136  CD  PRO A 149     -10.047  11.977   5.113  1.00 96.69           C  
ATOM   1137  N   GLY A 150     -10.562   8.703   3.504  1.00 97.94           N  
ATOM   1138  CA  GLY A 150     -10.297   7.496   2.740  1.00 97.94           C  
ATOM   1139  C   GLY A 150     -10.633   6.227   3.500  1.00 97.94           C  
ATOM   1140  O   GLY A 150     -11.570   5.508   3.137  1.00 97.94           O  
ATOM   1141  N   SER A 151     -10.039   6.086   4.707  1.00 98.44           N  
ATOM   1142  CA  SER A 151     -10.188   4.867   5.496  1.00 98.44           C  
ATOM   1143  C   SER A 151     -11.547   4.820   6.191  1.00 98.44           C  
ATOM   1144  CB  SER A 151      -9.070   4.758   6.535  1.00 98.44           C  
ATOM   1145  O   SER A 151     -12.062   3.738   6.480  1.00 98.44           O  
ATOM   1146  OG  SER A 151      -9.211   5.754   7.531  1.00 98.44           O  
ATOM   1147  N   LEU A 152     -11.984   6.066   6.586  1.00 98.44           N  
ATOM   1148  CA  LEU A 152     -13.266   6.227   7.266  1.00 98.44           C  
ATOM   1149  C   LEU A 152     -13.242   5.566   8.641  1.00 98.44           C  
ATOM   1150  CB  LEU A 152     -14.398   5.629   6.422  1.00 98.44           C  
ATOM   1151  O   LEU A 152     -14.281   5.148   9.156  1.00 98.44           O  
ATOM   1152  CG  LEU A 152     -14.602   6.230   5.031  1.00 98.44           C  
ATOM   1153  CD1 LEU A 152     -15.711   5.496   4.289  1.00 98.44           C  
ATOM   1154  CD2 LEU A 152     -14.914   7.719   5.133  1.00 98.44           C  
ATOM   1155  N   GLN A 153     -12.016   5.328   9.141  1.00 97.62           N  
ATOM   1156  CA  GLN A 153     -11.797   4.730  10.453  1.00 97.62           C  
ATOM   1157  C   GLN A 153     -10.688   5.461  11.211  1.00 97.62           C  
ATOM   1158  CB  GLN A 153     -11.445   3.248  10.312  1.00 97.62           C  
ATOM   1159  O   GLN A 153      -9.680   5.855  10.617  1.00 97.62           O  
ATOM   1160  CG  GLN A 153     -12.531   2.420   9.641  1.00 97.62           C  
ATOM   1161  CD  GLN A 153     -12.156   0.957   9.508  1.00 97.62           C  
ATOM   1162  NE2 GLN A 153     -12.719   0.289   8.508  1.00 97.62           N  
ATOM   1163  OE1 GLN A 153     -11.367   0.430  10.305  1.00 97.62           O  
ATOM   1164  N   PRO A 154     -10.859   5.672  12.508  1.00 96.75           N  
ATOM   1165  CA  PRO A 154      -9.758   6.254  13.289  1.00 96.75           C  
ATOM   1166  C   PRO A 154      -8.516   5.363  13.305  1.00 96.75           C  
ATOM   1167  CB  PRO A 154     -10.352   6.391  14.688  1.00 96.75           C  
ATOM   1168  O   PRO A 154      -8.633   4.137  13.344  1.00 96.75           O  
ATOM   1169  CG  PRO A 154     -11.398   5.328  14.773  1.00 96.75           C  
ATOM   1170  CD  PRO A 154     -12.023   5.168  13.414  1.00 96.75           C  
ATOM   1171  N   GLY A 155      -7.336   6.012  13.242  1.00 97.69           N  
ATOM   1172  CA  GLY A 155      -6.074   5.305  13.391  1.00 97.69           C  
ATOM   1173  C   GLY A 155      -5.707   4.484  12.172  1.00 97.69           C  
ATOM   1174  O   GLY A 155      -4.863   3.586  12.250  1.00 97.69           O  
ATOM   1175  N   ARG A 156      -6.449   4.801  11.016  1.00 98.50           N  
ATOM   1176  CA  ARG A 156      -6.195   4.027   9.812  1.00 98.50           C  
ATOM   1177  C   ARG A 156      -6.152   4.930   8.578  1.00 98.50           C  
ATOM   1178  CB  ARG A 156      -7.266   2.947   9.625  1.00 98.50           C  
ATOM   1179  O   ARG A 156      -6.770   5.996   8.562  1.00 98.50           O  
ATOM   1180  CG  ARG A 156      -7.336   1.950  10.773  1.00 98.50           C  
ATOM   1181  CD  ARG A 156      -8.414   0.899  10.547  1.00 98.50           C  
ATOM   1182  NE  ARG A 156      -8.484  -0.050  11.648  1.00 98.50           N  
ATOM   1183  NH1 ARG A 156     -10.023  -1.439  10.633  1.00 98.50           N  
ATOM   1184  NH2 ARG A 156      -9.234  -1.936  12.727  1.00 98.50           N  
ATOM   1185  CZ  ARG A 156      -9.250  -1.140  11.664  1.00 98.50           C  
ATOM   1186  N   LEU A 157      -5.457   4.418   7.559  1.00 98.81           N  
ATOM   1187  CA  LEU A 157      -5.379   5.156   6.301  1.00 98.81           C  
ATOM   1188  C   LEU A 157      -5.598   4.227   5.113  1.00 98.81           C  
ATOM   1189  CB  LEU A 157      -4.020   5.852   6.176  1.00 98.81           C  
ATOM   1190  O   LEU A 157      -5.137   3.082   5.121  1.00 98.81           O  
ATOM   1191  CG  LEU A 157      -3.697   6.902   7.242  1.00 98.81           C  
ATOM   1192  CD1 LEU A 157      -2.283   7.438   7.047  1.00 98.81           C  
ATOM   1193  CD2 LEU A 157      -4.715   8.039   7.203  1.00 98.81           C  
ATOM   1194  N   LEU A 158      -6.277   4.738   4.129  1.00 98.88           N  
ATOM   1195  CA  LEU A 158      -6.469   4.020   2.873  1.00 98.88           C  
ATOM   1196  C   LEU A 158      -5.566   4.582   1.780  1.00 98.88           C  
ATOM   1197  CB  LEU A 158      -7.930   4.090   2.428  1.00 98.88           C  
ATOM   1198  O   LEU A 158      -5.605   5.781   1.493  1.00 98.88           O  
ATOM   1199  CG  LEU A 158      -8.281   3.352   1.136  1.00 98.88           C  
ATOM   1200  CD1 LEU A 158      -8.203   1.844   1.347  1.00 98.88           C  
ATOM   1201  CD2 LEU A 158      -9.672   3.758   0.649  1.00 98.88           C  
ATOM   1202  N   ALA A 159      -4.758   3.678   1.206  1.00 98.88           N  
ATOM   1203  CA  ALA A 159      -3.947   4.027   0.043  1.00 98.88           C  
ATOM   1204  C   ALA A 159      -4.574   3.496  -1.242  1.00 98.88           C  
ATOM   1205  CB  ALA A 159      -2.527   3.488   0.203  1.00 98.88           C  
ATOM   1206  O   ALA A 159      -5.105   2.383  -1.267  1.00 98.88           O  
ATOM   1207  N   VAL A 160      -4.555   4.352  -2.279  1.00 98.88           N  
ATOM   1208  CA  VAL A 160      -5.055   3.961  -3.594  1.00 98.88           C  
ATOM   1209  C   VAL A 160      -3.928   4.035  -4.621  1.00 98.88           C  
ATOM   1210  CB  VAL A 160      -6.238   4.852  -4.039  1.00 98.88           C  
ATOM   1211  O   VAL A 160      -3.363   5.109  -4.855  1.00 98.88           O  
ATOM   1212  CG1 VAL A 160      -6.699   4.473  -5.445  1.00 98.88           C  
ATOM   1213  CG2 VAL A 160      -7.395   4.734  -3.045  1.00 98.88           C  
ATOM   1214  N   GLN A 161      -3.576   2.896  -5.180  1.00 98.81           N  
ATOM   1215  CA  GLN A 161      -2.457   2.797  -6.109  1.00 98.81           C  
ATOM   1216  C   GLN A 161      -2.918   3.012  -7.551  1.00 98.81           C  
ATOM   1217  CB  GLN A 161      -1.765   1.439  -5.977  1.00 98.81           C  
ATOM   1218  O   GLN A 161      -3.859   2.359  -8.008  1.00 98.81           O  
ATOM   1219  CG  GLN A 161      -0.430   1.355  -6.707  1.00 98.81           C  
ATOM   1220  CD  GLN A 161       0.167  -0.038  -6.676  1.00 98.81           C  
ATOM   1221  NE2 GLN A 161       0.895  -0.350  -5.609  1.00 98.81           N  
ATOM   1222  OE1 GLN A 161      -0.024  -0.830  -7.605  1.00 98.81           O  
ATOM   1223  N   ILE A 162      -2.283   3.893  -8.320  1.00 98.75           N  
ATOM   1224  CA  ILE A 162      -2.625   4.246  -9.695  1.00 98.75           C  
ATOM   1225  C   ILE A 162      -1.442   3.947 -10.617  1.00 98.75           C  
ATOM   1226  CB  ILE A 162      -3.033   5.730  -9.812  1.00 98.75           C  
ATOM   1227  O   ILE A 162      -0.289   3.969 -10.180  1.00 98.75           O  
ATOM   1228  CG1 ILE A 162      -1.896   6.637  -9.328  1.00 98.75           C  
ATOM   1229  CG2 ILE A 162      -4.320   6.000  -9.023  1.00 98.75           C  
ATOM   1230  CD1 ILE A 162      -2.188   8.125  -9.469  1.00 98.75           C  
ATOM   1231  N   ALA A 163      -1.780   3.662 -11.844  1.00 98.12           N  
ATOM   1232  CA  ALA A 163      -0.757   3.373 -12.844  1.00 98.12           C  
ATOM   1233  C   ALA A 163      -1.216   3.799 -14.234  1.00 98.12           C  
ATOM   1234  CB  ALA A 163      -0.409   1.886 -12.828  1.00 98.12           C  
ATOM   1235  O   ALA A 163      -2.354   4.238 -14.414  1.00 98.12           O  
ATOM   1236  N   LYS A 164      -0.357   3.744 -15.156  1.00 97.75           N  
ATOM   1237  CA  LYS A 164      -0.679   4.047 -16.547  1.00 97.75           C  
ATOM   1238  C   LYS A 164      -1.262   2.824 -17.250  1.00 97.75           C  
ATOM   1239  CB  LYS A 164       0.563   4.539 -17.297  1.00 97.75           C  
ATOM   1240  O   LYS A 164      -1.082   1.692 -16.797  1.00 97.75           O  
ATOM   1241  CG  LYS A 164       1.587   3.449 -17.578  1.00 97.75           C  
ATOM   1242  CD  LYS A 164       2.707   3.955 -18.469  1.00 97.75           C  
ATOM   1243  CE  LYS A 164       3.633   2.826 -18.906  1.00 97.75           C  
ATOM   1244  NZ  LYS A 164       2.988   1.939 -19.922  1.00 97.75           N  
ATOM   1245  N   ASN A 165      -2.094   3.090 -18.344  1.00 97.38           N  
ATOM   1246  CA  ASN A 165      -2.570   2.010 -19.203  1.00 97.38           C  
ATOM   1247  C   ASN A 165      -1.427   1.363 -19.984  1.00 97.38           C  
ATOM   1248  CB  ASN A 165      -3.643   2.523 -20.172  1.00 97.38           C  
ATOM   1249  O   ASN A 165      -0.457   2.033 -20.344  1.00 97.38           O  
ATOM   1250  CG  ASN A 165      -4.992   2.701 -19.500  1.00 97.38           C  
ATOM   1251  ND2 ASN A 165      -5.672   1.592 -19.234  1.00 97.38           N  
ATOM   1252  OD1 ASN A 165      -5.418   3.824 -19.219  1.00 97.38           O  
ATOM   1253  N   LYS A 166      -1.414   0.071 -20.266  1.00 95.31           N  
ATOM   1254  CA  LYS A 166      -0.428  -0.697 -21.016  1.00 95.31           C  
ATOM   1255  C   LYS A 166      -0.232  -0.118 -22.422  1.00 95.31           C  
ATOM   1256  CB  LYS A 166      -0.849  -2.164 -21.109  1.00 95.31           C  
ATOM   1257  O   LYS A 166       0.894  -0.053 -22.906  1.00 95.31           O  
ATOM   1258  CG  LYS A 166       0.177  -3.061 -21.797  1.00 95.31           C  
ATOM   1259  CD  LYS A 166      -0.245  -4.523 -21.750  1.00 95.31           C  
ATOM   1260  CE  LYS A 166       0.789  -5.422 -22.422  1.00 95.31           C  
ATOM   1261  NZ  LYS A 166       0.436  -6.867 -22.281  1.00 95.31           N  
ATOM   1262  N   ALA A 167      -1.289   0.379 -22.953  1.00 95.06           N  
ATOM   1263  CA  ALA A 167      -1.291   0.805 -24.359  1.00 95.06           C  
ATOM   1264  C   ALA A 167      -0.681   2.195 -24.500  1.00 95.06           C  
ATOM   1265  CB  ALA A 167      -2.711   0.787 -24.922  1.00 95.06           C  
ATOM   1266  O   ALA A 167      -0.397   2.639 -25.625  1.00 95.06           O  
ATOM   1267  N   THR A 168      -0.481   2.908 -23.391  1.00 96.50           N  
ATOM   1268  CA  THR A 168       0.154   4.223 -23.438  1.00 96.50           C  
ATOM   1269  C   THR A 168       1.631   4.094 -23.797  1.00 96.50           C  
ATOM   1270  CB  THR A 168       0.013   4.957 -22.094  1.00 96.50           C  
ATOM   1271  O   THR A 168       2.373   3.354 -23.156  1.00 96.50           O  
ATOM   1272  CG2 THR A 168       0.621   6.355 -22.172  1.00 96.50           C  
ATOM   1273  OG1 THR A 168      -1.376   5.070 -21.766  1.00 96.50           O  
ATOM   1274  N   PRO A 169       2.062   4.750 -24.875  1.00 95.00           N  
ATOM   1275  CA  PRO A 169       3.459   4.629 -25.281  1.00 95.00           C  
ATOM   1276  C   PRO A 169       4.441   5.121 -24.219  1.00 95.00           C  
ATOM   1277  CB  PRO A 169       3.527   5.508 -26.547  1.00 95.00           C  
ATOM   1278  O   PRO A 169       4.285   6.227 -23.703  1.00 95.00           O  
ATOM   1279  CG  PRO A 169       2.113   5.605 -27.016  1.00 95.00           C  
ATOM   1280  CD  PRO A 169       1.205   5.570 -25.812  1.00 95.00           C  
ATOM   1281  N   ASP A 170       5.570   4.367 -23.984  1.00 91.88           N  
ATOM   1282  CA  ASP A 170       6.523   4.645 -22.906  1.00 91.88           C  
ATOM   1283  C   ASP A 170       7.363   5.883 -23.219  1.00 91.88           C  
ATOM   1284  CB  ASP A 170       7.434   3.438 -22.672  1.00 91.88           C  
ATOM   1285  O   ASP A 170       7.902   6.523 -22.312  1.00 91.88           O  
ATOM   1286  CG  ASP A 170       6.688   2.225 -22.141  1.00 91.88           C  
ATOM   1287  OD1 ASP A 170       5.613   2.393 -21.531  1.00 91.88           O  
ATOM   1288  OD2 ASP A 170       7.176   1.094 -22.344  1.00 91.88           O  
ATOM   1289  N   SER A 171       7.426   6.211 -24.500  1.00 92.62           N  
ATOM   1290  CA  SER A 171       8.242   7.340 -24.938  1.00 92.62           C  
ATOM   1291  C   SER A 171       7.461   8.648 -24.875  1.00 92.62           C  
ATOM   1292  CB  SER A 171       8.750   7.109 -26.375  1.00 92.62           C  
ATOM   1293  O   SER A 171       8.039   9.727 -25.016  1.00 92.62           O  
ATOM   1294  OG  SER A 171       7.668   6.914 -27.266  1.00 92.62           O  
ATOM   1295  N   ASP A 172       6.148   8.570 -24.656  1.00 96.38           N  
ATOM   1296  CA  ASP A 172       5.285   9.742 -24.609  1.00 96.38           C  
ATOM   1297  C   ASP A 172       5.020  10.172 -23.156  1.00 96.38           C  
ATOM   1298  CB  ASP A 172       3.965   9.469 -25.328  1.00 96.38           C  
ATOM   1299  O   ASP A 172       4.020   9.758 -22.562  1.00 96.38           O  
ATOM   1300  CG  ASP A 172       3.127  10.719 -25.531  1.00 96.38           C  
ATOM   1301  OD1 ASP A 172       3.359  11.727 -24.828  1.00 96.38           O  
ATOM   1302  OD2 ASP A 172       2.225  10.688 -26.391  1.00 96.38           O  
ATOM   1303  N   ILE A 173       5.863  10.992 -22.594  1.00 96.94           N  
ATOM   1304  CA  ILE A 173       5.812  11.375 -21.188  1.00 96.94           C  
ATOM   1305  C   ILE A 173       4.531  12.164 -20.922  1.00 96.94           C  
ATOM   1306  CB  ILE A 173       7.051  12.211 -20.797  1.00 96.94           C  
ATOM   1307  O   ILE A 173       3.916  12.016 -19.859  1.00 96.94           O  
ATOM   1308  CG1 ILE A 173       8.320  11.359 -20.891  1.00 96.94           C  
ATOM   1309  CG2 ILE A 173       6.879  12.789 -19.375  1.00 96.94           C  
ATOM   1310  CD1 ILE A 173       8.266  10.078 -20.078  1.00 96.94           C  
ATOM   1311  N   GLU A 174       4.035  12.977 -21.844  1.00 98.00           N  
ATOM   1312  CA  GLU A 174       2.814  13.758 -21.672  1.00 98.00           C  
ATOM   1313  C   GLU A 174       1.591  12.852 -21.578  1.00 98.00           C  
ATOM   1314  CB  GLU A 174       2.643  14.750 -22.828  1.00 98.00           C  
ATOM   1315  O   GLU A 174       0.695  13.086 -20.766  1.00 98.00           O  
ATOM   1316  CG  GLU A 174       3.633  15.906 -22.781  1.00 98.00           C  
ATOM   1317  CD  GLU A 174       3.625  16.656 -21.469  1.00 98.00           C  
ATOM   1318  OE1 GLU A 174       4.707  16.828 -20.859  1.00 98.00           O  
ATOM   1319  OE2 GLU A 174       2.529  17.094 -21.031  1.00 98.00           O  
ATOM   1320  N   ALA A 175       1.519  11.828 -22.422  1.00 98.25           N  
ATOM   1321  CA  ALA A 175       0.423  10.867 -22.375  1.00 98.25           C  
ATOM   1322  C   ALA A 175       0.450  10.086 -21.062  1.00 98.25           C  
ATOM   1323  CB  ALA A 175       0.491   9.914 -23.562  1.00 98.25           C  
ATOM   1324  O   ALA A 175      -0.598   9.820 -20.469  1.00 98.25           O  
ATOM   1325  N   ILE A 176       1.647   9.742 -20.609  1.00 98.19           N  
ATOM   1326  CA  ILE A 176       1.818   9.039 -19.344  1.00 98.19           C  
ATOM   1327  C   ILE A 176       1.330   9.914 -18.203  1.00 98.19           C  
ATOM   1328  CB  ILE A 176       3.291   8.625 -19.125  1.00 98.19           C  
ATOM   1329  O   ILE A 176       0.583   9.453 -17.328  1.00 98.19           O  
ATOM   1330  CG1 ILE A 176       3.715   7.570 -20.156  1.00 98.19           C  
ATOM   1331  CG2 ILE A 176       3.498   8.117 -17.703  1.00 98.19           C  
ATOM   1332  CD1 ILE A 176       5.219   7.355 -20.234  1.00 98.19           C  
ATOM   1333  N   LYS A 177       1.726  11.188 -18.156  1.00 98.62           N  
ATOM   1334  CA  LYS A 177       1.239  12.125 -17.156  1.00 98.62           C  
ATOM   1335  C   LYS A 177      -0.285  12.195 -17.156  1.00 98.62           C  
ATOM   1336  CB  LYS A 177       1.828  13.516 -17.391  1.00 98.62           C  
ATOM   1337  O   LYS A 177      -0.915  12.188 -16.094  1.00 98.62           O  
ATOM   1338  CG  LYS A 177       3.312  13.625 -17.078  1.00 98.62           C  
ATOM   1339  CD  LYS A 177       3.826  15.047 -17.266  1.00 98.62           C  
ATOM   1340  CE  LYS A 177       3.869  15.422 -18.750  1.00 98.62           C  
ATOM   1341  NZ  LYS A 177       4.406  16.797 -18.953  1.00 98.62           N  
ATOM   1342  N   ARG A 178      -0.898  12.219 -18.312  1.00 98.62           N  
ATOM   1343  CA  ARG A 178      -2.350  12.312 -18.438  1.00 98.62           C  
ATOM   1344  C   ARG A 178      -3.031  11.094 -17.828  1.00 98.62           C  
ATOM   1345  CB  ARG A 178      -2.758  12.461 -19.906  1.00 98.62           C  
ATOM   1346  O   ARG A 178      -4.086  11.211 -17.203  1.00 98.62           O  
ATOM   1347  CG  ARG A 178      -2.529  13.852 -20.469  1.00 98.62           C  
ATOM   1348  CD  ARG A 178      -3.258  14.047 -21.797  1.00 98.62           C  
ATOM   1349  NE  ARG A 178      -2.803  13.102 -22.812  1.00 98.62           N  
ATOM   1350  NH1 ARG A 178      -1.060  14.422 -23.562  1.00 98.62           N  
ATOM   1351  NH2 ARG A 178      -1.442  12.375 -24.500  1.00 98.62           N  
ATOM   1352  CZ  ARG A 178      -1.770  13.297 -23.625  1.00 98.62           C  
ATOM   1353  N   ASP A 179      -2.375   9.953 -18.000  1.00 98.62           N  
ATOM   1354  CA  ASP A 179      -2.945   8.742 -17.422  1.00 98.62           C  
ATOM   1355  C   ASP A 179      -2.990   8.836 -15.898  1.00 98.62           C  
ATOM   1356  CB  ASP A 179      -2.141   7.516 -17.859  1.00 98.62           C  
ATOM   1357  O   ASP A 179      -4.031   8.578 -15.289  1.00 98.62           O  
ATOM   1358  CG  ASP A 179      -2.533   7.000 -19.234  1.00 98.62           C  
ATOM   1359  OD1 ASP A 179      -3.459   7.566 -19.859  1.00 98.62           O  
ATOM   1360  OD2 ASP A 179      -1.915   6.020 -19.688  1.00 98.62           O  
ATOM   1361  N   TYR A 180      -1.891   9.156 -15.320  1.00 98.75           N  
ATOM   1362  CA  TYR A 180      -1.832   9.250 -13.867  1.00 98.75           C  
ATOM   1363  C   TYR A 180      -2.758  10.352 -13.359  1.00 98.75           C  
ATOM   1364  CB  TYR A 180      -0.398   9.523 -13.406  1.00 98.75           C  
ATOM   1365  O   TYR A 180      -3.477  10.156 -12.375  1.00 98.75           O  
ATOM   1366  CG  TYR A 180       0.479   8.297 -13.398  1.00 98.75           C  
ATOM   1367  CD1 TYR A 180       0.359   7.332 -12.398  1.00 98.75           C  
ATOM   1368  CD2 TYR A 180       1.431   8.094 -14.391  1.00 98.75           C  
ATOM   1369  CE1 TYR A 180       1.167   6.199 -12.383  1.00 98.75           C  
ATOM   1370  CE2 TYR A 180       2.244   6.961 -14.391  1.00 98.75           C  
ATOM   1371  OH  TYR A 180       2.906   4.906 -13.375  1.00 98.75           O  
ATOM   1372  CZ  TYR A 180       2.104   6.023 -13.383  1.00 98.75           C  
ATOM   1373  N   VAL A 181      -2.760  11.500 -14.016  1.00 98.81           N  
ATOM   1374  CA  VAL A 181      -3.588  12.625 -13.594  1.00 98.81           C  
ATOM   1375  C   VAL A 181      -5.066  12.250 -13.703  1.00 98.81           C  
ATOM   1376  CB  VAL A 181      -3.293  13.898 -14.422  1.00 98.81           C  
ATOM   1377  O   VAL A 181      -5.867  12.602 -12.836  1.00 98.81           O  
ATOM   1378  CG1 VAL A 181      -4.363  14.961 -14.180  1.00 98.81           C  
ATOM   1379  CG2 VAL A 181      -1.906  14.445 -14.086  1.00 98.81           C  
ATOM   1380  N   TYR A 182      -5.402  11.539 -14.781  1.00 98.88           N  
ATOM   1381  CA  TYR A 182      -6.785  11.086 -14.906  1.00 98.88           C  
ATOM   1382  C   TYR A 182      -7.191  10.250 -13.703  1.00 98.88           C  
ATOM   1383  CB  TYR A 182      -6.965  10.266 -16.188  1.00 98.88           C  
ATOM   1384  O   TYR A 182      -8.273  10.438 -13.141  1.00 98.88           O  
ATOM   1385  CG  TYR A 182      -8.391   9.828 -16.438  1.00 98.88           C  
ATOM   1386  CD1 TYR A 182      -8.867   8.633 -15.914  1.00 98.88           C  
ATOM   1387  CD2 TYR A 182      -9.258  10.609 -17.188  1.00 98.88           C  
ATOM   1388  CE1 TYR A 182     -10.180   8.227 -16.141  1.00 98.88           C  
ATOM   1389  CE2 TYR A 182     -10.570  10.211 -17.422  1.00 98.88           C  
ATOM   1390  OH  TYR A 182     -12.320   8.617 -17.109  1.00 98.88           O  
ATOM   1391  CZ  TYR A 182     -11.023   9.023 -16.891  1.00 98.88           C  
ATOM   1392  N   CYS A 183      -6.367   9.336 -13.312  1.00 98.81           N  
ATOM   1393  CA  CYS A 183      -6.648   8.492 -12.148  1.00 98.81           C  
ATOM   1394  C   CYS A 183      -6.766   9.336 -10.883  1.00 98.81           C  
ATOM   1395  CB  CYS A 183      -5.559   7.438 -11.969  1.00 98.81           C  
ATOM   1396  O   CYS A 183      -7.672   9.125 -10.078  1.00 98.81           O  
ATOM   1397  SG  CYS A 183      -5.547   6.176 -13.266  1.00 98.81           S  
ATOM   1398  N   VAL A 184      -5.859  10.320 -10.703  1.00 98.81           N  
ATOM   1399  CA  VAL A 184      -5.910  11.203  -9.547  1.00 98.81           C  
ATOM   1400  C   VAL A 184      -7.242  11.953  -9.516  1.00 98.81           C  
ATOM   1401  CB  VAL A 184      -4.734  12.211  -9.547  1.00 98.81           C  
ATOM   1402  O   VAL A 184      -7.914  12.000  -8.484  1.00 98.81           O  
ATOM   1403  CG1 VAL A 184      -4.934  13.273  -8.469  1.00 98.81           C  
ATOM   1404  CG2 VAL A 184      -3.408  11.477  -9.344  1.00 98.81           C  
ATOM   1405  N   ASP A 185      -7.680  12.461 -10.633  1.00 98.62           N  
ATOM   1406  CA  ASP A 185      -8.906  13.234 -10.734  1.00 98.62           C  
ATOM   1407  C   ASP A 185     -10.117  12.406 -10.312  1.00 98.62           C  
ATOM   1408  CB  ASP A 185      -9.102  13.766 -12.156  1.00 98.62           C  
ATOM   1409  O   ASP A 185     -11.055  12.930  -9.703  1.00 98.62           O  
ATOM   1410  CG  ASP A 185      -8.148  14.891 -12.500  1.00 98.62           C  
ATOM   1411  OD1 ASP A 185      -7.609  15.547 -11.578  1.00 98.62           O  
ATOM   1412  OD2 ASP A 185      -7.926  15.133 -13.711  1.00 98.62           O  
ATOM   1413  N   ARG A 186     -10.023  11.125 -10.555  1.00 98.69           N  
ATOM   1414  CA  ARG A 186     -11.180  10.273 -10.289  1.00 98.69           C  
ATOM   1415  C   ARG A 186     -11.148   9.734  -8.859  1.00 98.69           C  
ATOM   1416  CB  ARG A 186     -11.227   9.109 -11.281  1.00 98.69           C  
ATOM   1417  O   ARG A 186     -12.195   9.500  -8.258  1.00 98.69           O  
ATOM   1418  CG  ARG A 186     -11.453   9.539 -12.719  1.00 98.69           C  
ATOM   1419  CD  ARG A 186     -12.797  10.227 -12.891  1.00 98.69           C  
ATOM   1420  NE  ARG A 186     -12.898  10.898 -14.188  1.00 98.69           N  
ATOM   1421  NH1 ARG A 186     -15.031  10.133 -14.641  1.00 98.69           N  
ATOM   1422  NH2 ARG A 186     -13.945  11.484 -16.141  1.00 98.69           N  
ATOM   1423  CZ  ARG A 186     -13.961  10.836 -14.992  1.00 98.69           C  
ATOM   1424  N   LEU A 187      -9.953   9.609  -8.297  1.00 98.69           N  
ATOM   1425  CA  LEU A 187      -9.859   8.742  -7.129  1.00 98.69           C  
ATOM   1426  C   LEU A 187      -9.398   9.531  -5.906  1.00 98.69           C  
ATOM   1427  CB  LEU A 187      -8.898   7.582  -7.398  1.00 98.69           C  
ATOM   1428  O   LEU A 187      -9.633   9.109  -4.770  1.00 98.69           O  
ATOM   1429  CG  LEU A 187      -9.305   6.609  -8.508  1.00 98.69           C  
ATOM   1430  CD1 LEU A 187      -8.125   5.719  -8.891  1.00 98.69           C  
ATOM   1431  CD2 LEU A 187     -10.492   5.762  -8.070  1.00 98.69           C  
ATOM   1432  N   ALA A 188      -8.781  10.656  -6.066  1.00 98.44           N  
ATOM   1433  CA  ALA A 188      -8.094  11.367  -4.992  1.00 98.44           C  
ATOM   1434  C   ALA A 188      -9.055  11.734  -3.867  1.00 98.44           C  
ATOM   1435  CB  ALA A 188      -7.414  12.625  -5.531  1.00 98.44           C  
ATOM   1436  O   ALA A 188      -8.680  11.734  -2.693  1.00 98.44           O  
ATOM   1437  N   LYS A 189     -10.359  11.961  -4.109  1.00 97.81           N  
ATOM   1438  CA  LYS A 189     -11.336  12.367  -3.098  1.00 97.81           C  
ATOM   1439  C   LYS A 189     -11.523  11.266  -2.051  1.00 97.81           C  
ATOM   1440  CB  LYS A 189     -12.672  12.711  -3.746  1.00 97.81           C  
ATOM   1441  O   LYS A 189     -11.945  11.547  -0.926  1.00 97.81           O  
ATOM   1442  CG  LYS A 189     -12.633  13.961  -4.617  1.00 97.81           C  
ATOM   1443  CD  LYS A 189     -13.992  14.242  -5.242  1.00 97.81           C  
ATOM   1444  CE  LYS A 189     -13.945  15.469  -6.145  1.00 97.81           C  
ATOM   1445  NZ  LYS A 189     -15.266  15.734  -6.789  1.00 97.81           N  
ATOM   1446  N   TYR A 190     -11.188  10.109  -2.473  1.00 98.50           N  
ATOM   1447  CA  TYR A 190     -11.570   8.977  -1.635  1.00 98.50           C  
ATOM   1448  C   TYR A 190     -10.344   8.281  -1.062  1.00 98.50           C  
ATOM   1449  CB  TYR A 190     -12.414   7.977  -2.432  1.00 98.50           C  
ATOM   1450  O   TYR A 190     -10.438   7.176  -0.524  1.00 98.50           O  
ATOM   1451  CG  TYR A 190     -13.586   8.602  -3.143  1.00 98.50           C  
ATOM   1452  CD1 TYR A 190     -14.664   9.117  -2.426  1.00 98.50           C  
ATOM   1453  CD2 TYR A 190     -13.617   8.688  -4.531  1.00 98.50           C  
ATOM   1454  CE1 TYR A 190     -15.750   9.688  -3.076  1.00 98.50           C  
ATOM   1455  CE2 TYR A 190     -14.703   9.266  -5.191  1.00 98.50           C  
ATOM   1456  OH  TYR A 190     -16.828  10.336  -5.105  1.00 98.50           O  
ATOM   1457  CZ  TYR A 190     -15.758   9.766  -4.457  1.00 98.50           C  
ATOM   1458  N   ALA A 191      -9.195   8.820  -1.228  1.00 98.56           N  
ATOM   1459  CA  ALA A 191      -7.934   8.234  -0.760  1.00 98.56           C  
ATOM   1460  C   ALA A 191      -7.281   9.125   0.293  1.00 98.56           C  
ATOM   1461  CB  ALA A 191      -6.984   8.016  -1.933  1.00 98.56           C  
ATOM   1462  O   ALA A 191      -7.367  10.352   0.220  1.00 98.56           O  
ATOM   1463  N   ASP A 192      -6.645   8.484   1.320  1.00 98.81           N  
ATOM   1464  CA  ASP A 192      -5.773   9.211   2.238  1.00 98.81           C  
ATOM   1465  C   ASP A 192      -4.363   9.344   1.667  1.00 98.81           C  
ATOM   1466  CB  ASP A 192      -5.727   8.508   3.600  1.00 98.81           C  
ATOM   1467  O   ASP A 192      -3.678  10.336   1.913  1.00 98.81           O  
ATOM   1468  CG  ASP A 192      -7.090   8.406   4.262  1.00 98.81           C  
ATOM   1469  OD1 ASP A 192      -7.762   9.445   4.434  1.00 98.81           O  
ATOM   1470  OD2 ASP A 192      -7.488   7.277   4.613  1.00 98.81           O  
ATOM   1471  N   ILE A 193      -3.971   8.281   0.910  1.00 98.88           N  
ATOM   1472  CA  ILE A 193      -2.670   8.211   0.256  1.00 98.88           C  
ATOM   1473  C   ILE A 193      -2.846   7.777  -1.198  1.00 98.88           C  
ATOM   1474  CB  ILE A 193      -1.722   7.234   0.991  1.00 98.88           C  
ATOM   1475  O   ILE A 193      -3.557   6.812  -1.484  1.00 98.88           O  
ATOM   1476  CG1 ILE A 193      -1.599   7.625   2.469  1.00 98.88           C  
ATOM   1477  CG2 ILE A 193      -0.347   7.207   0.316  1.00 98.88           C  
ATOM   1478  CD1 ILE A 193      -1.023   6.523   3.352  1.00 98.88           C  
ATOM   1479  N   LEU A 194      -2.316   8.570  -2.105  1.00 98.88           N  
ATOM   1480  CA  LEU A 194      -2.184   8.125  -3.488  1.00 98.88           C  
ATOM   1481  C   LEU A 194      -0.815   7.496  -3.729  1.00 98.88           C  
ATOM   1482  CB  LEU A 194      -2.396   9.297  -4.453  1.00 98.88           C  
ATOM   1483  O   LEU A 194       0.213   8.094  -3.396  1.00 98.88           O  
ATOM   1484  CG  LEU A 194      -3.820   9.852  -4.543  1.00 98.88           C  
ATOM   1485  CD1 LEU A 194      -3.814  11.219  -5.211  1.00 98.88           C  
ATOM   1486  CD2 LEU A 194      -4.723   8.883  -5.297  1.00 98.88           C  
ATOM   1487  N   VAL A 195      -0.852   6.273  -4.285  1.00 98.88           N  
ATOM   1488  CA  VAL A 195       0.394   5.574  -4.582  1.00 98.88           C  
ATOM   1489  C   VAL A 195       0.617   5.539  -6.090  1.00 98.88           C  
ATOM   1490  CB  VAL A 195       0.392   4.141  -4.008  1.00 98.88           C  
ATOM   1491  O   VAL A 195      -0.206   5.000  -6.836  1.00 98.88           O  
ATOM   1492  CG1 VAL A 195       1.710   3.434  -4.316  1.00 98.88           C  
ATOM   1493  CG2 VAL A 195       0.138   4.172  -2.502  1.00 98.88           C  
ATOM   1494  N   VAL A 196       1.692   6.152  -6.543  1.00 98.75           N  
ATOM   1495  CA  VAL A 196       2.078   6.137  -7.949  1.00 98.75           C  
ATOM   1496  C   VAL A 196       2.938   4.906  -8.234  1.00 98.75           C  
ATOM   1497  CB  VAL A 196       2.840   7.422  -8.344  1.00 98.75           C  
ATOM   1498  O   VAL A 196       4.082   4.824  -7.785  1.00 98.75           O  
ATOM   1499  CG1 VAL A 196       3.211   7.395  -9.828  1.00 98.75           C  
ATOM   1500  CG2 VAL A 196       2.004   8.656  -8.023  1.00 98.75           C  
ATOM   1501  N   ASN A 197       2.348   3.977  -9.000  1.00 98.38           N  
ATOM   1502  CA  ASN A 197       3.061   2.746  -9.320  1.00 98.38           C  
ATOM   1503  C   ASN A 197       3.861   2.885 -10.617  1.00 98.38           C  
ATOM   1504  CB  ASN A 197       2.086   1.572  -9.430  1.00 98.38           C  
ATOM   1505  O   ASN A 197       3.289   2.926 -11.703  1.00 98.38           O  
ATOM   1506  CG  ASN A 197       2.791   0.235  -9.547  1.00 98.38           C  
ATOM   1507  ND2 ASN A 197       2.055  -0.846  -9.312  1.00 98.38           N  
ATOM   1508  OD1 ASN A 197       3.988   0.175  -9.836  1.00 98.38           O  
ATOM   1509  N   VAL A 198       5.191   2.865 -10.547  1.00 97.19           N  
ATOM   1510  CA  VAL A 198       6.082   2.887 -11.703  1.00 97.19           C  
ATOM   1511  C   VAL A 198       7.027   1.690 -11.648  1.00 97.19           C  
ATOM   1512  CB  VAL A 198       6.887   4.203 -11.766  1.00 97.19           C  
ATOM   1513  O   VAL A 198       8.039   1.657 -12.352  1.00 97.19           O  
ATOM   1514  CG1 VAL A 198       5.969   5.383 -12.078  1.00 97.19           C  
ATOM   1515  CG2 VAL A 198       7.641   4.434 -10.461  1.00 97.19           C  
ATOM   1516  N   SER A 199       6.668   0.740 -10.719  1.00 96.31           N  
ATOM   1517  CA  SER A 199       7.660  -0.272 -10.375  1.00 96.31           C  
ATOM   1518  C   SER A 199       7.219  -1.658 -10.828  1.00 96.31           C  
ATOM   1519  CB  SER A 199       7.914  -0.281  -8.859  1.00 96.31           C  
ATOM   1520  O   SER A 199       7.945  -2.639 -10.641  1.00 96.31           O  
ATOM   1521  OG  SER A 199       6.719  -0.558  -8.156  1.00 96.31           O  
ATOM   1522  N   SER A 200       6.059  -1.846 -11.438  1.00 94.06           N  
ATOM   1523  CA  SER A 200       5.586  -3.158 -11.867  1.00 94.06           C  
ATOM   1524  C   SER A 200       6.457  -3.725 -12.977  1.00 94.06           C  
ATOM   1525  CB  SER A 200       4.133  -3.076 -12.336  1.00 94.06           C  
ATOM   1526  O   SER A 200       6.688  -3.062 -13.992  1.00 94.06           O  
ATOM   1527  OG  SER A 200       3.717  -4.305 -12.898  1.00 94.06           O  
ATOM   1528  N   PRO A 201       6.953  -5.016 -12.781  1.00 94.69           N  
ATOM   1529  CA  PRO A 201       7.785  -5.613 -13.828  1.00 94.69           C  
ATOM   1530  C   PRO A 201       6.961  -6.203 -14.977  1.00 94.69           C  
ATOM   1531  CB  PRO A 201       8.555  -6.715 -13.086  1.00 94.69           C  
ATOM   1532  O   PRO A 201       7.520  -6.645 -15.977  1.00 94.69           O  
ATOM   1533  CG  PRO A 201       7.625  -7.164 -12.008  1.00 94.69           C  
ATOM   1534  CD  PRO A 201       6.855  -5.973 -11.516  1.00 94.69           C  
ATOM   1535  N   ASN A 202       5.699  -6.164 -14.852  1.00 94.56           N  
ATOM   1536  CA  ASN A 202       4.863  -6.930 -15.773  1.00 94.56           C  
ATOM   1537  C   ASN A 202       4.250  -6.035 -16.844  1.00 94.56           C  
ATOM   1538  CB  ASN A 202       3.770  -7.676 -15.008  1.00 94.56           C  
ATOM   1539  O   ASN A 202       3.381  -6.473 -17.594  1.00 94.56           O  
ATOM   1540  CG  ASN A 202       4.324  -8.594 -13.938  1.00 94.56           C  
ATOM   1541  ND2 ASN A 202       3.738  -8.539 -12.750  1.00 94.56           N  
ATOM   1542  OD1 ASN A 202       5.273  -9.344 -14.180  1.00 94.56           O  
ATOM   1543  N   THR A 203       4.605  -4.766 -16.797  1.00 91.69           N  
ATOM   1544  CA  THR A 203       4.227  -3.805 -17.828  1.00 91.69           C  
ATOM   1545  C   THR A 203       5.461  -3.291 -18.562  1.00 91.69           C  
ATOM   1546  CB  THR A 203       3.455  -2.617 -17.219  1.00 91.69           C  
ATOM   1547  O   THR A 203       6.309  -2.619 -17.969  1.00 91.69           O  
ATOM   1548  CG2 THR A 203       2.957  -1.675 -18.312  1.00 91.69           C  
ATOM   1549  OG1 THR A 203       2.330  -3.111 -16.484  1.00 91.69           O  
ATOM   1550  N   PRO A 204       5.574  -3.678 -19.750  1.00 87.00           N  
ATOM   1551  CA  PRO A 204       6.789  -3.316 -20.484  1.00 87.00           C  
ATOM   1552  C   PRO A 204       7.098  -1.823 -20.422  1.00 87.00           C  
ATOM   1553  CB  PRO A 204       6.465  -3.738 -21.922  1.00 87.00           C  
ATOM   1554  O   PRO A 204       6.211  -0.993 -20.625  1.00 87.00           O  
ATOM   1555  CG  PRO A 204       5.465  -4.840 -21.781  1.00 87.00           C  
ATOM   1556  CD  PRO A 204       4.590  -4.539 -20.594  1.00 87.00           C  
ATOM   1557  N   GLY A 205       8.320  -1.492 -20.094  1.00 90.25           N  
ATOM   1558  CA  GLY A 205       8.828  -0.131 -20.156  1.00 90.25           C  
ATOM   1559  C   GLY A 205       8.516   0.685 -18.922  1.00 90.25           C  
ATOM   1560  O   GLY A 205       9.047   1.785 -18.750  1.00 90.25           O  
ATOM   1561  N   LEU A 206       7.629   0.195 -18.109  1.00 93.31           N  
ATOM   1562  CA  LEU A 206       7.172   0.964 -16.953  1.00 93.31           C  
ATOM   1563  C   LEU A 206       8.336   1.282 -16.016  1.00 93.31           C  
ATOM   1564  CB  LEU A 206       6.086   0.199 -16.188  1.00 93.31           C  
ATOM   1565  O   LEU A 206       8.461   2.412 -15.539  1.00 93.31           O  
ATOM   1566  CG  LEU A 206       5.379   0.960 -15.070  1.00 93.31           C  
ATOM   1567  CD1 LEU A 206       4.695   2.207 -15.625  1.00 93.31           C  
ATOM   1568  CD2 LEU A 206       4.371   0.060 -14.367  1.00 93.31           C  
ATOM   1569  N   ARG A 207       9.297   0.341 -15.750  1.00 94.38           N  
ATOM   1570  CA  ARG A 207      10.375   0.550 -14.789  1.00 94.38           C  
ATOM   1571  C   ARG A 207      11.391   1.558 -15.312  1.00 94.38           C  
ATOM   1572  CB  ARG A 207      11.070  -0.773 -14.461  1.00 94.38           C  
ATOM   1573  O   ARG A 207      12.133   2.168 -14.539  1.00 94.38           O  
ATOM   1574  CG  ARG A 207      10.250  -1.698 -13.578  1.00 94.38           C  
ATOM   1575  CD  ARG A 207      11.047  -2.934 -13.164  1.00 94.38           C  
ATOM   1576  NE  ARG A 207      10.312  -3.744 -12.203  1.00 94.38           N  
ATOM   1577  NH1 ARG A 207      12.000  -5.297 -11.914  1.00 94.38           N  
ATOM   1578  NH2 ARG A 207      10.031  -5.512 -10.758  1.00 94.38           N  
ATOM   1579  CZ  ARG A 207      10.781  -4.848 -11.625  1.00 94.38           C  
ATOM   1580  N   ASP A 208      11.352   1.743 -16.641  1.00 94.06           N  
ATOM   1581  CA  ASP A 208      12.242   2.736 -17.234  1.00 94.06           C  
ATOM   1582  C   ASP A 208      11.859   4.148 -16.797  1.00 94.06           C  
ATOM   1583  CB  ASP A 208      12.219   2.635 -18.766  1.00 94.06           C  
ATOM   1584  O   ASP A 208      12.688   5.062 -16.844  1.00 94.06           O  
ATOM   1585  CG  ASP A 208      12.805   1.332 -19.281  1.00 94.06           C  
ATOM   1586  OD1 ASP A 208      13.641   0.719 -18.578  1.00 94.06           O  
ATOM   1587  OD2 ASP A 208      12.430   0.917 -20.391  1.00 94.06           O  
ATOM   1588  N   LEU A 209      10.609   4.293 -16.344  1.00 95.12           N  
ATOM   1589  CA  LEU A 209      10.086   5.590 -15.930  1.00 95.12           C  
ATOM   1590  C   LEU A 209      10.648   6.008 -14.578  1.00 95.12           C  
ATOM   1591  CB  LEU A 209       8.555   5.555 -15.875  1.00 95.12           C  
ATOM   1592  O   LEU A 209      10.391   7.121 -14.109  1.00 95.12           O  
ATOM   1593  CG  LEU A 209       7.828   5.359 -17.203  1.00 95.12           C  
ATOM   1594  CD1 LEU A 209       6.320   5.305 -16.984  1.00 95.12           C  
ATOM   1595  CD2 LEU A 209       8.188   6.477 -18.172  1.00 95.12           C  
ATOM   1596  N   GLN A 210      11.500   5.066 -13.977  1.00 95.31           N  
ATOM   1597  CA  GLN A 210      12.062   5.367 -12.664  1.00 95.31           C  
ATOM   1598  C   GLN A 210      13.344   6.188 -12.789  1.00 95.31           C  
ATOM   1599  CB  GLN A 210      12.336   4.078 -11.891  1.00 95.31           C  
ATOM   1600  O   GLN A 210      13.938   6.586 -11.781  1.00 95.31           O  
ATOM   1601  CG  GLN A 210      11.078   3.330 -11.477  1.00 95.31           C  
ATOM   1602  CD  GLN A 210      11.367   2.137 -10.586  1.00 95.31           C  
ATOM   1603  NE2 GLN A 210      11.312   0.941 -11.164  1.00 95.31           N  
ATOM   1604  OE1 GLN A 210      11.633   2.289  -9.391  1.00 95.31           O  
ATOM   1605  N   ALA A 211      13.703   6.461 -14.047  1.00 94.50           N  
ATOM   1606  CA  ALA A 211      14.805   7.398 -14.250  1.00 94.50           C  
ATOM   1607  C   ALA A 211      14.438   8.789 -13.734  1.00 94.50           C  
ATOM   1608  CB  ALA A 211      15.180   7.465 -15.727  1.00 94.50           C  
ATOM   1609  O   ALA A 211      13.273   9.180 -13.758  1.00 94.50           O  
ATOM   1610  N   THR A 212      15.422   9.516 -13.234  1.00 94.88           N  
ATOM   1611  CA  THR A 212      15.234  10.734 -12.461  1.00 94.88           C  
ATOM   1612  C   THR A 212      14.328  11.711 -13.211  1.00 94.88           C  
ATOM   1613  CB  THR A 212      16.594  11.414 -12.156  1.00 94.88           C  
ATOM   1614  O   THR A 212      13.344  12.195 -12.656  1.00 94.88           O  
ATOM   1615  CG2 THR A 212      16.391  12.688 -11.336  1.00 94.88           C  
ATOM   1616  OG1 THR A 212      17.406  10.508 -11.422  1.00 94.88           O  
ATOM   1617  N   ALA A 213      14.594  12.039 -14.477  1.00 95.44           N  
ATOM   1618  CA  ALA A 213      13.891  13.086 -15.211  1.00 95.44           C  
ATOM   1619  C   ALA A 213      12.430  12.703 -15.461  1.00 95.44           C  
ATOM   1620  CB  ALA A 213      14.594  13.383 -16.531  1.00 95.44           C  
ATOM   1621  O   ALA A 213      11.516  13.461 -15.125  1.00 95.44           O  
ATOM   1622  N   PRO A 214      12.141  11.555 -16.141  1.00 97.19           N  
ATOM   1623  CA  PRO A 214      10.727  11.227 -16.359  1.00 97.19           C  
ATOM   1624  C   PRO A 214       9.961  11.016 -15.047  1.00 97.19           C  
ATOM   1625  CB  PRO A 214      10.789   9.930 -17.172  1.00 97.19           C  
ATOM   1626  O   PRO A 214       8.797  11.398 -14.945  1.00 97.19           O  
ATOM   1627  CG  PRO A 214      12.156   9.375 -16.906  1.00 97.19           C  
ATOM   1628  CD  PRO A 214      13.102  10.523 -16.688  1.00 97.19           C  
ATOM   1629  N   LEU A 215      10.617  10.453 -14.055  1.00 98.25           N  
ATOM   1630  CA  LEU A 215       9.961  10.227 -12.773  1.00 98.25           C  
ATOM   1631  C   LEU A 215       9.562  11.547 -12.125  1.00 98.25           C  
ATOM   1632  CB  LEU A 215      10.875   9.438 -11.836  1.00 98.25           C  
ATOM   1633  O   LEU A 215       8.445  11.688 -11.617  1.00 98.25           O  
ATOM   1634  CG  LEU A 215      10.281   9.055 -10.477  1.00 98.25           C  
ATOM   1635  CD1 LEU A 215       9.008   8.234 -10.664  1.00 98.25           C  
ATOM   1636  CD2 LEU A 215      11.305   8.289  -9.641  1.00 98.25           C  
ATOM   1637  N   THR A 216      10.469  12.516 -12.148  1.00 98.12           N  
ATOM   1638  CA  THR A 216      10.195  13.828 -11.578  1.00 98.12           C  
ATOM   1639  C   THR A 216       9.008  14.492 -12.273  1.00 98.12           C  
ATOM   1640  CB  THR A 216      11.430  14.750 -11.680  1.00 98.12           C  
ATOM   1641  O   THR A 216       8.117  15.039 -11.617  1.00 98.12           O  
ATOM   1642  CG2 THR A 216      11.141  16.125 -11.086  1.00 98.12           C  
ATOM   1643  OG1 THR A 216      12.523  14.156 -10.969  1.00 98.12           O  
ATOM   1644  N   ALA A 217       8.969  14.453 -13.594  1.00 98.25           N  
ATOM   1645  CA  ALA A 217       7.895  15.047 -14.375  1.00 98.25           C  
ATOM   1646  C   ALA A 217       6.551  14.414 -14.031  1.00 98.25           C  
ATOM   1647  CB  ALA A 217       8.180  14.906 -15.875  1.00 98.25           C  
ATOM   1648  O   ALA A 217       5.559  15.117 -13.828  1.00 98.25           O  
ATOM   1649  N   ILE A 218       6.492  13.102 -13.977  1.00 98.50           N  
ATOM   1650  CA  ILE A 218       5.266  12.367 -13.672  1.00 98.50           C  
ATOM   1651  C   ILE A 218       4.789  12.719 -12.266  1.00 98.50           C  
ATOM   1652  CB  ILE A 218       5.469  10.844 -13.805  1.00 98.50           C  
ATOM   1653  O   ILE A 218       3.619  13.055 -12.070  1.00 98.50           O  
ATOM   1654  CG1 ILE A 218       5.676  10.453 -15.273  1.00 98.50           C  
ATOM   1655  CG2 ILE A 218       4.285  10.086 -13.203  1.00 98.50           C  
ATOM   1656  CD1 ILE A 218       6.254   9.062 -15.469  1.00 98.50           C  
ATOM   1657  N   LEU A 219       5.684  12.672 -11.305  1.00 98.69           N  
ATOM   1658  CA  LEU A 219       5.328  12.898  -9.906  1.00 98.69           C  
ATOM   1659  C   LEU A 219       4.887  14.336  -9.688  1.00 98.69           C  
ATOM   1660  CB  LEU A 219       6.512  12.562  -8.992  1.00 98.69           C  
ATOM   1661  O   LEU A 219       3.967  14.602  -8.906  1.00 98.69           O  
ATOM   1662  CG  LEU A 219       6.922  11.094  -8.922  1.00 98.69           C  
ATOM   1663  CD1 LEU A 219       8.141  10.930  -8.016  1.00 98.69           C  
ATOM   1664  CD2 LEU A 219       5.762  10.234  -8.430  1.00 98.69           C  
ATOM   1665  N   LYS A 220       5.488  15.312 -10.367  1.00 98.62           N  
ATOM   1666  CA  LYS A 220       5.059  16.703 -10.258  1.00 98.62           C  
ATOM   1667  C   LYS A 220       3.615  16.875 -10.727  1.00 98.62           C  
ATOM   1668  CB  LYS A 220       5.980  17.609 -11.062  1.00 98.62           C  
ATOM   1669  O   LYS A 220       2.828  17.578 -10.086  1.00 98.62           O  
ATOM   1670  CG  LYS A 220       7.281  17.969 -10.352  1.00 98.62           C  
ATOM   1671  CD  LYS A 220       8.109  18.953 -11.156  1.00 98.62           C  
ATOM   1672  CE  LYS A 220       9.359  19.375 -10.406  1.00 98.62           C  
ATOM   1673  NZ  LYS A 220      10.250  20.234 -11.250  1.00 98.62           N  
ATOM   1674  N   ALA A 221       3.303  16.250 -11.805  1.00 98.69           N  
ATOM   1675  CA  ALA A 221       1.946  16.312 -12.336  1.00 98.69           C  
ATOM   1676  C   ALA A 221       0.940  15.703 -11.375  1.00 98.69           C  
ATOM   1677  CB  ALA A 221       1.870  15.625 -13.695  1.00 98.69           C  
ATOM   1678  O   ALA A 221      -0.133  16.266 -11.141  1.00 98.69           O  
ATOM   1679  N   VAL A 222       1.296  14.609 -10.797  1.00 98.75           N  
ATOM   1680  CA  VAL A 222       0.410  13.906  -9.875  1.00 98.75           C  
ATOM   1681  C   VAL A 222       0.222  14.727  -8.602  1.00 98.75           C  
ATOM   1682  CB  VAL A 222       0.956  12.500  -9.531  1.00 98.75           C  
ATOM   1683  O   VAL A 222      -0.901  14.883  -8.117  1.00 98.75           O  
ATOM   1684  CG1 VAL A 222       0.176  11.891  -8.367  1.00 98.75           C  
ATOM   1685  CG2 VAL A 222       0.897  11.586 -10.750  1.00 98.75           C  
ATOM   1686  N   VAL A 223       1.325  15.242  -8.047  1.00 98.69           N  
ATOM   1687  CA  VAL A 223       1.266  16.062  -6.836  1.00 98.69           C  
ATOM   1688  C   VAL A 223       0.384  17.281  -7.078  1.00 98.69           C  
ATOM   1689  CB  VAL A 223       2.674  16.500  -6.379  1.00 98.69           C  
ATOM   1690  O   VAL A 223      -0.458  17.625  -6.246  1.00 98.69           O  
ATOM   1691  CG1 VAL A 223       2.580  17.594  -5.324  1.00 98.69           C  
ATOM   1692  CG2 VAL A 223       3.457  15.305  -5.840  1.00 98.69           C  
ATOM   1693  N   SER A 224       0.583  17.953  -8.203  1.00 98.62           N  
ATOM   1694  CA  SER A 224      -0.231  19.109  -8.547  1.00 98.62           C  
ATOM   1695  C   SER A 224      -1.711  18.750  -8.617  1.00 98.62           C  
ATOM   1696  CB  SER A 224       0.218  19.703  -9.883  1.00 98.62           C  
ATOM   1697  O   SER A 224      -2.557  19.453  -8.070  1.00 98.62           O  
ATOM   1698  OG  SER A 224      -0.583  20.812 -10.234  1.00 98.62           O  
ATOM   1699  N   ALA A 225      -2.029  17.656  -9.273  1.00 98.69           N  
ATOM   1700  CA  ALA A 225      -3.412  17.203  -9.375  1.00 98.69           C  
ATOM   1701  C   ALA A 225      -3.979  16.844  -8.008  1.00 98.69           C  
ATOM   1702  CB  ALA A 225      -3.508  15.992 -10.312  1.00 98.69           C  
ATOM   1703  O   ALA A 225      -5.125  17.172  -7.691  1.00 98.69           O  
ATOM   1704  N   ALA A 226      -3.203  16.156  -7.168  1.00 98.56           N  
ATOM   1705  CA  ALA A 226      -3.625  15.750  -5.832  1.00 98.56           C  
ATOM   1706  C   ALA A 226      -3.922  16.969  -4.957  1.00 98.56           C  
ATOM   1707  CB  ALA A 226      -2.559  14.875  -5.176  1.00 98.56           C  
ATOM   1708  O   ALA A 226      -4.867  16.953  -4.164  1.00 98.56           O  
ATOM   1709  N   LYS A 227      -3.186  18.016  -5.113  1.00 98.00           N  
ATOM   1710  CA  LYS A 227      -3.361  19.234  -4.332  1.00 98.00           C  
ATOM   1711  C   LYS A 227      -4.625  19.984  -4.750  1.00 98.00           C  
ATOM   1712  CB  LYS A 227      -2.145  20.156  -4.477  1.00 98.00           C  
ATOM   1713  O   LYS A 227      -5.160  20.797  -3.984  1.00 98.00           O  
ATOM   1714  CG  LYS A 227      -0.917  19.672  -3.713  1.00 98.00           C  
ATOM   1715  CD  LYS A 227       0.254  20.641  -3.881  1.00 98.00           C  
ATOM   1716  CE  LYS A 227       1.450  20.219  -3.039  1.00 98.00           C  
ATOM   1717  NZ  LYS A 227       2.641  21.078  -3.293  1.00 98.00           N  
ATOM   1718  N   GLY A 228      -5.098  19.703  -5.926  1.00 97.69           N  
ATOM   1719  CA  GLY A 228      -6.273  20.375  -6.449  1.00 97.69           C  
ATOM   1720  C   GLY A 228      -7.570  19.672  -6.121  1.00 97.69           C  
ATOM   1721  O   GLY A 228      -8.641  20.062  -6.586  1.00 97.69           O  
ATOM   1722  N   VAL A 229      -7.508  18.609  -5.359  1.00 97.19           N  
ATOM   1723  CA  VAL A 229      -8.688  17.797  -5.062  1.00 97.19           C  
ATOM   1724  C   VAL A 229      -9.688  18.625  -4.258  1.00 97.19           C  
ATOM   1725  CB  VAL A 229      -8.312  16.516  -4.297  1.00 97.19           C  
ATOM   1726  O   VAL A 229      -9.305  19.453  -3.438  1.00 97.19           O  
ATOM   1727  CG1 VAL A 229      -7.793  16.859  -2.900  1.00 97.19           C  
ATOM   1728  CG2 VAL A 229      -9.516  15.578  -4.211  1.00 97.19           C  
ATOM   1729  N   ASP A 230     -11.000  18.375  -4.535  1.00 95.50           N  
ATOM   1730  CA  ASP A 230     -12.094  19.141  -3.930  1.00 95.50           C  
ATOM   1731  C   ASP A 230     -12.477  18.547  -2.572  1.00 95.50           C  
ATOM   1732  CB  ASP A 230     -13.312  19.156  -4.855  1.00 95.50           C  
ATOM   1733  O   ASP A 230     -13.531  17.922  -2.434  1.00 95.50           O  
ATOM   1734  CG  ASP A 230     -14.445  20.016  -4.336  1.00 95.50           C  
ATOM   1735  OD1 ASP A 230     -14.195  20.875  -3.467  1.00 95.50           O  
ATOM   1736  OD2 ASP A 230     -15.586  19.828  -4.797  1.00 95.50           O  
ATOM   1737  N   ARG A 231     -11.555  18.625  -1.548  1.00 95.38           N  
ATOM   1738  CA  ARG A 231     -11.820  18.391  -0.132  1.00 95.38           C  
ATOM   1739  C   ARG A 231     -10.797  19.109   0.743  1.00 95.38           C  
ATOM   1740  CB  ARG A 231     -11.812  16.891   0.173  1.00 95.38           C  
ATOM   1741  O   ARG A 231      -9.773  19.594   0.246  1.00 95.38           O  
ATOM   1742  CG  ARG A 231     -10.445  16.234   0.013  1.00 95.38           C  
ATOM   1743  CD  ARG A 231     -10.492  14.758   0.369  1.00 95.38           C  
ATOM   1744  NE  ARG A 231      -9.172  14.141   0.262  1.00 95.38           N  
ATOM   1745  NH1 ARG A 231      -9.586  12.500   1.830  1.00 95.38           N  
ATOM   1746  NH2 ARG A 231      -7.547  12.602   0.783  1.00 95.38           N  
ATOM   1747  CZ  ARG A 231      -8.766  13.086   0.958  1.00 95.38           C  
ATOM   1748  N   LYS A 232     -11.094  19.391   2.023  1.00 95.56           N  
ATOM   1749  CA  LYS A 232     -10.328  20.234   2.932  1.00 95.56           C  
ATOM   1750  C   LYS A 232      -8.914  19.688   3.121  1.00 95.56           C  
ATOM   1751  CB  LYS A 232     -11.031  20.344   4.285  1.00 95.56           C  
ATOM   1752  O   LYS A 232      -7.945  20.453   3.137  1.00 95.56           O  
ATOM   1753  CG  LYS A 232     -12.258  21.250   4.266  1.00 95.56           C  
ATOM   1754  CD  LYS A 232     -12.836  21.422   5.664  1.00 95.56           C  
ATOM   1755  CE  LYS A 232     -14.078  22.312   5.648  1.00 95.56           C  
ATOM   1756  NZ  LYS A 232     -14.672  22.453   7.008  1.00 95.56           N  
ATOM   1757  N   THR A 233      -8.805  18.422   3.258  1.00 95.19           N  
ATOM   1758  CA  THR A 233      -7.500  17.797   3.412  1.00 95.19           C  
ATOM   1759  C   THR A 233      -7.098  17.062   2.135  1.00 95.19           C  
ATOM   1760  CB  THR A 233      -7.488  16.812   4.598  1.00 95.19           C  
ATOM   1761  O   THR A 233      -7.914  16.359   1.527  1.00 95.19           O  
ATOM   1762  CG2 THR A 233      -7.785  17.516   5.910  1.00 95.19           C  
ATOM   1763  OG1 THR A 233      -8.484  15.797   4.379  1.00 95.19           O  
ATOM   1764  N   LYS A 234      -5.809  17.297   1.766  1.00 97.44           N  
ATOM   1765  CA  LYS A 234      -5.328  16.703   0.526  1.00 97.44           C  
ATOM   1766  C   LYS A 234      -4.641  15.359   0.795  1.00 97.44           C  
ATOM   1767  CB  LYS A 234      -4.371  17.641  -0.197  1.00 97.44           C  
ATOM   1768  O   LYS A 234      -4.008  15.188   1.837  1.00 97.44           O  
ATOM   1769  CG  LYS A 234      -4.883  19.078  -0.321  1.00 97.44           C  
ATOM   1770  CD  LYS A 234      -6.227  19.125  -1.038  1.00 97.44           C  
ATOM   1771  CE  LYS A 234      -6.746  20.547  -1.158  1.00 97.44           C  
ATOM   1772  NZ  LYS A 234      -8.148  20.594  -1.675  1.00 97.44           N  
ATOM   1773  N   PRO A 235      -4.863  14.406  -0.153  1.00 98.25           N  
ATOM   1774  CA  PRO A 235      -4.156  13.141   0.065  1.00 98.25           C  
ATOM   1775  C   PRO A 235      -2.641  13.289  -0.042  1.00 98.25           C  
ATOM   1776  CB  PRO A 235      -4.695  12.234  -1.046  1.00 98.25           C  
ATOM   1777  O   PRO A 235      -2.150  14.172  -0.747  1.00 98.25           O  
ATOM   1778  CG  PRO A 235      -5.051  13.172  -2.158  1.00 98.25           C  
ATOM   1779  CD  PRO A 235      -5.586  14.438  -1.562  1.00 98.25           C  
ATOM   1780  N   TYR A 236      -1.987  12.375   0.679  1.00 98.56           N  
ATOM   1781  CA  TYR A 236      -0.540  12.281   0.529  1.00 98.56           C  
ATOM   1782  C   TYR A 236      -0.172  11.477  -0.715  1.00 98.56           C  
ATOM   1783  CB  TYR A 236       0.088  11.633   1.769  1.00 98.56           C  
ATOM   1784  O   TYR A 236      -0.949  10.641  -1.172  1.00 98.56           O  
ATOM   1785  CG  TYR A 236      -0.139  12.422   3.039  1.00 98.56           C  
ATOM   1786  CD1 TYR A 236       0.667  13.508   3.363  1.00 98.56           C  
ATOM   1787  CD2 TYR A 236      -1.157  12.070   3.920  1.00 98.56           C  
ATOM   1788  CE1 TYR A 236       0.463  14.234   4.535  1.00 98.56           C  
ATOM   1789  CE2 TYR A 236      -1.370  12.789   5.094  1.00 98.56           C  
ATOM   1790  OH  TYR A 236      -0.763  14.578   6.551  1.00 98.56           O  
ATOM   1791  CZ  TYR A 236      -0.557  13.867   5.391  1.00 98.56           C  
ATOM   1792  N   VAL A 237       0.942  11.805  -1.313  1.00 98.81           N  
ATOM   1793  CA  VAL A 237       1.369  11.117  -2.527  1.00 98.81           C  
ATOM   1794  C   VAL A 237       2.660  10.344  -2.258  1.00 98.81           C  
ATOM   1795  CB  VAL A 237       1.574  12.109  -3.697  1.00 98.81           C  
ATOM   1796  O   VAL A 237       3.631  10.906  -1.744  1.00 98.81           O  
ATOM   1797  CG1 VAL A 237       2.051  11.375  -4.949  1.00 98.81           C  
ATOM   1798  CG2 VAL A 237       0.283  12.867  -3.982  1.00 98.81           C  
ATOM   1799  N   MET A 238       2.590   9.070  -2.607  1.00 98.75           N  
ATOM   1800  CA  MET A 238       3.764   8.211  -2.498  1.00 98.75           C  
ATOM   1801  C   MET A 238       4.090   7.566  -3.840  1.00 98.75           C  
ATOM   1802  CB  MET A 238       3.539   7.129  -1.439  1.00 98.75           C  
ATOM   1803  O   MET A 238       3.211   7.402  -4.688  1.00 98.75           O  
ATOM   1804  CG  MET A 238       3.322   7.680  -0.039  1.00 98.75           C  
ATOM   1805  SD  MET A 238       3.225   6.355   1.229  1.00 98.75           S  
ATOM   1806  CE  MET A 238       4.977   5.887   1.338  1.00 98.75           C  
ATOM   1807  N   VAL A 239       5.375   7.254  -4.020  1.00 98.75           N  
ATOM   1808  CA  VAL A 239       5.789   6.508  -5.203  1.00 98.75           C  
ATOM   1809  C   VAL A 239       6.289   5.125  -4.793  1.00 98.75           C  
ATOM   1810  CB  VAL A 239       6.883   7.258  -5.996  1.00 98.75           C  
ATOM   1811  O   VAL A 239       7.004   4.988  -3.797  1.00 98.75           O  
ATOM   1812  CG1 VAL A 239       8.102   7.520  -5.113  1.00 98.75           C  
ATOM   1813  CG2 VAL A 239       7.277   6.469  -7.238  1.00 98.75           C  
ATOM   1814  N   LYS A 240       5.812   4.145  -5.434  1.00 98.69           N  
ATOM   1815  CA  LYS A 240       6.266   2.775  -5.203  1.00 98.69           C  
ATOM   1816  C   LYS A 240       7.391   2.396  -6.160  1.00 98.69           C  
ATOM   1817  CB  LYS A 240       5.102   1.794  -5.348  1.00 98.69           C  
ATOM   1818  O   LYS A 240       7.219   2.453  -7.379  1.00 98.69           O  
ATOM   1819  CG  LYS A 240       5.398   0.396  -4.828  1.00 98.69           C  
ATOM   1820  CD  LYS A 240       4.148  -0.472  -4.809  1.00 98.69           C  
ATOM   1821  CE  LYS A 240       4.414  -1.824  -4.160  1.00 98.69           C  
ATOM   1822  NZ  LYS A 240       3.191  -2.680  -4.141  1.00 98.69           N  
ATOM   1823  N   VAL A 241       8.539   1.879  -5.648  1.00 98.25           N  
ATOM   1824  CA  VAL A 241       9.727   1.665  -6.465  1.00 98.25           C  
ATOM   1825  C   VAL A 241      10.117   0.189  -6.434  1.00 98.25           C  
ATOM   1826  CB  VAL A 241      10.906   2.539  -5.984  1.00 98.25           C  
ATOM   1827  O   VAL A 241       9.789  -0.526  -5.484  1.00 98.25           O  
ATOM   1828  CG1 VAL A 241      10.594   4.023  -6.180  1.00 98.25           C  
ATOM   1829  CG2 VAL A 241      11.234   2.244  -4.523  1.00 98.25           C  
ATOM   1830  N   SER A 242      10.812  -0.230  -7.516  1.00 96.50           N  
ATOM   1831  CA  SER A 242      11.227  -1.617  -7.699  1.00 96.50           C  
ATOM   1832  C   SER A 242      12.430  -1.955  -6.828  1.00 96.50           C  
ATOM   1833  CB  SER A 242      11.555  -1.890  -9.172  1.00 96.50           C  
ATOM   1834  O   SER A 242      13.344  -1.137  -6.676  1.00 96.50           O  
ATOM   1835  OG  SER A 242      12.219  -3.133  -9.312  1.00 96.50           O  
ATOM   1836  N   PRO A 243      12.375  -3.209  -6.277  1.00 96.44           N  
ATOM   1837  CA  PRO A 243      13.570  -3.637  -5.551  1.00 96.44           C  
ATOM   1838  C   PRO A 243      14.750  -3.926  -6.473  1.00 96.44           C  
ATOM   1839  CB  PRO A 243      13.109  -4.910  -4.832  1.00 96.44           C  
ATOM   1840  O   PRO A 243      15.883  -4.086  -6.008  1.00 96.44           O  
ATOM   1841  CG  PRO A 243      12.047  -5.480  -5.711  1.00 96.44           C  
ATOM   1842  CD  PRO A 243      11.258  -4.348  -6.297  1.00 96.44           C  
ATOM   1843  N   ASP A 244      14.516  -3.959  -7.738  1.00 95.88           N  
ATOM   1844  CA  ASP A 244      15.539  -4.340  -8.703  1.00 95.88           C  
ATOM   1845  C   ASP A 244      16.312  -3.119  -9.188  1.00 95.88           C  
ATOM   1846  CB  ASP A 244      14.914  -5.070  -9.891  1.00 95.88           C  
ATOM   1847  O   ASP A 244      17.406  -3.252  -9.750  1.00 95.88           O  
ATOM   1848  CG  ASP A 244      14.344  -6.430  -9.523  1.00 95.88           C  
ATOM   1849  OD1 ASP A 244      14.820  -7.043  -8.547  1.00 95.88           O  
ATOM   1850  OD2 ASP A 244      13.414  -6.891 -10.219  1.00 95.88           O  
ATOM   1851  N   GLU A 245      15.695  -1.992  -9.008  1.00 91.75           N  
ATOM   1852  CA  GLU A 245      16.453  -0.759  -9.211  1.00 91.75           C  
ATOM   1853  C   GLU A 245      17.250  -0.390  -7.973  1.00 91.75           C  
ATOM   1854  CB  GLU A 245      15.508   0.389  -9.594  1.00 91.75           C  
ATOM   1855  O   GLU A 245      16.844   0.481  -7.199  1.00 91.75           O  
ATOM   1856  CG  GLU A 245      14.742   0.155 -10.883  1.00 91.75           C  
ATOM   1857  CD  GLU A 245      15.641  -0.075 -12.086  1.00 91.75           C  
ATOM   1858  OE1 GLU A 245      15.258  -0.836 -13.000  1.00 91.75           O  
ATOM   1859  OE2 GLU A 245      16.750   0.509 -12.109  1.00 91.75           O  
ATOM   1860  N   ASP A 246      18.531  -1.011  -7.918  1.00 92.44           N  
ATOM   1861  CA  ASP A 246      19.172  -0.922  -6.609  1.00 92.44           C  
ATOM   1862  C   ASP A 246      20.625  -0.432  -6.738  1.00 92.44           C  
ATOM   1863  CB  ASP A 246      19.141  -2.277  -5.902  1.00 92.44           C  
ATOM   1864  O   ASP A 246      21.391  -0.473  -5.770  1.00 92.44           O  
ATOM   1865  CG  ASP A 246      19.828  -3.377  -6.695  1.00 92.44           C  
ATOM   1866  OD1 ASP A 246      20.203  -3.146  -7.867  1.00 92.44           O  
ATOM   1867  OD2 ASP A 246      20.000  -4.488  -6.145  1.00 92.44           O  
ATOM   1868  N   SER A 247      21.031   0.060  -7.918  1.00 95.81           N  
ATOM   1869  CA  SER A 247      22.344   0.682  -7.988  1.00 95.81           C  
ATOM   1870  C   SER A 247      22.359   2.014  -7.246  1.00 95.81           C  
ATOM   1871  CB  SER A 247      22.750   0.895  -9.445  1.00 95.81           C  
ATOM   1872  O   SER A 247      21.328   2.650  -7.066  1.00 95.81           O  
ATOM   1873  OG  SER A 247      22.000   1.942 -10.039  1.00 95.81           O  
ATOM   1874  N   ASP A 248      23.531   2.457  -6.816  1.00 94.62           N  
ATOM   1875  CA  ASP A 248      23.672   3.713  -6.086  1.00 94.62           C  
ATOM   1876  C   ASP A 248      23.125   4.883  -6.898  1.00 94.62           C  
ATOM   1877  CB  ASP A 248      25.141   3.961  -5.730  1.00 94.62           C  
ATOM   1878  O   ASP A 248      22.438   5.754  -6.355  1.00 94.62           O  
ATOM   1879  CG  ASP A 248      25.641   3.070  -4.605  1.00 94.62           C  
ATOM   1880  OD1 ASP A 248      24.812   2.461  -3.898  1.00 94.62           O  
ATOM   1881  OD2 ASP A 248      26.875   2.980  -4.426  1.00 94.62           O  
ATOM   1882  N   GLU A 249      23.359   4.926  -8.141  1.00 94.69           N  
ATOM   1883  CA  GLU A 249      22.906   6.004  -9.023  1.00 94.69           C  
ATOM   1884  C   GLU A 249      21.391   6.008  -9.164  1.00 94.69           C  
ATOM   1885  CB  GLU A 249      23.578   5.887 -10.398  1.00 94.69           C  
ATOM   1886  O   GLU A 249      20.766   7.066  -9.133  1.00 94.69           O  
ATOM   1887  CG  GLU A 249      25.062   6.172 -10.391  1.00 94.69           C  
ATOM   1888  CD  GLU A 249      25.891   5.023  -9.836  1.00 94.69           C  
ATOM   1889  OE1 GLU A 249      27.031   5.270  -9.359  1.00 94.69           O  
ATOM   1890  OE2 GLU A 249      25.406   3.873  -9.875  1.00 94.69           O  
ATOM   1891  N   GLN A 250      20.859   4.828  -9.289  1.00 96.00           N  
ATOM   1892  CA  GLN A 250      19.406   4.719  -9.445  1.00 96.00           C  
ATOM   1893  C   GLN A 250      18.688   5.156  -8.172  1.00 96.00           C  
ATOM   1894  CB  GLN A 250      19.016   3.285  -9.805  1.00 96.00           C  
ATOM   1895  O   GLN A 250      17.734   5.938  -8.234  1.00 96.00           O  
ATOM   1896  CG  GLN A 250      19.359   2.896 -11.234  1.00 96.00           C  
ATOM   1897  CD  GLN A 250      19.094   1.431 -11.523  1.00 96.00           C  
ATOM   1898  NE2 GLN A 250      18.391   1.163 -12.617  1.00 96.00           N  
ATOM   1899  OE1 GLN A 250      19.516   0.547 -10.773  1.00 96.00           O  
ATOM   1900  N   VAL A 251      19.125   4.660  -7.055  1.00 97.00           N  
ATOM   1901  CA  VAL A 251      18.500   4.992  -5.777  1.00 97.00           C  
ATOM   1902  C   VAL A 251      18.625   6.492  -5.520  1.00 97.00           C  
ATOM   1903  CB  VAL A 251      19.125   4.195  -4.613  1.00 97.00           C  
ATOM   1904  O   VAL A 251      17.656   7.145  -5.129  1.00 97.00           O  
ATOM   1905  CG1 VAL A 251      18.531   4.641  -3.275  1.00 97.00           C  
ATOM   1906  CG2 VAL A 251      18.922   2.697  -4.820  1.00 97.00           C  
ATOM   1907  N   SER A 252      19.797   7.023  -5.758  1.00 96.62           N  
ATOM   1908  CA  SER A 252      20.000   8.461  -5.578  1.00 96.62           C  
ATOM   1909  C   SER A 252      19.109   9.266  -6.523  1.00 96.62           C  
ATOM   1910  CB  SER A 252      21.469   8.828  -5.812  1.00 96.62           C  
ATOM   1911  O   SER A 252      18.547  10.281  -6.129  1.00 96.62           O  
ATOM   1912  OG  SER A 252      21.672  10.227  -5.691  1.00 96.62           O  
ATOM   1913  N   GLY A 253      19.047   8.859  -7.758  1.00 96.38           N  
ATOM   1914  CA  GLY A 253      18.188   9.516  -8.727  1.00 96.38           C  
ATOM   1915  C   GLY A 253      16.719   9.516  -8.320  1.00 96.38           C  
ATOM   1916  O   GLY A 253      16.031  10.531  -8.445  1.00 96.38           O  
ATOM   1917  N   ILE A 254      16.219   8.422  -7.836  1.00 97.19           N  
ATOM   1918  CA  ILE A 254      14.836   8.312  -7.375  1.00 97.19           C  
ATOM   1919  C   ILE A 254      14.609   9.234  -6.180  1.00 97.19           C  
ATOM   1920  CB  ILE A 254      14.484   6.855  -7.000  1.00 97.19           C  
ATOM   1921  O   ILE A 254      13.594   9.938  -6.109  1.00 97.19           O  
ATOM   1922  CG1 ILE A 254      14.414   5.980  -8.258  1.00 97.19           C  
ATOM   1923  CG2 ILE A 254      13.156   6.801  -6.227  1.00 97.19           C  
ATOM   1924  CD1 ILE A 254      14.398   4.484  -7.973  1.00 97.19           C  
ATOM   1925  N   CYS A 255      15.555   9.273  -5.211  1.00 97.25           N  
ATOM   1926  CA  CYS A 255      15.445  10.164  -4.062  1.00 97.25           C  
ATOM   1927  C   CYS A 255      15.391  11.617  -4.504  1.00 97.25           C  
ATOM   1928  CB  CYS A 255      16.625   9.953  -3.109  1.00 97.25           C  
ATOM   1929  O   CYS A 255      14.609  12.406  -3.959  1.00 97.25           O  
ATOM   1930  SG  CYS A 255      16.562   8.391  -2.201  1.00 97.25           S  
ATOM   1931  N   ASP A 256      16.172  11.961  -5.539  1.00 95.94           N  
ATOM   1932  CA  ASP A 256      16.125  13.312  -6.094  1.00 95.94           C  
ATOM   1933  C   ASP A 256      14.750  13.617  -6.672  1.00 95.94           C  
ATOM   1934  CB  ASP A 256      17.203  13.484  -7.168  1.00 95.94           C  
ATOM   1935  O   ASP A 256      14.203  14.695  -6.445  1.00 95.94           O  
ATOM   1936  CG  ASP A 256      18.594  13.648  -6.590  1.00 95.94           C  
ATOM   1937  OD1 ASP A 256      18.734  13.898  -5.371  1.00 95.94           O  
ATOM   1938  OD2 ASP A 256      19.578  13.523  -7.359  1.00 95.94           O  
ATOM   1939  N   ALA A 257      14.227  12.695  -7.406  1.00 96.75           N  
ATOM   1940  CA  ALA A 257      12.898  12.875  -7.988  1.00 96.75           C  
ATOM   1941  C   ALA A 257      11.844  13.070  -6.898  1.00 96.75           C  
ATOM   1942  CB  ALA A 257      12.531  11.680  -8.867  1.00 96.75           C  
ATOM   1943  O   ALA A 257      10.953  13.906  -7.035  1.00 96.75           O  
ATOM   1944  N   VAL A 258      11.961  12.328  -5.836  1.00 97.00           N  
ATOM   1945  CA  VAL A 258      11.023  12.414  -4.723  1.00 97.00           C  
ATOM   1946  C   VAL A 258      11.102  13.805  -4.090  1.00 97.00           C  
ATOM   1947  CB  VAL A 258      11.297  11.328  -3.658  1.00 97.00           C  
ATOM   1948  O   VAL A 258      10.070  14.438  -3.844  1.00 97.00           O  
ATOM   1949  CG1 VAL A 258      10.516  11.617  -2.377  1.00 97.00           C  
ATOM   1950  CG2 VAL A 258      10.953   9.945  -4.207  1.00 97.00           C  
ATOM   1951  N   TRP A 259      12.242  14.383  -3.928  1.00 95.44           N  
ATOM   1952  CA  TRP A 259      12.398  15.695  -3.316  1.00 95.44           C  
ATOM   1953  C   TRP A 259      11.906  16.797  -4.250  1.00 95.44           C  
ATOM   1954  CB  TRP A 259      13.867  15.938  -2.945  1.00 95.44           C  
ATOM   1955  O   TRP A 259      11.180  17.703  -3.830  1.00 95.44           O  
ATOM   1956  CG  TRP A 259      14.258  15.391  -1.606  1.00 95.44           C  
ATOM   1957  CD1 TRP A 259      15.180  14.414  -1.354  1.00 95.44           C  
ATOM   1958  CD2 TRP A 259      13.727  15.781  -0.336  1.00 95.44           C  
ATOM   1959  CE2 TRP A 259      14.383  15.008   0.646  1.00 95.44           C  
ATOM   1960  CE3 TRP A 259      12.773  16.719   0.068  1.00 95.44           C  
ATOM   1961  NE1 TRP A 259      15.258  14.180  -0.001  1.00 95.44           N  
ATOM   1962  CH2 TRP A 259      13.156  16.062   2.377  1.00 95.44           C  
ATOM   1963  CZ2 TRP A 259      14.102  15.133   2.008  1.00 95.44           C  
ATOM   1964  CZ3 TRP A 259      12.492  16.844   1.425  1.00 95.44           C  
ATOM   1965  N   HIS A 260      12.195  16.625  -5.516  1.00 95.44           N  
ATOM   1966  CA  HIS A 260      11.977  17.734  -6.438  1.00 95.44           C  
ATOM   1967  C   HIS A 260      10.547  17.719  -6.988  1.00 95.44           C  
ATOM   1968  CB  HIS A 260      12.984  17.672  -7.586  1.00 95.44           C  
ATOM   1969  O   HIS A 260      10.117  18.672  -7.629  1.00 95.44           O  
ATOM   1970  CG  HIS A 260      14.391  17.953  -7.164  1.00 95.44           C  
ATOM   1971  CD2 HIS A 260      15.000  19.109  -6.805  1.00 95.44           C  
ATOM   1972  ND1 HIS A 260      15.344  16.969  -7.078  1.00 95.44           N  
ATOM   1973  CE1 HIS A 260      16.484  17.500  -6.684  1.00 95.44           C  
ATOM   1974  NE2 HIS A 260      16.312  18.797  -6.512  1.00 95.44           N  
ATOM   1975  N   SER A 261       9.805  16.672  -6.684  1.00 97.12           N  
ATOM   1976  CA  SER A 261       8.453  16.562  -7.215  1.00 97.12           C  
ATOM   1977  C   SER A 261       7.414  16.938  -6.164  1.00 97.12           C  
ATOM   1978  CB  SER A 261       8.180  15.148  -7.723  1.00 97.12           C  
ATOM   1979  O   SER A 261       6.246  17.172  -6.492  1.00 97.12           O  
ATOM   1980  OG  SER A 261       8.234  14.211  -6.656  1.00 97.12           O  
ATOM   1981  N   GLY A 262       7.793  16.969  -4.906  1.00 95.31           N  
ATOM   1982  CA  GLY A 262       6.871  17.281  -3.826  1.00 95.31           C  
ATOM   1983  C   GLY A 262       6.164  16.062  -3.262  1.00 95.31           C  
ATOM   1984  O   GLY A 262       5.184  16.188  -2.527  1.00 95.31           O  
ATOM   1985  N   VAL A 263       6.566  14.867  -3.668  1.00 97.06           N  
ATOM   1986  CA  VAL A 263       6.004  13.633  -3.137  1.00 97.06           C  
ATOM   1987  C   VAL A 263       6.270  13.539  -1.636  1.00 97.06           C  
ATOM   1988  CB  VAL A 263       6.582  12.391  -3.855  1.00 97.06           C  
ATOM   1989  O   VAL A 263       7.312  13.992  -1.157  1.00 97.06           O  
ATOM   1990  CG1 VAL A 263       6.215  11.109  -3.102  1.00 97.06           C  
ATOM   1991  CG2 VAL A 263       6.078  12.328  -5.297  1.00 97.06           C  
ATOM   1992  N   ASP A 264       5.402  12.883  -0.889  1.00 98.06           N  
ATOM   1993  CA  ASP A 264       5.438  12.867   0.570  1.00 98.06           C  
ATOM   1994  C   ASP A 264       6.215  11.656   1.083  1.00 98.06           C  
ATOM   1995  CB  ASP A 264       4.016  12.859   1.141  1.00 98.06           C  
ATOM   1996  O   ASP A 264       6.664  11.641   2.230  1.00 98.06           O  
ATOM   1997  CG  ASP A 264       3.229  14.102   0.785  1.00 98.06           C  
ATOM   1998  OD1 ASP A 264       3.631  15.219   1.190  1.00 98.06           O  
ATOM   1999  OD2 ASP A 264       2.195  13.977   0.095  1.00 98.06           O  
ATOM   2000  N   GLY A 265       6.379  10.609   0.204  1.00 98.00           N  
ATOM   2001  CA  GLY A 265       7.074   9.414   0.659  1.00 98.00           C  
ATOM   2002  C   GLY A 265       7.301   8.398  -0.446  1.00 98.00           C  
ATOM   2003  O   GLY A 265       6.961   8.648  -1.604  1.00 98.00           O  
ATOM   2004  N   VAL A 266       7.969   7.281  -0.023  1.00 98.62           N  
ATOM   2005  CA  VAL A 266       8.312   6.219  -0.963  1.00 98.62           C  
ATOM   2006  C   VAL A 266       7.957   4.863  -0.361  1.00 98.62           C  
ATOM   2007  CB  VAL A 266       9.812   6.262  -1.343  1.00 98.62           C  
ATOM   2008  O   VAL A 266       8.117   4.648   0.843  1.00 98.62           O  
ATOM   2009  CG1 VAL A 266      10.688   6.082  -0.104  1.00 98.62           C  
ATOM   2010  CG2 VAL A 266      10.125   5.188  -2.383  1.00 98.62           C  
ATOM   2011  N   ILE A 267       7.316   4.059  -1.172  1.00 98.81           N  
ATOM   2012  CA  ILE A 267       7.199   2.643  -0.838  1.00 98.81           C  
ATOM   2013  C   ILE A 267       8.367   1.869  -1.454  1.00 98.81           C  
ATOM   2014  CB  ILE A 267       5.855   2.057  -1.318  1.00 98.81           C  
ATOM   2015  O   ILE A 267       8.500   1.812  -2.678  1.00 98.81           O  
ATOM   2016  CG1 ILE A 267       4.684   2.855  -0.732  1.00 98.81           C  
ATOM   2017  CG2 ILE A 267       5.746   0.575  -0.947  1.00 98.81           C  
ATOM   2018  CD1 ILE A 267       3.322   2.447  -1.273  1.00 98.81           C  
ATOM   2019  N   VAL A 268       9.234   1.315  -0.648  1.00 98.38           N  
ATOM   2020  CA  VAL A 268      10.438   0.630  -1.106  1.00 98.38           C  
ATOM   2021  C   VAL A 268      10.172  -0.869  -1.213  1.00 98.38           C  
ATOM   2022  CB  VAL A 268      11.633   0.894  -0.164  1.00 98.38           C  
ATOM   2023  O   VAL A 268       9.953  -1.541  -0.201  1.00 98.38           O  
ATOM   2024  CG1 VAL A 268      12.883   0.167  -0.661  1.00 98.38           C  
ATOM   2025  CG2 VAL A 268      11.898   2.395  -0.043  1.00 98.38           C  
ATOM   2026  N   GLY A 269      10.102  -1.249  -2.395  1.00 96.50           N  
ATOM   2027  CA  GLY A 269       9.883  -2.658  -2.682  1.00 96.50           C  
ATOM   2028  C   GLY A 269       8.672  -2.910  -3.559  1.00 96.50           C  
ATOM   2029  O   GLY A 269       7.809  -2.039  -3.699  1.00 96.50           O  
ATOM   2030  N   ASN A 270       8.617  -3.922  -4.168  1.00 96.56           N  
ATOM   2031  CA  ASN A 270       7.648  -4.598  -5.023  1.00 96.56           C  
ATOM   2032  C   ASN A 270       8.102  -6.008  -5.379  1.00 96.56           C  
ATOM   2033  CB  ASN A 270       7.398  -3.781  -6.297  1.00 96.56           C  
ATOM   2034  O   ASN A 270       8.906  -6.605  -4.664  1.00 96.56           O  
ATOM   2035  CG  ASN A 270       6.012  -4.004  -6.867  1.00 96.56           C  
ATOM   2036  ND2 ASN A 270       5.469  -2.980  -7.520  1.00 96.56           N  
ATOM   2037  OD1 ASN A 270       5.430  -5.082  -6.723  1.00 96.56           O  
ATOM   2038  N   THR A 271       7.688  -6.504  -6.379  1.00 97.00           N  
ATOM   2039  CA  THR A 271       8.148  -7.840  -6.742  1.00 97.00           C  
ATOM   2040  C   THR A 271       9.469  -7.766  -7.508  1.00 97.00           C  
ATOM   2041  CB  THR A 271       7.102  -8.578  -7.594  1.00 97.00           C  
ATOM   2042  O   THR A 271       9.812  -6.719  -8.062  1.00 97.00           O  
ATOM   2043  CG2 THR A 271       5.828  -8.844  -6.797  1.00 97.00           C  
ATOM   2044  OG1 THR A 271       6.777  -7.785  -8.742  1.00 97.00           O  
ATOM   2045  N   THR A 272      10.305  -8.812  -7.488  1.00 97.69           N  
ATOM   2046  CA  THR A 272      11.602  -8.836  -8.156  1.00 97.69           C  
ATOM   2047  C   THR A 272      11.570  -9.766  -9.367  1.00 97.69           C  
ATOM   2048  CB  THR A 272      12.719  -9.281  -7.199  1.00 97.69           C  
ATOM   2049  O   THR A 272      10.805 -10.727  -9.398  1.00 97.69           O  
ATOM   2050  CG2 THR A 272      12.484 -10.703  -6.707  1.00 97.69           C  
ATOM   2051  OG1 THR A 272      13.977  -9.219  -7.883  1.00 97.69           O  
ATOM   2052  N   ASN A 273      12.367  -9.391 -10.391  1.00 96.94           N  
ATOM   2053  CA  ASN A 273      12.539 -10.266 -11.539  1.00 96.94           C  
ATOM   2054  C   ASN A 273      13.594 -11.344 -11.273  1.00 96.94           C  
ATOM   2055  CB  ASN A 273      12.914  -9.453 -12.781  1.00 96.94           C  
ATOM   2056  O   ASN A 273      13.773 -12.258 -12.078  1.00 96.94           O  
ATOM   2057  CG  ASN A 273      11.742  -8.680 -13.344  1.00 96.94           C  
ATOM   2058  ND2 ASN A 273      12.016  -7.512 -13.914  1.00 96.94           N  
ATOM   2059  OD1 ASN A 273      10.594  -9.125 -13.273  1.00 96.94           O  
ATOM   2060  N   ARG A 274      14.203 -11.125 -10.188  1.00 96.56           N  
ATOM   2061  CA  ARG A 274      15.188 -12.125  -9.812  1.00 96.56           C  
ATOM   2062  C   ARG A 274      14.516 -13.391  -9.289  1.00 96.56           C  
ATOM   2063  CB  ARG A 274      16.156 -11.570  -8.766  1.00 96.56           C  
ATOM   2064  O   ARG A 274      13.352 -13.359  -8.891  1.00 96.56           O  
ATOM   2065  CG  ARG A 274      16.922 -10.344  -9.219  1.00 96.56           C  
ATOM   2066  CD  ARG A 274      17.828  -9.805  -8.125  1.00 96.56           C  
ATOM   2067  NE  ARG A 274      18.438  -8.539  -8.508  1.00 96.56           N  
ATOM   2068  NH1 ARG A 274      19.594  -8.250  -6.523  1.00 96.56           N  
ATOM   2069  NH2 ARG A 274      19.766  -6.688  -8.188  1.00 96.56           N  
ATOM   2070  CZ  ARG A 274      19.266  -7.828  -7.738  1.00 96.56           C  
ATOM   2071  N   ARG A 275      15.266 -14.523  -9.312  1.00 97.19           N  
ATOM   2072  CA  ARG A 275      14.836 -15.805  -8.781  1.00 97.19           C  
ATOM   2073  C   ARG A 275      15.766 -16.281  -7.664  1.00 97.19           C  
ATOM   2074  CB  ARG A 275      14.773 -16.859  -9.891  1.00 97.19           C  
ATOM   2075  O   ARG A 275      16.734 -17.000  -7.918  1.00 97.19           O  
ATOM   2076  CG  ARG A 275      13.758 -16.547 -10.977  1.00 97.19           C  
ATOM   2077  CD  ARG A 275      12.336 -16.594 -10.453  1.00 97.19           C  
ATOM   2078  NE  ARG A 275      11.359 -16.344 -11.508  1.00 97.19           N  
ATOM   2079  NH1 ARG A 275      11.305 -14.055 -11.203  1.00 97.19           N  
ATOM   2080  NH2 ARG A 275      10.008 -15.031 -12.820  1.00 97.19           N  
ATOM   2081  CZ  ARG A 275      10.898 -15.148 -11.844  1.00 97.19           C  
ATOM   2082  N   PRO A 276      15.406 -15.773  -6.438  1.00 96.12           N  
ATOM   2083  CA  PRO A 276      16.297 -16.078  -5.316  1.00 96.12           C  
ATOM   2084  C   PRO A 276      16.344 -17.562  -4.969  1.00 96.12           C  
ATOM   2085  CB  PRO A 276      15.719 -15.250  -4.164  1.00 96.12           C  
ATOM   2086  O   PRO A 276      15.398 -18.297  -5.289  1.00 96.12           O  
ATOM   2087  CG  PRO A 276      14.281 -15.062  -4.523  1.00 96.12           C  
ATOM   2088  CD  PRO A 276      14.148 -15.102  -6.020  1.00 96.12           C  
ATOM   2089  N   ALA A 277      17.453 -17.953  -4.352  1.00 96.25           N  
ATOM   2090  CA  ALA A 277      17.625 -19.328  -3.920  1.00 96.25           C  
ATOM   2091  C   ALA A 277      16.562 -19.719  -2.887  1.00 96.25           C  
ATOM   2092  CB  ALA A 277      19.016 -19.562  -3.354  1.00 96.25           C  
ATOM   2093  O   ALA A 277      16.141 -18.875  -2.082  1.00 96.25           O  
ATOM   2094  N   PRO A 278      16.094 -20.922  -2.930  1.00 97.31           N  
ATOM   2095  CA  PRO A 278      15.102 -21.375  -1.955  1.00 97.31           C  
ATOM   2096  C   PRO A 278      15.602 -21.297  -0.516  1.00 97.31           C  
ATOM   2097  CB  PRO A 278      14.844 -22.828  -2.367  1.00 97.31           C  
ATOM   2098  O   PRO A 278      16.812 -21.391  -0.276  1.00 97.31           O  
ATOM   2099  CG  PRO A 278      15.266 -22.906  -3.797  1.00 97.31           C  
ATOM   2100  CD  PRO A 278      16.391 -21.922  -4.012  1.00 97.31           C  
ATOM   2101  N   LEU A 279      14.656 -21.156   0.413  1.00 96.62           N  
ATOM   2102  CA  LEU A 279      14.898 -21.219   1.850  1.00 96.62           C  
ATOM   2103  C   LEU A 279      14.414 -22.547   2.430  1.00 96.62           C  
ATOM   2104  CB  LEU A 279      14.211 -20.062   2.561  1.00 96.62           C  
ATOM   2105  O   LEU A 279      13.352 -23.047   2.041  1.00 96.62           O  
ATOM   2106  CG  LEU A 279      14.680 -18.656   2.170  1.00 96.62           C  
ATOM   2107  CD1 LEU A 279      13.812 -17.594   2.846  1.00 96.62           C  
ATOM   2108  CD2 LEU A 279      16.141 -18.453   2.531  1.00 96.62           C  
ATOM   2109  N   PRO A 280      15.172 -23.078   3.371  1.00 96.06           N  
ATOM   2110  CA  PRO A 280      16.516 -22.672   3.791  1.00 96.06           C  
ATOM   2111  C   PRO A 280      17.578 -22.984   2.738  1.00 96.06           C  
ATOM   2112  CB  PRO A 280      16.750 -23.500   5.062  1.00 96.06           C  
ATOM   2113  O   PRO A 280      17.312 -23.719   1.787  1.00 96.06           O  
ATOM   2114  CG  PRO A 280      15.961 -24.750   4.855  1.00 96.06           C  
ATOM   2115  CD  PRO A 280      14.727 -24.422   4.074  1.00 96.06           C  
ATOM   2116  N   HIS A 281      18.734 -22.406   2.809  1.00 94.31           N  
ATOM   2117  CA  HIS A 281      19.828 -22.609   1.863  1.00 94.31           C  
ATOM   2118  C   HIS A 281      20.062 -24.094   1.603  1.00 94.31           C  
ATOM   2119  CB  HIS A 281      21.109 -21.969   2.381  1.00 94.31           C  
ATOM   2120  O   HIS A 281      20.094 -24.891   2.541  1.00 94.31           O  
ATOM   2121  CG  HIS A 281      22.250 -22.016   1.404  1.00 94.31           C  
ATOM   2122  CD2 HIS A 281      23.359 -22.781   1.375  1.00 94.31           C  
ATOM   2123  ND1 HIS A 281      22.312 -21.203   0.296  1.00 94.31           N  
ATOM   2124  CE1 HIS A 281      23.422 -21.469  -0.376  1.00 94.31           C  
ATOM   2125  NE2 HIS A 281      24.078 -22.422   0.258  1.00 94.31           N  
ATOM   2126  N   GLY A 282      20.047 -24.531   0.364  1.00 94.00           N  
ATOM   2127  CA  GLY A 282      20.297 -25.906  -0.021  1.00 94.00           C  
ATOM   2128  C   GLY A 282      19.016 -26.719  -0.231  1.00 94.00           C  
ATOM   2129  O   GLY A 282      19.078 -27.906  -0.545  1.00 94.00           O  
ATOM   2130  N   PHE A 283      17.922 -26.062  -0.023  1.00 96.31           N  
ATOM   2131  CA  PHE A 283      16.641 -26.734  -0.223  1.00 96.31           C  
ATOM   2132  C   PHE A 283      16.438 -27.094  -1.691  1.00 96.31           C  
ATOM   2133  CB  PHE A 283      15.492 -25.859   0.268  1.00 96.31           C  
ATOM   2134  O   PHE A 283      16.656 -26.250  -2.572  1.00 96.31           O  
ATOM   2135  CG  PHE A 283      14.148 -26.531   0.189  1.00 96.31           C  
ATOM   2136  CD1 PHE A 283      13.352 -26.391  -0.942  1.00 96.31           C  
ATOM   2137  CD2 PHE A 283      13.672 -27.297   1.247  1.00 96.31           C  
ATOM   2138  CE1 PHE A 283      12.102 -27.000  -1.019  1.00 96.31           C  
ATOM   2139  CE2 PHE A 283      12.430 -27.906   1.178  1.00 96.31           C  
ATOM   2140  CZ  PHE A 283      11.648 -27.766   0.045  1.00 96.31           C  
ATOM   2141  N   THR A 284      16.141 -28.312  -1.945  1.00 97.00           N  
ATOM   2142  CA  THR A 284      15.844 -28.750  -3.305  1.00 97.00           C  
ATOM   2143  C   THR A 284      14.352 -28.641  -3.602  1.00 97.00           C  
ATOM   2144  CB  THR A 284      16.297 -30.203  -3.539  1.00 97.00           C  
ATOM   2145  O   THR A 284      13.531 -29.328  -2.992  1.00 97.00           O  
ATOM   2146  CG2 THR A 284      16.062 -30.625  -4.984  1.00 97.00           C  
ATOM   2147  OG1 THR A 284      17.703 -30.312  -3.248  1.00 97.00           O  
ATOM   2148  N   LEU A 285      14.016 -27.828  -4.574  1.00 97.75           N  
ATOM   2149  CA  LEU A 285      12.625 -27.594  -4.941  1.00 97.75           C  
ATOM   2150  C   LEU A 285      12.031 -28.844  -5.602  1.00 97.75           C  
ATOM   2151  CB  LEU A 285      12.500 -26.406  -5.883  1.00 97.75           C  
ATOM   2152  O   LEU A 285      12.711 -29.531  -6.371  1.00 97.75           O  
ATOM   2153  CG  LEU A 285      12.812 -25.031  -5.277  1.00 97.75           C  
ATOM   2154  CD1 LEU A 285      12.844 -23.969  -6.371  1.00 97.75           C  
ATOM   2155  CD2 LEU A 285      11.789 -24.672  -4.203  1.00 97.75           C  
ATOM   2156  N   PRO A 286      10.805 -29.172  -5.258  1.00 97.81           N  
ATOM   2157  CA  PRO A 286      10.125 -30.203  -6.047  1.00 97.81           C  
ATOM   2158  C   PRO A 286      10.125 -29.891  -7.543  1.00 97.81           C  
ATOM   2159  CB  PRO A 286       8.703 -30.188  -5.484  1.00 97.81           C  
ATOM   2160  O   PRO A 286      10.180 -28.719  -7.934  1.00 97.81           O  
ATOM   2161  CG  PRO A 286       8.820 -29.500  -4.160  1.00 97.81           C  
ATOM   2162  CD  PRO A 286       9.953 -28.516  -4.230  1.00 97.81           C  
ATOM   2163  N   PRO A 287      10.102 -30.953  -8.445  1.00 97.75           N  
ATOM   2164  CA  PRO A 287      10.203 -30.781  -9.898  1.00 97.75           C  
ATOM   2165  C   PRO A 287       9.195 -29.766 -10.445  1.00 97.75           C  
ATOM   2166  CB  PRO A 287       9.930 -32.188 -10.445  1.00 97.75           C  
ATOM   2167  O   PRO A 287       9.547 -28.938 -11.281  1.00 97.75           O  
ATOM   2168  CG  PRO A 287      10.391 -33.094  -9.375  1.00 97.75           C  
ATOM   2169  CD  PRO A 287      10.094 -32.469  -8.039  1.00 97.75           C  
ATOM   2170  N   LYS A 288       7.988 -29.797  -9.969  1.00 97.31           N  
ATOM   2171  CA  LYS A 288       6.957 -28.875 -10.445  1.00 97.31           C  
ATOM   2172  C   LYS A 288       7.324 -27.422 -10.133  1.00 97.31           C  
ATOM   2173  CB  LYS A 288       5.602 -29.219  -9.836  1.00 97.31           C  
ATOM   2174  O   LYS A 288       7.137 -26.531 -10.961  1.00 97.31           O  
ATOM   2175  CG  LYS A 288       4.449 -28.375 -10.367  1.00 97.31           C  
ATOM   2176  CD  LYS A 288       3.117 -28.828  -9.773  1.00 97.31           C  
ATOM   2177  CE  LYS A 288       1.969 -27.953 -10.266  1.00 97.31           C  
ATOM   2178  NZ  LYS A 288       0.664 -28.359  -9.672  1.00 97.31           N  
ATOM   2179  N   GLU A 289       7.812 -27.141  -8.906  1.00 97.75           N  
ATOM   2180  CA  GLU A 289       8.188 -25.781  -8.500  1.00 97.75           C  
ATOM   2181  C   GLU A 289       9.461 -25.328  -9.203  1.00 97.75           C  
ATOM   2182  CB  GLU A 289       8.383 -25.719  -6.980  1.00 97.75           C  
ATOM   2183  O   GLU A 289       9.648 -24.125  -9.445  1.00 97.75           O  
ATOM   2184  CG  GLU A 289       7.090 -25.891  -6.188  1.00 97.75           C  
ATOM   2185  CD  GLU A 289       7.277 -25.719  -4.691  1.00 97.75           C  
ATOM   2186  OE1 GLU A 289       6.402 -26.172  -3.914  1.00 97.75           O  
ATOM   2187  OE2 GLU A 289       8.297 -25.125  -4.289  1.00 97.75           O  
ATOM   2188  N   GLN A 290      10.336 -26.312  -9.602  1.00 97.50           N  
ATOM   2189  CA  GLN A 290      11.484 -25.969 -10.430  1.00 97.50           C  
ATOM   2190  C   GLN A 290      11.047 -25.422 -11.781  1.00 97.50           C  
ATOM   2191  CB  GLN A 290      12.375 -27.203 -10.633  1.00 97.50           C  
ATOM   2192  O   GLN A 290      11.609 -24.438 -12.273  1.00 97.50           O  
ATOM   2193  CG  GLN A 290      13.102 -27.641  -9.375  1.00 97.50           C  
ATOM   2194  CD  GLN A 290      13.977 -28.859  -9.602  1.00 97.50           C  
ATOM   2195  NE2 GLN A 290      14.047 -29.734  -8.602  1.00 97.50           N  
ATOM   2196  OE1 GLN A 290      14.578 -29.031 -10.664  1.00 97.50           O  
ATOM   2197  N   SER A 291      10.023 -26.078 -12.398  1.00 97.44           N  
ATOM   2198  CA  SER A 291       9.461 -25.609 -13.656  1.00 97.44           C  
ATOM   2199  C   SER A 291       8.758 -24.266 -13.477  1.00 97.44           C  
ATOM   2200  CB  SER A 291       8.469 -26.625 -14.227  1.00 97.44           C  
ATOM   2201  O   SER A 291       8.898 -23.375 -14.320  1.00 97.44           O  
ATOM   2202  OG  SER A 291       9.078 -27.906 -14.344  1.00 97.44           O  
ATOM   2203  N   THR A 292       8.047 -24.109 -12.359  1.00 97.50           N  
ATOM   2204  CA  THR A 292       7.332 -22.875 -12.047  1.00 97.50           C  
ATOM   2205  C   THR A 292       8.297 -21.703 -11.930  1.00 97.50           C  
ATOM   2206  CB  THR A 292       6.531 -23.016 -10.734  1.00 97.50           C  
ATOM   2207  O   THR A 292       7.996 -20.594 -12.375  1.00 97.50           O  
ATOM   2208  CG2 THR A 292       5.805 -21.719 -10.398  1.00 97.50           C  
ATOM   2209  OG1 THR A 292       5.566 -24.062 -10.883  1.00 97.50           O  
ATOM   2210  N   LEU A 293       9.516 -21.906 -11.383  1.00 96.81           N  
ATOM   2211  CA  LEU A 293      10.516 -20.859 -11.180  1.00 96.81           C  
ATOM   2212  C   LEU A 293      11.000 -20.297 -12.516  1.00 96.81           C  
ATOM   2213  CB  LEU A 293      11.711 -21.422 -10.391  1.00 96.81           C  
ATOM   2214  O   LEU A 293      11.555 -19.203 -12.562  1.00 96.81           O  
ATOM   2215  CG  LEU A 293      11.625 -21.297  -8.867  1.00 96.81           C  
ATOM   2216  CD1 LEU A 293      12.844 -21.953  -8.219  1.00 96.81           C  
ATOM   2217  CD2 LEU A 293      11.508 -19.844  -8.453  1.00 96.81           C  
ATOM   2218  N   LYS A 294      10.680 -21.062 -13.617  1.00 96.81           N  
ATOM   2219  CA  LYS A 294      11.094 -20.594 -14.945  1.00 96.81           C  
ATOM   2220  C   LYS A 294      10.086 -19.609 -15.523  1.00 96.81           C  
ATOM   2221  CB  LYS A 294      11.266 -21.797 -15.891  1.00 96.81           C  
ATOM   2222  O   LYS A 294      10.352 -18.984 -16.562  1.00 96.81           O  
ATOM   2223  CG  LYS A 294      12.406 -22.734 -15.500  1.00 96.81           C  
ATOM   2224  CD  LYS A 294      12.508 -23.906 -16.469  1.00 96.81           C  
ATOM   2225  CE  LYS A 294      13.602 -24.875 -16.047  1.00 96.81           C  
ATOM   2226  NZ  LYS A 294      13.656 -26.062 -16.938  1.00 96.81           N  
ATOM   2227  N   GLU A 295       8.984 -19.469 -14.906  1.00 97.44           N  
ATOM   2228  CA  GLU A 295       7.984 -18.500 -15.367  1.00 97.44           C  
ATOM   2229  C   GLU A 295       8.516 -17.078 -15.289  1.00 97.44           C  
ATOM   2230  CB  GLU A 295       6.699 -18.625 -14.547  1.00 97.44           C  
ATOM   2231  O   GLU A 295       9.375 -16.766 -14.453  1.00 97.44           O  
ATOM   2232  CG  GLU A 295       5.969 -19.953 -14.734  1.00 97.44           C  
ATOM   2233  CD  GLU A 295       5.391 -20.125 -16.141  1.00 97.44           C  
ATOM   2234  OE1 GLU A 295       5.125 -21.266 -16.547  1.00 97.44           O  
ATOM   2235  OE2 GLU A 295       5.195 -19.094 -16.812  1.00 97.44           O  
ATOM   2236  N   THR A 296       8.125 -16.219 -16.234  1.00 97.06           N  
ATOM   2237  CA  THR A 296       8.453 -14.797 -16.188  1.00 97.06           C  
ATOM   2238  C   THR A 296       7.543 -14.062 -15.203  1.00 97.06           C  
ATOM   2239  CB  THR A 296       8.344 -14.148 -17.578  1.00 97.06           C  
ATOM   2240  O   THR A 296       6.508 -14.594 -14.797  1.00 97.06           O  
ATOM   2241  CG2 THR A 296       9.266 -14.828 -18.578  1.00 97.06           C  
ATOM   2242  OG1 THR A 296       6.992 -14.258 -18.031  1.00 97.06           O  
ATOM   2243  N   GLY A 297       7.875 -12.836 -14.812  1.00 97.06           N  
ATOM   2244  CA  GLY A 297       7.070 -12.031 -13.898  1.00 97.06           C  
ATOM   2245  C   GLY A 297       7.781 -11.719 -12.594  1.00 97.06           C  
ATOM   2246  O   GLY A 297       8.961 -12.031 -12.438  1.00 97.06           O  
ATOM   2247  N   GLY A 298       7.082 -11.125 -11.773  1.00 97.88           N  
ATOM   2248  CA  GLY A 298       7.641 -10.711 -10.500  1.00 97.88           C  
ATOM   2249  C   GLY A 298       7.523 -11.773  -9.422  1.00 97.88           C  
ATOM   2250  O   GLY A 298       6.465 -12.383  -9.250  1.00 97.88           O  
ATOM   2251  N   TYR A 299       8.641 -11.992  -8.711  1.00 98.50           N  
ATOM   2252  CA  TYR A 299       8.711 -12.922  -7.590  1.00 98.50           C  
ATOM   2253  C   TYR A 299       8.469 -12.203  -6.266  1.00 98.50           C  
ATOM   2254  CB  TYR A 299      10.070 -13.625  -7.559  1.00 98.50           C  
ATOM   2255  O   TYR A 299       9.008 -11.125  -6.031  1.00 98.50           O  
ATOM   2256  CG  TYR A 299      10.227 -14.602  -6.414  1.00 98.50           C  
ATOM   2257  CD1 TYR A 299      10.625 -14.164  -5.152  1.00 98.50           C  
ATOM   2258  CD2 TYR A 299       9.977 -15.953  -6.598  1.00 98.50           C  
ATOM   2259  CE1 TYR A 299      10.766 -15.062  -4.098  1.00 98.50           C  
ATOM   2260  CE2 TYR A 299      10.117 -16.859  -5.551  1.00 98.50           C  
ATOM   2261  OH  TYR A 299      10.656 -17.297  -3.266  1.00 98.50           O  
ATOM   2262  CZ  TYR A 299      10.508 -16.406  -4.305  1.00 98.50           C  
ATOM   2263  N   SER A 300       7.547 -12.758  -5.438  1.00 98.25           N  
ATOM   2264  CA  SER A 300       7.324 -12.281  -4.074  1.00 98.25           C  
ATOM   2265  C   SER A 300       7.367 -13.438  -3.076  1.00 98.25           C  
ATOM   2266  CB  SER A 300       5.984 -11.555  -3.971  1.00 98.25           C  
ATOM   2267  O   SER A 300       6.879 -14.531  -3.363  1.00 98.25           O  
ATOM   2268  OG  SER A 300       4.910 -12.438  -4.242  1.00 98.25           O  
ATOM   2269  N   GLY A 301       8.047 -13.227  -1.973  1.00 97.94           N  
ATOM   2270  CA  GLY A 301       8.164 -14.211  -0.908  1.00 97.94           C  
ATOM   2271  C   GLY A 301       9.203 -13.844   0.134  1.00 97.94           C  
ATOM   2272  O   GLY A 301       9.797 -12.766   0.073  1.00 97.94           O  
ATOM   2273  N   PRO A 302       9.391 -14.750   1.090  1.00 98.06           N  
ATOM   2274  CA  PRO A 302      10.289 -14.469   2.211  1.00 98.06           C  
ATOM   2275  C   PRO A 302      11.719 -14.195   1.764  1.00 98.06           C  
ATOM   2276  CB  PRO A 302      10.211 -15.742   3.051  1.00 98.06           C  
ATOM   2277  O   PRO A 302      12.477 -13.531   2.479  1.00 98.06           O  
ATOM   2278  CG  PRO A 302       8.906 -16.375   2.686  1.00 98.06           C  
ATOM   2279  CD  PRO A 302       8.578 -15.992   1.270  1.00 98.06           C  
ATOM   2280  N   GLN A 303      12.070 -14.594   0.601  1.00 98.00           N  
ATOM   2281  CA  GLN A 303      13.438 -14.492   0.112  1.00 98.00           C  
ATOM   2282  C   GLN A 303      13.820 -13.039  -0.154  1.00 98.00           C  
ATOM   2283  CB  GLN A 303      13.625 -15.320  -1.159  1.00 98.00           C  
ATOM   2284  O   GLN A 303      15.008 -12.719  -0.282  1.00 98.00           O  
ATOM   2285  CG  GLN A 303      13.484 -16.828  -0.937  1.00 98.00           C  
ATOM   2286  CD  GLN A 303      12.039 -17.281  -0.878  1.00 98.00           C  
ATOM   2287  NE2 GLN A 303      11.820 -18.578  -1.067  1.00 98.00           N  
ATOM   2288  OE1 GLN A 303      11.133 -16.469  -0.665  1.00 98.00           O  
ATOM   2289  N   LEU A 304      12.844 -12.133  -0.203  1.00 98.19           N  
ATOM   2290  CA  LEU A 304      13.102 -10.734  -0.547  1.00 98.19           C  
ATOM   2291  C   LEU A 304      13.523  -9.945   0.682  1.00 98.19           C  
ATOM   2292  CB  LEU A 304      11.852 -10.102  -1.168  1.00 98.19           C  
ATOM   2293  O   LEU A 304      14.016  -8.820   0.560  1.00 98.19           O  
ATOM   2294  CG  LEU A 304      11.711 -10.234  -2.686  1.00 98.19           C  
ATOM   2295  CD1 LEU A 304      11.391 -11.672  -3.068  1.00 98.19           C  
ATOM   2296  CD2 LEU A 304      10.633  -9.281  -3.205  1.00 98.19           C  
ATOM   2297  N   PHE A 305      13.398 -10.461   1.898  1.00 98.38           N  
ATOM   2298  CA  PHE A 305      13.453  -9.664   3.115  1.00 98.38           C  
ATOM   2299  C   PHE A 305      14.805  -8.977   3.252  1.00 98.38           C  
ATOM   2300  CB  PHE A 305      13.180 -10.531   4.348  1.00 98.38           C  
ATOM   2301  O   PHE A 305      14.867  -7.766   3.482  1.00 98.38           O  
ATOM   2302  CG  PHE A 305      13.391  -9.820   5.652  1.00 98.38           C  
ATOM   2303  CD1 PHE A 305      14.484 -10.125   6.457  1.00 98.38           C  
ATOM   2304  CD2 PHE A 305      12.500  -8.844   6.082  1.00 98.38           C  
ATOM   2305  CE1 PHE A 305      14.688  -9.469   7.668  1.00 98.38           C  
ATOM   2306  CE2 PHE A 305      12.695  -8.188   7.289  1.00 98.38           C  
ATOM   2307  CZ  PHE A 305      13.789  -8.500   8.086  1.00 98.38           C  
ATOM   2308  N   ASP A 306      15.867  -9.750   3.137  1.00 97.50           N  
ATOM   2309  CA  ASP A 306      17.188  -9.164   3.393  1.00 97.50           C  
ATOM   2310  C   ASP A 306      17.453  -7.992   2.451  1.00 97.50           C  
ATOM   2311  CB  ASP A 306      18.281 -10.227   3.246  1.00 97.50           C  
ATOM   2312  O   ASP A 306      17.906  -6.934   2.887  1.00 97.50           O  
ATOM   2313  CG  ASP A 306      18.281 -11.234   4.379  1.00 97.50           C  
ATOM   2314  OD1 ASP A 306      17.719 -10.945   5.457  1.00 97.50           O  
ATOM   2315  OD2 ASP A 306      18.844 -12.328   4.191  1.00 97.50           O  
ATOM   2316  N   ARG A 307      17.078  -8.148   1.240  1.00 97.31           N  
ATOM   2317  CA  ARG A 307      17.312  -7.086   0.270  1.00 97.31           C  
ATOM   2318  C   ARG A 307      16.375  -5.902   0.528  1.00 97.31           C  
ATOM   2319  CB  ARG A 307      17.109  -7.605  -1.155  1.00 97.31           C  
ATOM   2320  O   ARG A 307      16.781  -4.746   0.363  1.00 97.31           O  
ATOM   2321  CG  ARG A 307      18.266  -8.461  -1.663  1.00 97.31           C  
ATOM   2322  CD  ARG A 307      18.078  -8.828  -3.131  1.00 97.31           C  
ATOM   2323  NE  ARG A 307      19.172  -9.688  -3.604  1.00 97.31           N  
ATOM   2324  NH1 ARG A 307      18.938  -9.102  -5.824  1.00 97.31           N  
ATOM   2325  NH2 ARG A 307      20.547 -10.617  -5.191  1.00 97.31           N  
ATOM   2326  CZ  ARG A 307      19.547  -9.797  -4.871  1.00 97.31           C  
ATOM   2327  N   THR A 308      15.195  -6.219   0.908  1.00 98.12           N  
ATOM   2328  CA  THR A 308      14.242  -5.160   1.219  1.00 98.12           C  
ATOM   2329  C   THR A 308      14.734  -4.324   2.400  1.00 98.12           C  
ATOM   2330  CB  THR A 308      12.852  -5.734   1.532  1.00 98.12           C  
ATOM   2331  O   THR A 308      14.734  -3.094   2.338  1.00 98.12           O  
ATOM   2332  CG2 THR A 308      11.883  -4.633   1.952  1.00 98.12           C  
ATOM   2333  OG1 THR A 308      12.336  -6.391   0.366  1.00 98.12           O  
ATOM   2334  N   ALA A 309      15.156  -4.922   3.455  1.00 98.56           N  
ATOM   2335  CA  ALA A 309      15.633  -4.211   4.641  1.00 98.56           C  
ATOM   2336  C   ALA A 309      16.828  -3.338   4.316  1.00 98.56           C  
ATOM   2337  CB  ALA A 309      15.977  -5.203   5.750  1.00 98.56           C  
ATOM   2338  O   ALA A 309      16.906  -2.182   4.746  1.00 98.56           O  
ATOM   2339  N   ALA A 310      17.750  -3.893   3.541  1.00 98.38           N  
ATOM   2340  CA  ALA A 310      18.953  -3.143   3.146  1.00 98.38           C  
ATOM   2341  C   ALA A 310      18.578  -1.947   2.271  1.00 98.38           C  
ATOM   2342  CB  ALA A 310      19.922  -4.051   2.410  1.00 98.38           C  
ATOM   2343  O   ALA A 310      19.125  -0.856   2.438  1.00 98.38           O  
ATOM   2344  N   LEU A 311      17.656  -2.156   1.381  1.00 98.38           N  
ATOM   2345  CA  LEU A 311      17.219  -1.094   0.479  1.00 98.38           C  
ATOM   2346  C   LEU A 311      16.500   0.006   1.242  1.00 98.38           C  
ATOM   2347  CB  LEU A 311      16.312  -1.658  -0.618  1.00 98.38           C  
ATOM   2348  O   LEU A 311      16.688   1.192   0.972  1.00 98.38           O  
ATOM   2349  CG  LEU A 311      15.984  -0.715  -1.776  1.00 98.38           C  
ATOM   2350  CD1 LEU A 311      17.266  -0.192  -2.416  1.00 98.38           C  
ATOM   2351  CD2 LEU A 311      15.117  -1.422  -2.811  1.00 98.38           C  
ATOM   2352  N   VAL A 312      15.711  -0.353   2.168  1.00 98.69           N  
ATOM   2353  CA  VAL A 312      15.039   0.617   3.021  1.00 98.69           C  
ATOM   2354  C   VAL A 312      16.062   1.486   3.736  1.00 98.69           C  
ATOM   2355  CB  VAL A 312      14.117  -0.078   4.055  1.00 98.69           C  
ATOM   2356  O   VAL A 312      15.930   2.711   3.785  1.00 98.69           O  
ATOM   2357  CG1 VAL A 312      13.688   0.903   5.141  1.00 98.69           C  
ATOM   2358  CG2 VAL A 312      12.898  -0.680   3.361  1.00 98.69           C  
ATOM   2359  N   ALA A 313      17.047   0.885   4.320  1.00 98.50           N  
ATOM   2360  CA  ALA A 313      18.109   1.621   5.020  1.00 98.50           C  
ATOM   2361  C   ALA A 313      18.812   2.598   4.082  1.00 98.50           C  
ATOM   2362  CB  ALA A 313      19.109   0.653   5.629  1.00 98.50           C  
ATOM   2363  O   ALA A 313      19.094   3.734   4.465  1.00 98.50           O  
ATOM   2364  N   ARG A 314      18.984   2.180   2.918  1.00 98.00           N  
ATOM   2365  CA  ARG A 314      19.656   3.029   1.938  1.00 98.00           C  
ATOM   2366  C   ARG A 314      18.781   4.215   1.555  1.00 98.00           C  
ATOM   2367  CB  ARG A 314      20.016   2.225   0.689  1.00 98.00           C  
ATOM   2368  O   ARG A 314      19.250   5.352   1.485  1.00 98.00           O  
ATOM   2369  CG  ARG A 314      21.172   1.256   0.898  1.00 98.00           C  
ATOM   2370  CD  ARG A 314      21.391   0.365  -0.317  1.00 98.00           C  
ATOM   2371  NE  ARG A 314      21.781   1.140  -1.492  1.00 98.00           N  
ATOM   2372  NH1 ARG A 314      21.359  -0.556  -3.004  1.00 98.00           N  
ATOM   2373  NH2 ARG A 314      22.125   1.476  -3.736  1.00 98.00           N  
ATOM   2374  CZ  ARG A 314      21.750   0.685  -2.742  1.00 98.00           C  
ATOM   2375  N   TYR A 315      17.500   3.955   1.240  1.00 98.38           N  
ATOM   2376  CA  TYR A 315      16.578   5.043   0.940  1.00 98.38           C  
ATOM   2377  C   TYR A 315      16.500   6.020   2.105  1.00 98.38           C  
ATOM   2378  CB  TYR A 315      15.195   4.496   0.613  1.00 98.38           C  
ATOM   2379  O   TYR A 315      16.484   7.238   1.905  1.00 98.38           O  
ATOM   2380  CG  TYR A 315      14.992   4.195  -0.853  1.00 98.38           C  
ATOM   2381  CD1 TYR A 315      14.461   5.152  -1.714  1.00 98.38           C  
ATOM   2382  CD2 TYR A 315      15.320   2.949  -1.378  1.00 98.38           C  
ATOM   2383  CE1 TYR A 315      14.273   4.883  -3.064  1.00 98.38           C  
ATOM   2384  CE2 TYR A 315      15.133   2.666  -2.727  1.00 98.38           C  
ATOM   2385  OH  TYR A 315      14.422   3.359  -4.895  1.00 98.38           O  
ATOM   2386  CZ  TYR A 315      14.609   3.637  -3.561  1.00 98.38           C  
ATOM   2387  N   ARG A 316      16.406   5.469   3.279  1.00 98.12           N  
ATOM   2388  CA  ARG A 316      16.328   6.332   4.453  1.00 98.12           C  
ATOM   2389  C   ARG A 316      17.531   7.258   4.523  1.00 98.12           C  
ATOM   2390  CB  ARG A 316      16.234   5.492   5.730  1.00 98.12           C  
ATOM   2391  O   ARG A 316      17.391   8.469   4.723  1.00 98.12           O  
ATOM   2392  CG  ARG A 316      16.297   6.309   7.012  1.00 98.12           C  
ATOM   2393  CD  ARG A 316      15.211   7.375   7.047  1.00 98.12           C  
ATOM   2394  NE  ARG A 316      15.703   8.664   6.586  1.00 98.12           N  
ATOM   2395  NH1 ARG A 316      13.703   9.781   6.906  1.00 98.12           N  
ATOM   2396  NH2 ARG A 316      15.531  10.906   6.090  1.00 98.12           N  
ATOM   2397  CZ  ARG A 316      14.977   9.781   6.527  1.00 98.12           C  
ATOM   2398  N   ALA A 317      18.750   6.711   4.383  1.00 97.12           N  
ATOM   2399  CA  ALA A 317      19.969   7.496   4.453  1.00 97.12           C  
ATOM   2400  C   ALA A 317      19.969   8.617   3.420  1.00 97.12           C  
ATOM   2401  CB  ALA A 317      21.188   6.594   4.254  1.00 97.12           C  
ATOM   2402  O   ALA A 317      20.266   9.766   3.742  1.00 97.12           O  
ATOM   2403  N   LEU A 318      19.547   8.359   2.238  1.00 96.69           N  
ATOM   2404  CA  LEU A 318      19.594   9.328   1.146  1.00 96.69           C  
ATOM   2405  C   LEU A 318      18.469  10.352   1.270  1.00 96.69           C  
ATOM   2406  CB  LEU A 318      19.500   8.617  -0.206  1.00 96.69           C  
ATOM   2407  O   LEU A 318      18.656  11.531   0.957  1.00 96.69           O  
ATOM   2408  CG  LEU A 318      20.750   7.840  -0.648  1.00 96.69           C  
ATOM   2409  CD1 LEU A 318      20.453   7.051  -1.921  1.00 96.69           C  
ATOM   2410  CD2 LEU A 318      21.922   8.789  -0.859  1.00 96.69           C  
ATOM   2411  N   LEU A 319      17.297   9.906   1.697  1.00 96.31           N  
ATOM   2412  CA  LEU A 319      16.156  10.820   1.817  1.00 96.31           C  
ATOM   2413  C   LEU A 319      16.359  11.781   2.986  1.00 96.31           C  
ATOM   2414  CB  LEU A 319      14.859  10.031   1.996  1.00 96.31           C  
ATOM   2415  O   LEU A 319      15.789  12.867   3.000  1.00 96.31           O  
ATOM   2416  CG  LEU A 319      14.305   9.352   0.746  1.00 96.31           C  
ATOM   2417  CD1 LEU A 319      13.156   8.414   1.119  1.00 96.31           C  
ATOM   2418  CD2 LEU A 319      13.836  10.391  -0.267  1.00 96.31           C  
ATOM   2419  N   ASP A 320      17.203  11.398   3.928  1.00 94.69           N  
ATOM   2420  CA  ASP A 320      17.484  12.250   5.078  1.00 94.69           C  
ATOM   2421  C   ASP A 320      18.625  13.227   4.781  1.00 94.69           C  
ATOM   2422  CB  ASP A 320      17.812  11.406   6.309  1.00 94.69           C  
ATOM   2423  O   ASP A 320      18.797  14.227   5.488  1.00 94.69           O  
ATOM   2424  CG  ASP A 320      16.594  10.766   6.941  1.00 94.69           C  
ATOM   2425  OD1 ASP A 320      15.461  11.078   6.531  1.00 94.69           O  
ATOM   2426  OD2 ASP A 320      16.766   9.945   7.867  1.00 94.69           O  
ATOM   2427  N   ALA A 321      19.266  12.922   3.715  1.00 90.31           N  
ATOM   2428  CA  ALA A 321      20.328  13.828   3.301  1.00 90.31           C  
ATOM   2429  C   ALA A 321      19.766  15.031   2.557  1.00 90.31           C  
ATOM   2430  CB  ALA A 321      21.344  13.094   2.426  1.00 90.31           C  
ATOM   2431  O   ALA A 321      18.672  14.961   1.984  1.00 90.31           O  
ATOM   2432  N   PRO A 322      20.375  16.188   2.646  1.00 79.00           N  
ATOM   2433  CA  PRO A 322      19.906  17.344   1.873  1.00 79.00           C  
ATOM   2434  C   PRO A 322      19.766  17.031   0.384  1.00 79.00           C  
ATOM   2435  CB  PRO A 322      20.984  18.406   2.115  1.00 79.00           C  
ATOM   2436  O   PRO A 322      20.594  16.312  -0.181  1.00 79.00           O  
ATOM   2437  CG  PRO A 322      21.797  17.875   3.252  1.00 79.00           C  
ATOM   2438  CD  PRO A 322      21.547  16.391   3.365  1.00 79.00           C  
ATOM   2439  N   PRO A 323      18.594  17.422  -0.129  1.00 74.44           N  
ATOM   2440  CA  PRO A 323      18.453  17.172  -1.562  1.00 74.44           C  
ATOM   2441  C   PRO A 323      19.547  17.828  -2.398  1.00 74.44           C  
ATOM   2442  CB  PRO A 323      17.078  17.750  -1.889  1.00 74.44           C  
ATOM   2443  O   PRO A 323      20.094  18.859  -1.993  1.00 74.44           O  
ATOM   2444  CG  PRO A 323      16.500  18.125  -0.562  1.00 74.44           C  
ATOM   2445  CD  PRO A 323      17.594  18.094   0.465  1.00 74.44           C  
ATOM   2446  N   THR A 324      20.000  17.141  -3.451  1.00 77.38           N  
ATOM   2447  CA  THR A 324      20.875  17.766  -4.434  1.00 77.38           C  
ATOM   2448  C   THR A 324      20.188  18.953  -5.105  1.00 77.38           C  
ATOM   2449  CB  THR A 324      21.328  16.750  -5.500  1.00 77.38           C  
ATOM   2450  O   THR A 324      19.000  18.891  -5.410  1.00 77.38           O  
ATOM   2451  CG2 THR A 324      22.641  17.188  -6.145  1.00 77.38           C  
ATOM   2452  OG1 THR A 324      21.500  15.469  -4.891  1.00 77.38           O  
ATOM   2453  N   PRO A 325      20.828  20.125  -5.109  1.00 73.75           N  
ATOM   2454  CA  PRO A 325      20.219  21.266  -5.805  1.00 73.75           C  
ATOM   2455  C   PRO A 325      19.766  20.922  -7.223  1.00 73.75           C  
ATOM   2456  CB  PRO A 325      21.344  22.297  -5.824  1.00 73.75           C  
ATOM   2457  O   PRO A 325      20.406  20.109  -7.895  1.00 73.75           O  
ATOM   2458  CG  PRO A 325      22.391  21.750  -4.906  1.00 73.75           C  
ATOM   2459  CD  PRO A 325      22.094  20.297  -4.668  1.00 73.75           C  
ATOM   2460  N   ALA A 326      18.547  21.219  -7.496  1.00 65.44           N  
ATOM   2461  CA  ALA A 326      17.984  21.031  -8.828  1.00 65.44           C  
ATOM   2462  C   ALA A 326      18.906  21.609  -9.898  1.00 65.44           C  
ATOM   2463  CB  ALA A 326      16.609  21.672  -8.930  1.00 65.44           C  
ATOM   2464  O   ALA A 326      19.500  22.672  -9.711  1.00 65.44           O  
ATOM   2465  N   SER A 327      19.812  20.859 -10.633  1.00 56.81           N  
ATOM   2466  CA  SER A 327      20.609  21.328 -11.758  1.00 56.81           C  
ATOM   2467  C   SER A 327      19.781  22.172 -12.719  1.00 56.81           C  
ATOM   2468  CB  SER A 327      21.234  20.141 -12.500  1.00 56.81           C  
ATOM   2469  O   SER A 327      18.625  21.828 -13.016  1.00 56.81           O  
ATOM   2470  OG  SER A 327      20.250  19.438 -13.234  1.00 56.81           O  
ATOM   2471  N   ASP A 328      19.484  23.500 -12.469  1.00 41.12           N  
ATOM   2472  CA  ASP A 328      18.969  24.516 -13.383  1.00 41.12           C  
ATOM   2473  C   ASP A 328      19.062  24.062 -14.836  1.00 41.12           C  
ATOM   2474  CB  ASP A 328      19.719  25.828 -13.195  1.00 41.12           C  
ATOM   2475  O   ASP A 328      19.578  24.781 -15.688  1.00 41.12           O  
ATOM   2476  CG  ASP A 328      19.359  26.547 -11.906  1.00 41.12           C  
ATOM   2477  OD1 ASP A 328      18.281  26.266 -11.336  1.00 41.12           O  
ATOM   2478  OD2 ASP A 328      20.156  27.406 -11.453  1.00 41.12           O  
ATOM   2479  N   ALA A 329      18.672  22.844 -15.281  1.00 41.56           N  
ATOM   2480  CA  ALA A 329      18.609  22.594 -16.719  1.00 41.56           C  
ATOM   2481  C   ALA A 329      17.281  23.078 -17.297  1.00 41.56           C  
ATOM   2482  CB  ALA A 329      18.797  21.109 -17.000  1.00 41.56           C  
ATOM   2483  O   ALA A 329      16.219  22.828 -16.703  1.00 41.56           O  
ATOM   2484  N   ASN A 330      17.031  24.484 -17.422  1.00 31.70           N  
ATOM   2485  CA  ASN A 330      16.406  25.203 -18.531  1.00 31.70           C  
ATOM   2486  C   ASN A 330      14.906  25.375 -18.312  1.00 31.70           C  
ATOM   2487  CB  ASN A 330      16.672  24.500 -19.859  1.00 31.70           C  
ATOM   2488  O   ASN A 330      14.133  24.438 -18.516  1.00 31.70           O  
ATOM   2489  CG  ASN A 330      17.906  25.016 -20.562  1.00 31.70           C  
ATOM   2490  ND2 ASN A 330      18.328  24.328 -21.625  1.00 31.70           N  
ATOM   2491  OD1 ASN A 330      18.484  26.031 -20.172  1.00 31.70           O  
ATOM   2492  N   GLU A 331      14.492  25.875 -17.203  1.00 34.66           N  
ATOM   2493  CA  GLU A 331      13.234  26.625 -17.109  1.00 34.66           C  
ATOM   2494  C   GLU A 331      13.203  27.781 -18.094  1.00 34.66           C  
ATOM   2495  CB  GLU A 331      13.031  27.125 -15.680  1.00 34.66           C  
ATOM   2496  O   GLU A 331      13.930  28.766 -17.922  1.00 34.66           O  
ATOM   2497  CG  GLU A 331      12.328  26.141 -14.766  1.00 34.66           C  
ATOM   2498  CD  GLU A 331      12.000  26.703 -13.391  1.00 34.66           C  
ATOM   2499  OE1 GLU A 331      11.336  26.016 -12.594  1.00 34.66           O  
ATOM   2500  OE2 GLU A 331      12.406  27.859 -13.125  1.00 34.66           O  
ATOM   2501  N   THR A 332      13.719  27.641 -19.422  1.00 34.31           N  
ATOM   2502  CA  THR A 332      13.414  28.672 -20.406  1.00 34.31           C  
ATOM   2503  C   THR A 332      11.922  28.734 -20.688  1.00 34.31           C  
ATOM   2504  CB  THR A 332      14.180  28.422 -21.719  1.00 34.31           C  
ATOM   2505  O   THR A 332      11.250  27.688 -20.703  1.00 34.31           O  
ATOM   2506  CG2 THR A 332      15.625  28.906 -21.609  1.00 34.31           C  
ATOM   2507  OG1 THR A 332      14.164  27.031 -22.016  1.00 34.31           O  
ATOM   2508  N   ASP A 333      11.039  29.547 -19.953  1.00 38.78           N  
ATOM   2509  CA  ASP A 333       9.984  30.516 -20.219  1.00 38.78           C  
ATOM   2510  C   ASP A 333       8.812  29.875 -20.953  1.00 38.78           C  
ATOM   2511  CB  ASP A 333      10.531  31.688 -21.031  1.00 38.78           C  
ATOM   2512  O   ASP A 333       7.836  30.547 -21.281  1.00 38.78           O  
ATOM   2513  CG  ASP A 333      10.812  32.938 -20.188  1.00 38.78           C  
ATOM   2514  OD1 ASP A 333      10.352  32.969 -19.016  1.00 38.78           O  
ATOM   2515  OD2 ASP A 333      11.508  33.844 -20.672  1.00 38.78           O  
ATOM   2516  N   GLN A 334       8.266  28.688 -20.531  1.00 31.81           N  
ATOM   2517  CA  GLN A 334       6.895  28.453 -20.969  1.00 31.81           C  
ATOM   2518  C   GLN A 334       6.047  27.875 -19.844  1.00 31.81           C  
ATOM   2519  CB  GLN A 334       6.871  27.500 -22.172  1.00 31.81           C  
ATOM   2520  O   GLN A 334       4.832  27.734 -19.969  1.00 31.81           O  
ATOM   2521  CG  GLN A 334       7.090  28.203 -23.516  1.00 31.81           C  
ATOM   2522  CD  GLN A 334       6.609  27.375 -24.688  1.00 31.81           C  
ATOM   2523  NE2 GLN A 334       7.324  27.469 -25.797  1.00 31.81           N  
ATOM   2524  OE1 GLN A 334       5.602  26.672 -24.594  1.00 31.81           O  
ATOM   2525  N   ALA A 335       6.387  28.047 -18.500  1.00 35.31           N  
ATOM   2526  CA  ALA A 335       5.465  27.578 -17.469  1.00 35.31           C  
ATOM   2527  C   ALA A 335       4.922  28.734 -16.656  1.00 35.31           C  
ATOM   2528  CB  ALA A 335       6.160  26.562 -16.562  1.00 35.31           C  
ATOM   2529  O   ALA A 335       3.906  28.594 -15.961  1.00 35.31           O  
ATOM   2530  N   LYS A 336       5.242  30.047 -17.031  1.00 32.03           N  
ATOM   2531  CA  LYS A 336       4.566  31.188 -16.422  1.00 32.03           C  
ATOM   2532  C   LYS A 336       3.393  31.656 -17.281  1.00 32.03           C  
ATOM   2533  CB  LYS A 336       5.547  32.344 -16.203  1.00 32.03           C  
ATOM   2534  O   LYS A 336       2.428  32.219 -16.766  1.00 32.03           O  
ATOM   2535  CG  LYS A 336       6.312  32.250 -14.891  1.00 32.03           C  
ATOM   2536  CD  LYS A 336       7.188  33.500 -14.680  1.00 32.03           C  
ATOM   2537  CE  LYS A 336       7.977  33.406 -13.375  1.00 32.03           C  
ATOM   2538  NZ  LYS A 336       8.828  34.594 -13.164  1.00 32.03           N  
ATOM   2539  N   GLU A 337       2.924  30.812 -18.250  1.00 30.48           N  
ATOM   2540  CA  GLU A 337       1.700  31.281 -18.906  1.00 30.48           C  
ATOM   2541  C   GLU A 337       0.618  30.203 -18.859  1.00 30.48           C  
ATOM   2542  CB  GLU A 337       1.983  31.688 -20.344  1.00 30.48           C  
ATOM   2543  O   GLU A 337      -0.570  30.500 -19.000  1.00 30.48           O  
ATOM   2544  CG  GLU A 337       1.781  33.188 -20.609  1.00 30.48           C  
ATOM   2545  CD  GLU A 337       2.150  33.594 -22.031  1.00 30.48           C  
ATOM   2546  OE1 GLU A 337       2.020  34.781 -22.359  1.00 30.48           O  
ATOM   2547  OE2 GLU A 337       2.572  32.719 -22.812  1.00 30.48           O  
ATOM   2548  N   LEU A 338       0.588  29.266 -17.859  1.00 31.34           N  
ATOM   2549  CA  LEU A 338      -0.662  28.516 -17.812  1.00 31.34           C  
ATOM   2550  C   LEU A 338      -1.198  28.438 -16.391  1.00 31.34           C  
ATOM   2551  CB  LEU A 338      -0.461  27.094 -18.375  1.00 31.34           C  
ATOM   2552  O   LEU A 338      -2.303  27.938 -16.172  1.00 31.34           O  
ATOM   2553  CG  LEU A 338      -0.799  26.906 -19.859  1.00 31.34           C  
ATOM   2554  CD1 LEU A 338       0.362  26.219 -20.578  1.00 31.34           C  
ATOM   2555  CD2 LEU A 338      -2.078  26.094 -20.000  1.00 31.34           C  
ATOM   2556  N   ALA A 339      -0.776  29.344 -15.469  1.00 33.31           N  
ATOM   2557  CA  ALA A 339      -1.406  29.438 -14.156  1.00 33.31           C  
ATOM   2558  C   ALA A 339      -2.199  30.734 -14.016  1.00 33.31           C  
ATOM   2559  CB  ALA A 339      -0.355  29.328 -13.055  1.00 33.31           C  
ATOM   2560  O   ALA A 339      -2.998  30.875 -13.086  1.00 33.31           O  
ATOM   2561  N   ALA A 340      -2.627  31.406 -15.164  1.00 31.45           N  
ATOM   2562  CA  ALA A 340      -3.559  32.500 -14.992  1.00 31.45           C  
ATOM   2563  C   ALA A 340      -4.887  32.219 -15.688  1.00 31.45           C  
ATOM   2564  CB  ALA A 340      -2.947  33.812 -15.523  1.00 31.45           C  
ATOM   2565  O   ALA A 340      -5.863  32.969 -15.492  1.00 31.45           O  
ATOM   2566  N   ALA A 341      -5.531  31.016 -15.484  1.00 29.42           N  
ATOM   2567  CA  ALA A 341      -6.949  31.125 -15.820  1.00 29.42           C  
ATOM   2568  C   ALA A 341      -7.770  30.078 -15.070  1.00 29.42           C  
ATOM   2569  CB  ALA A 341      -7.148  30.969 -17.328  1.00 29.42           C  
ATOM   2570  O   ALA A 341      -7.602  28.875 -15.289  1.00 29.42           O  
ATOM   2571  N   VAL A 342      -7.902  30.156 -13.703  1.00 27.56           N  
ATOM   2572  CA  VAL A 342      -9.164  29.594 -13.219  1.00 27.56           C  
ATOM   2573  C   VAL A 342      -9.609  30.359 -11.977  1.00 27.56           C  
ATOM   2574  CB  VAL A 342      -9.031  28.094 -12.898  1.00 27.56           C  
ATOM   2575  O   VAL A 342      -8.875  30.453 -10.992  1.00 27.56           O  
ATOM   2576  CG1 VAL A 342     -10.359  27.531 -12.398  1.00 27.56           C  
ATOM   2577  CG2 VAL A 342      -8.562  27.328 -14.141  1.00 27.56           C  
ATOM   2578  N   THR A 343     -10.070  31.609 -12.062  1.00 23.39           N  
ATOM   2579  CA  THR A 343     -11.039  32.438 -11.367  1.00 23.39           C  
ATOM   2580  C   THR A 343     -12.359  31.719 -11.172  1.00 23.39           C  
ATOM   2581  CB  THR A 343     -11.289  33.750 -12.125  1.00 23.39           C  
ATOM   2582  O   THR A 343     -12.891  31.125 -12.109  1.00 23.39           O  
ATOM   2583  CG2 THR A 343     -10.195  34.781 -11.828  1.00 23.39           C  
ATOM   2584  OG1 THR A 343     -11.312  33.500 -13.531  1.00 23.39           O  
ATOM   2585  N   ARG A 344     -12.625  31.172 -10.023  1.00 28.72           N  
ATOM   2586  CA  ARG A 344     -14.008  31.109  -9.555  1.00 28.72           C  
ATOM   2587  C   ARG A 344     -14.086  31.266  -8.039  1.00 28.72           C  
ATOM   2588  CB  ARG A 344     -14.656  29.781  -9.977  1.00 28.72           C  
ATOM   2589  O   ARG A 344     -13.328  30.625  -7.309  1.00 28.72           O  
ATOM   2590  CG  ARG A 344     -15.359  29.844 -11.328  1.00 28.72           C  
ATOM   2591  CD  ARG A 344     -16.125  28.562 -11.625  1.00 28.72           C  
ATOM   2592  NE  ARG A 344     -16.828  28.641 -12.898  1.00 28.72           N  
ATOM   2593  NH1 ARG A 344     -17.328  26.391 -12.992  1.00 28.72           N  
ATOM   2594  NH2 ARG A 344     -17.984  27.781 -14.680  1.00 28.72           N  
ATOM   2595  CZ  ARG A 344     -17.375  27.594 -13.523  1.00 28.72           C  
ATOM   2596  N   ALA A 345     -14.523  32.469  -7.477  1.00 25.55           N  
ATOM   2597  CA  ALA A 345     -15.555  33.188  -6.719  1.00 25.55           C  
ATOM   2598  C   ALA A 345     -16.016  32.344  -5.516  1.00 25.55           C  
ATOM   2599  CB  ALA A 345     -16.750  33.500  -7.617  1.00 25.55           C  
ATOM   2600  O   ALA A 345     -16.297  31.156  -5.641  1.00 25.55           O  
ATOM   2601  N   GLU A 346     -15.695  32.812  -4.332  1.00 28.23           N  
ATOM   2602  CA  GLU A 346     -16.172  33.000  -2.961  1.00 28.23           C  
ATOM   2603  C   GLU A 346     -17.641  32.656  -2.828  1.00 28.23           C  
ATOM   2604  CB  GLU A 346     -15.914  34.438  -2.502  1.00 28.23           C  
ATOM   2605  O   GLU A 346     -18.469  33.094  -3.633  1.00 28.23           O  
ATOM   2606  CG  GLU A 346     -14.445  34.750  -2.229  1.00 28.23           C  
ATOM   2607  CD  GLU A 346     -14.250  35.938  -1.318  1.00 28.23           C  
ATOM   2608  OE1 GLU A 346     -13.102  36.188  -0.883  1.00 28.23           O  
ATOM   2609  OE2 GLU A 346     -15.250  36.656  -1.038  1.00 28.23           O  
ATOM   2610  N   PRO A 347     -18.078  32.094  -1.626  1.00 32.38           N  
ATOM   2611  CA  PRO A 347     -18.938  32.750  -0.646  1.00 32.38           C  
ATOM   2612  C   PRO A 347     -18.562  32.438   0.795  1.00 32.38           C  
ATOM   2613  CB  PRO A 347     -20.328  32.219  -0.979  1.00 32.38           C  
ATOM   2614  O   PRO A 347     -17.828  31.453   1.041  1.00 32.38           O  
ATOM   2615  CG  PRO A 347     -20.094  30.812  -1.433  1.00 32.38           C  
ATOM   2616  CD  PRO A 347     -18.609  30.578  -1.497  1.00 32.38           C  
ATOM   2617  N   ASP A 348     -18.375  33.438   1.683  1.00 32.06           N  
ATOM   2618  CA  ASP A 348     -18.797  34.000   2.961  1.00 32.06           C  
ATOM   2619  C   ASP A 348     -19.578  32.969   3.783  1.00 32.06           C  
ATOM   2620  CB  ASP A 348     -19.641  35.250   2.742  1.00 32.06           C  
ATOM   2621  O   ASP A 348     -20.547  32.406   3.295  1.00 32.06           O  
ATOM   2622  CG  ASP A 348     -18.812  36.531   2.604  1.00 32.06           C  
ATOM   2623  OD1 ASP A 348     -17.641  36.531   3.031  1.00 32.06           O  
ATOM   2624  OD2 ASP A 348     -19.328  37.531   2.062  1.00 32.06           O  
ATOM   2625  N   VAL A 349     -19.000  32.375   4.910  1.00 33.66           N  
ATOM   2626  CA  VAL A 349     -19.703  32.031   6.148  1.00 33.66           C  
ATOM   2627  C   VAL A 349     -18.688  31.672   7.234  1.00 33.66           C  
ATOM   2628  CB  VAL A 349     -20.703  30.859   5.938  1.00 33.66           C  
ATOM   2629  O   VAL A 349     -17.750  30.906   6.988  1.00 33.66           O  
ATOM   2630  CG1 VAL A 349     -21.578  30.672   7.172  1.00 33.66           C  
ATOM   2631  CG2 VAL A 349     -21.547  31.109   4.699  1.00 33.66           C  
ATOM   2632  N   GLU A 350     -18.500  32.500   8.297  1.00 32.69           N  
ATOM   2633  CA  GLU A 350     -18.750  32.625   9.727  1.00 32.69           C  
ATOM   2634  C   GLU A 350     -18.219  31.422  10.492  1.00 32.69           C  
ATOM   2635  CB  GLU A 350     -20.234  32.812   9.992  1.00 32.69           C  
ATOM   2636  O   GLU A 350     -18.469  30.281  10.094  1.00 32.69           O  
ATOM   2637  CG  GLU A 350     -20.594  34.188  10.547  1.00 32.69           C  
ATOM   2638  CD  GLU A 350     -22.078  34.375  10.805  1.00 32.69           C  
ATOM   2639  OE1 GLU A 350     -22.500  35.469  11.242  1.00 32.69           O  
ATOM   2640  OE2 GLU A 350     -22.844  33.406  10.555  1.00 32.69           O  
ATOM   2641  N   ASN A 351     -17.156  31.547  11.305  1.00 30.78           N  
ATOM   2642  CA  ASN A 351     -16.641  31.500  12.664  1.00 30.78           C  
ATOM   2643  C   ASN A 351     -16.750  30.109  13.266  1.00 30.78           C  
ATOM   2644  CB  ASN A 351     -17.344  32.531  13.555  1.00 30.78           C  
ATOM   2645  O   ASN A 351     -17.859  29.656  13.570  1.00 30.78           O  
ATOM   2646  CG  ASN A 351     -16.656  33.875  13.547  1.00 30.78           C  
ATOM   2647  ND2 ASN A 351     -17.391  34.906  13.945  1.00 30.78           N  
ATOM   2648  OD1 ASN A 351     -15.484  34.000  13.188  1.00 30.78           O  
ATOM   2649  N   VAL A 352     -15.766  29.188  13.102  1.00 33.75           N  
ATOM   2650  CA  VAL A 352     -15.359  28.234  14.125  1.00 33.75           C  
ATOM   2651  C   VAL A 352     -13.852  28.328  14.344  1.00 33.75           C  
ATOM   2652  CB  VAL A 352     -15.758  26.797  13.742  1.00 33.75           C  
ATOM   2653  O   VAL A 352     -13.078  28.391  13.391  1.00 33.75           O  
ATOM   2654  CG1 VAL A 352     -16.047  25.953  14.984  1.00 33.75           C  
ATOM   2655  CG2 VAL A 352     -16.969  26.797  12.812  1.00 33.75           C  
ATOM   2656  N   PRO A 353     -13.312  28.547  15.586  1.00 30.25           N  
ATOM   2657  CA  PRO A 353     -11.922  28.734  15.992  1.00 30.25           C  
ATOM   2658  C   PRO A 353     -11.008  27.609  15.508  1.00 30.25           C  
ATOM   2659  CB  PRO A 353     -12.000  28.750  17.516  1.00 30.25           C  
ATOM   2660  O   PRO A 353     -11.406  26.438  15.523  1.00 30.25           O  
ATOM   2661  CG  PRO A 353     -13.320  28.141  17.844  1.00 30.25           C  
ATOM   2662  CD  PRO A 353     -14.000  27.766  16.547  1.00 30.25           C  
ATOM   2663  N   ALA A 354     -10.094  27.875  14.586  1.00 33.56           N  
ATOM   2664  CA  ALA A 354      -8.938  27.359  13.859  1.00 33.56           C  
ATOM   2665  C   ALA A 354      -7.934  26.719  14.812  1.00 33.56           C  
ATOM   2666  CB  ALA A 354      -8.266  28.484  13.062  1.00 33.56           C  
ATOM   2667  O   ALA A 354      -7.594  27.297  15.852  1.00 33.56           O  
ATOM   2668  N   VAL A 355      -8.062  25.469  15.266  1.00 31.81           N  
ATOM   2669  CA  VAL A 355      -6.910  24.688  15.703  1.00 31.81           C  
ATOM   2670  C   VAL A 355      -5.746  24.906  14.742  1.00 31.81           C  
ATOM   2671  CB  VAL A 355      -7.242  23.188  15.805  1.00 31.81           C  
ATOM   2672  O   VAL A 355      -5.898  24.750  13.523  1.00 31.81           O  
ATOM   2673  CG1 VAL A 355      -6.020  22.391  16.281  1.00 31.81           C  
ATOM   2674  CG2 VAL A 355      -8.414  22.969  16.750  1.00 31.81           C  
ATOM   2675  N   GLU A 356      -4.973  26.000  14.883  1.00 29.00           N  
ATOM   2676  CA  GLU A 356      -3.725  26.422  14.258  1.00 29.00           C  
ATOM   2677  C   GLU A 356      -2.818  25.219  13.977  1.00 29.00           C  
ATOM   2678  CB  GLU A 356      -2.996  27.438  15.133  1.00 29.00           C  
ATOM   2679  O   GLU A 356      -2.535  24.438  14.875  1.00 29.00           O  
ATOM   2680  CG  GLU A 356      -3.236  28.891  14.727  1.00 29.00           C  
ATOM   2681  CD  GLU A 356      -2.486  29.891  15.594  1.00 29.00           C  
ATOM   2682  OE1 GLU A 356      -2.611  31.109  15.359  1.00 29.00           O  
ATOM   2683  OE2 GLU A 356      -1.767  29.438  16.516  1.00 29.00           O  
ATOM   2684  N   PRO A 357      -2.684  24.797  12.688  1.00 35.28           N  
ATOM   2685  CA  PRO A 357      -1.699  23.750  12.406  1.00 35.28           C  
ATOM   2686  C   PRO A 357      -0.268  24.188  12.703  1.00 35.28           C  
ATOM   2687  CB  PRO A 357      -1.886  23.484  10.906  1.00 35.28           C  
ATOM   2688  O   PRO A 357       0.013  25.375  12.773  1.00 35.28           O  
ATOM   2689  CG  PRO A 357      -2.727  24.625  10.422  1.00 35.28           C  
ATOM   2690  CD  PRO A 357      -3.109  25.469  11.602  1.00 35.28           C  
ATOM   2691  N   PRO A 358       0.507  23.297  13.484  1.00 30.98           N  
ATOM   2692  CA  PRO A 358       1.904  23.531  13.852  1.00 30.98           C  
ATOM   2693  C   PRO A 358       2.717  24.172  12.734  1.00 30.98           C  
ATOM   2694  CB  PRO A 358       2.422  22.125  14.172  1.00 30.98           C  
ATOM   2695  O   PRO A 358       2.398  23.984  11.555  1.00 30.98           O  
ATOM   2696  CG  PRO A 358       1.405  21.203  13.578  1.00 30.98           C  
ATOM   2697  CD  PRO A 358       0.273  22.016  13.031  1.00 30.98           C  
ATOM   2698  N   THR A 359       3.244  25.469  12.930  1.00 29.73           N  
ATOM   2699  CA  THR A 359       4.352  26.172  12.289  1.00 29.73           C  
ATOM   2700  C   THR A 359       5.414  25.188  11.812  1.00 29.73           C  
ATOM   2701  CB  THR A 359       4.988  27.203  13.242  1.00 29.73           C  
ATOM   2702  O   THR A 359       5.859  24.328  12.570  1.00 29.73           O  
ATOM   2703  CG2 THR A 359       4.867  28.625  12.688  1.00 29.73           C  
ATOM   2704  OG1 THR A 359       4.328  27.141  14.516  1.00 29.73           O  
ATOM   2705  N   PRO A 360       5.594  24.859  10.414  1.00 42.59           N  
ATOM   2706  CA  PRO A 360       6.609  23.891  10.000  1.00 42.59           C  
ATOM   2707  C   PRO A 360       8.031  24.375  10.258  1.00 42.59           C  
ATOM   2708  CB  PRO A 360       6.352  23.719   8.500  1.00 42.59           C  
ATOM   2709  O   PRO A 360       8.328  25.562  10.062  1.00 42.59           O  
ATOM   2710  CG  PRO A 360       5.293  24.734   8.188  1.00 42.59           C  
ATOM   2711  CD  PRO A 360       5.059  25.578   9.406  1.00 42.59           C  
ATOM   2712  N   ALA A 361       8.719  24.109  11.398  1.00 43.47           N  
ATOM   2713  CA  ALA A 361      10.164  23.938  11.516  1.00 43.47           C  
ATOM   2714  C   ALA A 361      10.828  23.938  10.141  1.00 43.47           C  
ATOM   2715  CB  ALA A 361      10.492  22.641  12.250  1.00 43.47           C  
ATOM   2716  O   ALA A 361      10.250  23.438   9.164  1.00 43.47           O  
ATOM   2717  N   ASN A 362      11.297  25.125   9.562  1.00 46.19           N  
ATOM   2718  CA  ASN A 362      12.211  25.500   8.492  1.00 46.19           C  
ATOM   2719  C   ASN A 362      12.914  24.281   7.902  1.00 46.19           C  
ATOM   2720  CB  ASN A 362      13.242  26.516   8.992  1.00 46.19           C  
ATOM   2721  O   ASN A 362      13.672  24.391   6.934  1.00 46.19           O  
ATOM   2722  CG  ASN A 362      12.805  27.953   8.766  1.00 46.19           C  
ATOM   2723  ND2 ASN A 362      13.523  28.891   9.359  1.00 46.19           N  
ATOM   2724  OD1 ASN A 362      11.820  28.203   8.070  1.00 46.19           O  
ATOM   2725  N   ARG A 363      12.492  23.031   8.281  1.00 49.97           N  
ATOM   2726  CA  ARG A 363      13.016  21.859   7.578  1.00 49.97           C  
ATOM   2727  C   ARG A 363      11.906  21.141   6.820  1.00 49.97           C  
ATOM   2728  CB  ARG A 363      13.695  20.906   8.555  1.00 49.97           C  
ATOM   2729  O   ARG A 363      10.773  21.047   7.305  1.00 49.97           O  
ATOM   2730  CG  ARG A 363      15.039  21.391   9.062  1.00 49.97           C  
ATOM   2731  CD  ARG A 363      15.789  20.297   9.812  1.00 49.97           C  
ATOM   2732  NE  ARG A 363      17.062  20.797  10.344  1.00 49.97           N  
ATOM   2733  NH1 ARG A 363      17.703  18.750  11.234  1.00 49.97           N  
ATOM   2734  NH2 ARG A 363      19.062  20.594  11.445  1.00 49.97           N  
ATOM   2735  CZ  ARG A 363      17.938  20.047  11.008  1.00 49.97           C  
ATOM   2736  N   PRO A 364      12.141  21.000   5.535  1.00 64.62           N  
ATOM   2737  CA  PRO A 364      11.148  20.156   4.859  1.00 64.62           C  
ATOM   2738  C   PRO A 364      10.836  18.875   5.629  1.00 64.62           C  
ATOM   2739  CB  PRO A 364      11.812  19.844   3.516  1.00 64.62           C  
ATOM   2740  O   PRO A 364      11.711  18.344   6.316  1.00 64.62           O  
ATOM   2741  CG  PRO A 364      13.219  20.312   3.664  1.00 64.62           C  
ATOM   2742  CD  PRO A 364      13.328  21.094   4.941  1.00 64.62           C  
ATOM   2743  N   ALA A 365       9.555  18.609   5.715  1.00 82.38           N  
ATOM   2744  CA  ALA A 365       9.039  17.422   6.402  1.00 82.38           C  
ATOM   2745  C   ALA A 365       9.758  16.156   5.941  1.00 82.38           C  
ATOM   2746  CB  ALA A 365       7.535  17.281   6.172  1.00 82.38           C  
ATOM   2747  O   ALA A 365      10.102  16.031   4.762  1.00 82.38           O  
ATOM   2748  N   ARG A 366      10.258  15.430   6.844  1.00 91.94           N  
ATOM   2749  CA  ARG A 366      10.875  14.133   6.605  1.00 91.94           C  
ATOM   2750  C   ARG A 366      10.000  13.266   5.707  1.00 91.94           C  
ATOM   2751  CB  ARG A 366      11.148  13.414   7.930  1.00 91.94           C  
ATOM   2752  O   ARG A 366       8.789  13.180   5.910  1.00 91.94           O  
ATOM   2753  CG  ARG A 366      12.016  12.172   7.789  1.00 91.94           C  
ATOM   2754  CD  ARG A 366      12.312  11.539   9.141  1.00 91.94           C  
ATOM   2755  NE  ARG A 366      13.156  10.352   9.000  1.00 91.94           N  
ATOM   2756  NH1 ARG A 366      12.531   9.422  11.023  1.00 91.94           N  
ATOM   2757  NH2 ARG A 366      14.047   8.344   9.680  1.00 91.94           N  
ATOM   2758  CZ  ARG A 366      13.242   9.375   9.898  1.00 91.94           C  
ATOM   2759  N   LYS A 367      10.594  12.633   4.617  1.00 96.81           N  
ATOM   2760  CA  LYS A 367       9.836  11.758   3.725  1.00 96.81           C  
ATOM   2761  C   LYS A 367       9.492  10.438   4.410  1.00 96.81           C  
ATOM   2762  CB  LYS A 367      10.633  11.484   2.443  1.00 96.81           C  
ATOM   2763  O   LYS A 367      10.328   9.859   5.109  1.00 96.81           O  
ATOM   2764  CG  LYS A 367      11.008  12.742   1.672  1.00 96.81           C  
ATOM   2765  CD  LYS A 367       9.773  13.484   1.171  1.00 96.81           C  
ATOM   2766  CE  LYS A 367      10.148  14.727   0.384  1.00 96.81           C  
ATOM   2767  NZ  LYS A 367       8.945  15.547   0.031  1.00 96.81           N  
ATOM   2768  N   VAL A 368       8.219   9.953   4.250  1.00 98.31           N  
ATOM   2769  CA  VAL A 368       7.738   8.711   4.844  1.00 98.31           C  
ATOM   2770  C   VAL A 368       8.164   7.523   3.979  1.00 98.31           C  
ATOM   2771  CB  VAL A 368       6.203   8.719   5.020  1.00 98.31           C  
ATOM   2772  O   VAL A 368       8.133   7.605   2.748  1.00 98.31           O  
ATOM   2773  CG1 VAL A 368       5.695   7.332   5.414  1.00 98.31           C  
ATOM   2774  CG2 VAL A 368       5.793   9.758   6.059  1.00 98.31           C  
ATOM   2775  N   ILE A 369       8.570   6.367   4.652  1.00 98.81           N  
ATOM   2776  CA  ILE A 369       8.945   5.156   3.928  1.00 98.81           C  
ATOM   2777  C   ILE A 369       8.070   3.990   4.379  1.00 98.81           C  
ATOM   2778  CB  ILE A 369      10.445   4.816   4.137  1.00 98.81           C  
ATOM   2779  O   ILE A 369       7.938   3.734   5.578  1.00 98.81           O  
ATOM   2780  CG1 ILE A 369      11.328   5.914   3.539  1.00 98.81           C  
ATOM   2781  CG2 ILE A 369      10.773   3.449   3.529  1.00 98.81           C  
ATOM   2782  CD1 ILE A 369      12.820   5.715   3.795  1.00 98.81           C  
ATOM   2783  N   PHE A 370       7.418   3.363   3.371  1.00 98.88           N  
ATOM   2784  CA  PHE A 370       6.816   2.051   3.576  1.00 98.88           C  
ATOM   2785  C   PHE A 370       7.727   0.948   3.049  1.00 98.88           C  
ATOM   2786  CB  PHE A 370       5.449   1.974   2.893  1.00 98.88           C  
ATOM   2787  O   PHE A 370       8.219   1.030   1.923  1.00 98.88           O  
ATOM   2788  CG  PHE A 370       4.418   2.896   3.488  1.00 98.88           C  
ATOM   2789  CD1 PHE A 370       4.754   3.758   4.527  1.00 98.88           C  
ATOM   2790  CD2 PHE A 370       3.115   2.904   3.008  1.00 98.88           C  
ATOM   2791  CE1 PHE A 370       3.805   4.613   5.078  1.00 98.88           C  
ATOM   2792  CE2 PHE A 370       2.160   3.758   3.555  1.00 98.88           C  
ATOM   2793  CZ  PHE A 370       2.506   4.609   4.590  1.00 98.88           C  
ATOM   2794  N   ALA A 371       7.918  -0.108   3.859  1.00 98.75           N  
ATOM   2795  CA  ALA A 371       8.672  -1.270   3.396  1.00 98.75           C  
ATOM   2796  C   ALA A 371       7.738  -2.375   2.912  1.00 98.75           C  
ATOM   2797  CB  ALA A 371       9.578  -1.792   4.512  1.00 98.75           C  
ATOM   2798  O   ALA A 371       6.844  -2.805   3.645  1.00 98.75           O  
ATOM   2799  N   SER A 372       7.969  -2.836   1.667  1.00 98.12           N  
ATOM   2800  CA  SER A 372       7.156  -3.891   1.065  1.00 98.12           C  
ATOM   2801  C   SER A 372       8.031  -4.949   0.403  1.00 98.12           C  
ATOM   2802  CB  SER A 372       6.191  -3.301   0.038  1.00 98.12           C  
ATOM   2803  O   SER A 372       8.758  -4.660  -0.552  1.00 98.12           O  
ATOM   2804  OG  SER A 372       5.359  -4.312  -0.508  1.00 98.12           O  
ATOM   2805  N   GLY A 373       8.031  -6.172   0.977  1.00 97.06           N  
ATOM   2806  CA  GLY A 373       8.797  -7.266   0.399  1.00 97.06           C  
ATOM   2807  C   GLY A 373       9.375  -8.211   1.441  1.00 97.06           C  
ATOM   2808  O   GLY A 373      10.305  -7.848   2.162  1.00 97.06           O  
ATOM   2809  N   GLY A 374       8.875  -9.430   1.552  1.00 97.69           N  
ATOM   2810  CA  GLY A 374       9.453 -10.555   2.279  1.00 97.69           C  
ATOM   2811  C   GLY A 374       9.266 -10.453   3.781  1.00 97.69           C  
ATOM   2812  O   GLY A 374       9.945 -11.133   4.547  1.00 97.69           O  
ATOM   2813  N   ILE A 375       8.359  -9.531   4.270  1.00 98.44           N  
ATOM   2814  CA  ILE A 375       8.109  -9.406   5.703  1.00 98.44           C  
ATOM   2815  C   ILE A 375       7.062 -10.438   6.129  1.00 98.44           C  
ATOM   2816  CB  ILE A 375       7.637  -7.984   6.074  1.00 98.44           C  
ATOM   2817  O   ILE A 375       5.902 -10.367   5.711  1.00 98.44           O  
ATOM   2818  CG1 ILE A 375       8.680  -6.949   5.633  1.00 98.44           C  
ATOM   2819  CG2 ILE A 375       7.363  -7.879   7.578  1.00 98.44           C  
ATOM   2820  CD1 ILE A 375       8.141  -5.527   5.555  1.00 98.44           C  
ATOM   2821  N   THR A 376       7.492 -11.352   7.012  1.00 98.19           N  
ATOM   2822  CA  THR A 376       6.578 -12.461   7.273  1.00 98.19           C  
ATOM   2823  C   THR A 376       6.328 -12.617   8.766  1.00 98.19           C  
ATOM   2824  CB  THR A 376       7.133 -13.781   6.703  1.00 98.19           C  
ATOM   2825  O   THR A 376       5.473 -13.398   9.180  1.00 98.19           O  
ATOM   2826  CG2 THR A 376       7.258 -13.719   5.188  1.00 98.19           C  
ATOM   2827  OG1 THR A 376       8.422 -14.039   7.270  1.00 98.19           O  
ATOM   2828  N   ASN A 377       7.066 -11.891   9.602  1.00 98.50           N  
ATOM   2829  CA  ASN A 377       6.895 -12.031  11.047  1.00 98.50           C  
ATOM   2830  C   ASN A 377       7.266 -10.742  11.773  1.00 98.50           C  
ATOM   2831  CB  ASN A 377       7.723 -13.203  11.570  1.00 98.50           C  
ATOM   2832  O   ASN A 377       7.672  -9.766  11.148  1.00 98.50           O  
ATOM   2833  CG  ASN A 377       9.195 -13.070  11.242  1.00 98.50           C  
ATOM   2834  ND2 ASN A 377       9.781 -14.133  10.703  1.00 98.50           N  
ATOM   2835  OD1 ASN A 377       9.812 -12.023  11.477  1.00 98.50           O  
ATOM   2836  N   GLY A 378       7.074 -10.672  13.172  1.00 98.25           N  
ATOM   2837  CA  GLY A 378       7.297  -9.492  13.992  1.00 98.25           C  
ATOM   2838  C   GLY A 378       8.750  -9.047  14.016  1.00 98.25           C  
ATOM   2839  O   GLY A 378       9.031  -7.844  14.016  1.00 98.25           O  
ATOM   2840  N   LYS A 379       9.672  -9.969  14.023  1.00 98.38           N  
ATOM   2841  CA  LYS A 379      11.094  -9.641  14.000  1.00 98.38           C  
ATOM   2842  C   LYS A 379      11.469  -8.898  12.719  1.00 98.38           C  
ATOM   2843  CB  LYS A 379      11.938 -10.906  14.141  1.00 98.38           C  
ATOM   2844  O   LYS A 379      12.203  -7.910  12.766  1.00 98.38           O  
ATOM   2845  CG  LYS A 379      13.430 -10.641  14.258  1.00 98.38           C  
ATOM   2846  CD  LYS A 379      14.219 -11.938  14.445  1.00 98.38           C  
ATOM   2847  CE  LYS A 379      15.719 -11.680  14.508  1.00 98.38           C  
ATOM   2848  NZ  LYS A 379      16.484 -12.945  14.695  1.00 98.38           N  
ATOM   2849  N   GLN A 380      10.992  -9.391  11.625  1.00 98.62           N  
ATOM   2850  CA  GLN A 380      11.273  -8.742  10.344  1.00 98.62           C  
ATOM   2851  C   GLN A 380      10.578  -7.391  10.242  1.00 98.62           C  
ATOM   2852  CB  GLN A 380      10.852  -9.641   9.188  1.00 98.62           C  
ATOM   2853  O   GLN A 380      11.133  -6.438   9.703  1.00 98.62           O  
ATOM   2854  CG  GLN A 380      11.711 -10.891   9.031  1.00 98.62           C  
ATOM   2855  CD  GLN A 380      11.164 -11.852   7.984  1.00 98.62           C  
ATOM   2856  NE2 GLN A 380      12.039 -12.703   7.453  1.00 98.62           N  
ATOM   2857  OE1 GLN A 380       9.977 -11.828   7.664  1.00 98.62           O  
ATOM   2858  N   ALA A 381       9.352  -7.352  10.719  1.00 98.62           N  
ATOM   2859  CA  ALA A 381       8.680  -6.055  10.781  1.00 98.62           C  
ATOM   2860  C   ALA A 381       9.500  -5.055  11.594  1.00 98.62           C  
ATOM   2861  CB  ALA A 381       7.285  -6.211  11.375  1.00 98.62           C  
ATOM   2862  O   ALA A 381       9.664  -3.902  11.188  1.00 98.62           O  
ATOM   2863  N   GLN A 382       9.992  -5.484  12.766  1.00 98.50           N  
ATOM   2864  CA  GLN A 382      10.820  -4.609  13.586  1.00 98.50           C  
ATOM   2865  C   GLN A 382      12.086  -4.191  12.844  1.00 98.50           C  
ATOM   2866  CB  GLN A 382      11.188  -5.293  14.906  1.00 98.50           C  
ATOM   2867  O   GLN A 382      12.500  -3.031  12.906  1.00 98.50           O  
ATOM   2868  CG  GLN A 382      12.008  -4.422  15.844  1.00 98.50           C  
ATOM   2869  CD  GLN A 382      11.234  -3.227  16.359  1.00 98.50           C  
ATOM   2870  NE2 GLN A 382      11.820  -2.041  16.234  1.00 98.50           N  
ATOM   2871  OE1 GLN A 382      10.117  -3.367  16.875  1.00 98.50           O  
ATOM   2872  N   ALA A 383      12.703  -5.086  12.109  1.00 98.56           N  
ATOM   2873  CA  ALA A 383      13.953  -4.832  11.398  1.00 98.56           C  
ATOM   2874  C   ALA A 383      13.781  -3.732  10.359  1.00 98.56           C  
ATOM   2875  CB  ALA A 383      14.461  -6.109  10.742  1.00 98.56           C  
ATOM   2876  O   ALA A 383      14.625  -2.848  10.227  1.00 98.56           O  
ATOM   2877  N   VAL A 384      12.711  -3.742   9.578  1.00 98.75           N  
ATOM   2878  CA  VAL A 384      12.539  -2.729   8.547  1.00 98.75           C  
ATOM   2879  C   VAL A 384      12.195  -1.388   9.188  1.00 98.75           C  
ATOM   2880  CB  VAL A 384      11.438  -3.133   7.535  1.00 98.75           C  
ATOM   2881  O   VAL A 384      12.555  -0.330   8.672  1.00 98.75           O  
ATOM   2882  CG1 VAL A 384      11.891  -4.332   6.703  1.00 98.75           C  
ATOM   2883  CG2 VAL A 384      10.133  -3.443   8.266  1.00 98.75           C  
ATOM   2884  N   LEU A 385      11.398  -1.466  10.328  1.00 98.44           N  
ATOM   2885  CA  LEU A 385      11.141  -0.235  11.070  1.00 98.44           C  
ATOM   2886  C   LEU A 385      12.438   0.372  11.594  1.00 98.44           C  
ATOM   2887  CB  LEU A 385      10.180  -0.502  12.234  1.00 98.44           C  
ATOM   2888  O   LEU A 385      12.633   1.586  11.516  1.00 98.44           O  
ATOM   2889  CG  LEU A 385       8.773  -0.963  11.852  1.00 98.44           C  
ATOM   2890  CD1 LEU A 385       7.977  -1.322  13.109  1.00 98.44           C  
ATOM   2891  CD2 LEU A 385       8.047   0.115  11.055  1.00 98.44           C  
ATOM   2892  N   ASP A 386      13.297  -0.484  12.094  1.00 98.31           N  
ATOM   2893  CA  ASP A 386      14.602  -0.036  12.570  1.00 98.31           C  
ATOM   2894  C   ASP A 386      15.445   0.509  11.422  1.00 98.31           C  
ATOM   2895  CB  ASP A 386      15.344  -1.180  13.266  1.00 98.31           C  
ATOM   2896  O   ASP A 386      16.266   1.407  11.617  1.00 98.31           O  
ATOM   2897  CG  ASP A 386      14.727  -1.555  14.602  1.00 98.31           C  
ATOM   2898  OD1 ASP A 386      13.938  -0.759  15.156  1.00 98.31           O  
ATOM   2899  OD2 ASP A 386      15.039  -2.654  15.109  1.00 98.31           O  
ATOM   2900  N   ALA A 387      15.219   0.011  10.250  1.00 98.44           N  
ATOM   2901  CA  ALA A 387      15.984   0.430   9.078  1.00 98.44           C  
ATOM   2902  C   ALA A 387      15.523   1.796   8.578  1.00 98.44           C  
ATOM   2903  CB  ALA A 387      15.867  -0.608   7.965  1.00 98.44           C  
ATOM   2904  O   ALA A 387      16.203   2.432   7.770  1.00 98.44           O  
ATOM   2905  N   GLY A 388      14.344   2.229   9.062  1.00 98.06           N  
ATOM   2906  CA  GLY A 388      13.938   3.584   8.742  1.00 98.06           C  
ATOM   2907  C   GLY A 388      12.523   3.664   8.180  1.00 98.06           C  
ATOM   2908  O   GLY A 388      12.023   4.758   7.910  1.00 98.06           O  
ATOM   2909  N   ALA A 389      11.883   2.527   7.961  1.00 98.62           N  
ATOM   2910  CA  ALA A 389      10.508   2.529   7.469  1.00 98.62           C  
ATOM   2911  C   ALA A 389       9.531   2.941   8.570  1.00 98.62           C  
ATOM   2912  CB  ALA A 389      10.141   1.152   6.922  1.00 98.62           C  
ATOM   2913  O   ALA A 389       9.773   2.678   9.750  1.00 98.62           O  
ATOM   2914  N   SER A 390       8.422   3.570   8.164  1.00 98.44           N  
ATOM   2915  CA  SER A 390       7.336   3.902   9.086  1.00 98.44           C  
ATOM   2916  C   SER A 390       6.297   2.787   9.148  1.00 98.44           C  
ATOM   2917  CB  SER A 390       6.668   5.215   8.680  1.00 98.44           C  
ATOM   2918  O   SER A 390       5.574   2.654  10.133  1.00 98.44           O  
ATOM   2919  OG  SER A 390       7.598   6.281   8.688  1.00 98.44           O  
ATOM   2920  N   VAL A 391       6.180   2.037   8.031  1.00 98.75           N  
ATOM   2921  CA  VAL A 391       5.164   0.996   7.918  1.00 98.75           C  
ATOM   2922  C   VAL A 391       5.777  -0.259   7.301  1.00 98.75           C  
ATOM   2923  CB  VAL A 391       3.957   1.470   7.082  1.00 98.75           C  
ATOM   2924  O   VAL A 391       6.570  -0.170   6.359  1.00 98.75           O  
ATOM   2925  CG1 VAL A 391       2.918   0.356   6.953  1.00 98.75           C  
ATOM   2926  CG2 VAL A 391       3.332   2.717   7.707  1.00 98.75           C  
ATOM   2927  N   ALA A 392       5.426  -1.444   7.840  1.00 98.69           N  
ATOM   2928  CA  ALA A 392       5.754  -2.746   7.266  1.00 98.69           C  
ATOM   2929  C   ALA A 392       4.559  -3.332   6.516  1.00 98.69           C  
ATOM   2930  CB  ALA A 392       6.219  -3.709   8.352  1.00 98.69           C  
ATOM   2931  O   ALA A 392       3.547  -3.686   7.129  1.00 98.69           O  
ATOM   2932  N   MET A 393       4.699  -3.420   5.137  1.00 98.69           N  
ATOM   2933  CA  MET A 393       3.604  -3.854   4.273  1.00 98.69           C  
ATOM   2934  C   MET A 393       3.668  -5.355   4.023  1.00 98.69           C  
ATOM   2935  CB  MET A 393       3.635  -3.098   2.945  1.00 98.69           C  
ATOM   2936  O   MET A 393       4.750  -5.906   3.807  1.00 98.69           O  
ATOM   2937  CG  MET A 393       3.648  -1.586   3.098  1.00 98.69           C  
ATOM   2938  SD  MET A 393       2.070  -0.931   3.766  1.00 98.69           S  
ATOM   2939  CE  MET A 393       0.999  -1.142   2.316  1.00 98.69           C  
ATOM   2940  N   MET A 394       2.500  -6.000   4.055  1.00 97.94           N  
ATOM   2941  CA  MET A 394       2.457  -7.445   3.863  1.00 97.94           C  
ATOM   2942  C   MET A 394       1.513  -7.816   2.725  1.00 97.94           C  
ATOM   2943  CB  MET A 394       2.020  -8.148   5.152  1.00 97.94           C  
ATOM   2944  O   MET A 394       0.559  -7.086   2.441  1.00 97.94           O  
ATOM   2945  CG  MET A 394       2.855  -7.770   6.367  1.00 97.94           C  
ATOM   2946  SD  MET A 394       2.246  -8.555   7.906  1.00 97.94           S  
ATOM   2947  CE  MET A 394       2.754 -10.273   7.613  1.00 97.94           C  
ATOM   2948  N   TYR A 395       1.886  -8.852   1.988  1.00 96.75           N  
ATOM   2949  CA  TYR A 395       1.027  -9.414   0.950  1.00 96.75           C  
ATOM   2950  C   TYR A 395       1.136 -10.930   0.914  1.00 96.75           C  
ATOM   2951  CB  TYR A 395       1.389  -8.828  -0.419  1.00 96.75           C  
ATOM   2952  O   TYR A 395       0.190 -11.641   1.271  1.00 96.75           O  
ATOM   2953  CG  TYR A 395       0.497  -9.312  -1.538  1.00 96.75           C  
ATOM   2954  CD1 TYR A 395       0.477 -10.656  -1.910  1.00 96.75           C  
ATOM   2955  CD2 TYR A 395      -0.325  -8.430  -2.227  1.00 96.75           C  
ATOM   2956  CE1 TYR A 395      -0.342 -11.102  -2.941  1.00 96.75           C  
ATOM   2957  CE2 TYR A 395      -1.147  -8.867  -3.260  1.00 96.75           C  
ATOM   2958  OH  TYR A 395      -1.961 -10.641  -4.633  1.00 96.75           O  
ATOM   2959  CZ  TYR A 395      -1.149 -10.203  -3.609  1.00 96.75           C  
ATOM   2960  N   THR A 396       2.234 -11.508   0.470  1.00 97.50           N  
ATOM   2961  CA  THR A 396       2.404 -12.945   0.251  1.00 97.50           C  
ATOM   2962  C   THR A 396       2.281 -13.711   1.565  1.00 97.50           C  
ATOM   2963  CB  THR A 396       3.766 -13.250  -0.401  1.00 97.50           C  
ATOM   2964  O   THR A 396       1.745 -14.820   1.595  1.00 97.50           O  
ATOM   2965  CG2 THR A 396       3.920 -14.742  -0.672  1.00 97.50           C  
ATOM   2966  OG1 THR A 396       3.867 -12.539  -1.640  1.00 97.50           O  
ATOM   2967  N   ALA A 397       2.719 -13.148   2.664  1.00 97.50           N  
ATOM   2968  CA  ALA A 397       2.598 -13.789   3.971  1.00 97.50           C  
ATOM   2969  C   ALA A 397       1.134 -13.977   4.355  1.00 97.50           C  
ATOM   2970  CB  ALA A 397       3.324 -12.969   5.035  1.00 97.50           C  
ATOM   2971  O   ALA A 397       0.769 -14.992   4.957  1.00 97.50           O  
ATOM   2972  N   VAL A 398       0.299 -12.984   4.016  1.00 96.88           N  
ATOM   2973  CA  VAL A 398      -1.127 -13.062   4.312  1.00 96.88           C  
ATOM   2974  C   VAL A 398      -1.775 -14.148   3.455  1.00 96.88           C  
ATOM   2975  CB  VAL A 398      -1.832 -11.703   4.082  1.00 96.88           C  
ATOM   2976  O   VAL A 398      -2.615 -14.906   3.936  1.00 96.88           O  
ATOM   2977  CG1 VAL A 398      -3.346 -11.852   4.234  1.00 96.88           C  
ATOM   2978  CG2 VAL A 398      -1.293 -10.656   5.051  1.00 96.88           C  
ATOM   2979  N   THR A 399      -1.345 -14.250   2.215  1.00 95.81           N  
ATOM   2980  CA  THR A 399      -1.887 -15.242   1.297  1.00 95.81           C  
ATOM   2981  C   THR A 399      -1.625 -16.656   1.815  1.00 95.81           C  
ATOM   2982  CB  THR A 399      -1.285 -15.094  -0.112  1.00 95.81           C  
ATOM   2983  O   THR A 399      -2.535 -17.484   1.853  1.00 95.81           O  
ATOM   2984  CG2 THR A 399      -1.847 -16.141  -1.066  1.00 95.81           C  
ATOM   2985  OG1 THR A 399      -1.594 -13.789  -0.619  1.00 95.81           O  
ATOM   2986  N   TYR A 400      -0.414 -16.938   2.320  1.00 96.25           N  
ATOM   2987  CA  TYR A 400      -0.057 -18.281   2.752  1.00 96.25           C  
ATOM   2988  C   TYR A 400      -0.419 -18.500   4.215  1.00 96.25           C  
ATOM   2989  CB  TYR A 400       1.439 -18.531   2.541  1.00 96.25           C  
ATOM   2990  O   TYR A 400      -0.758 -19.609   4.617  1.00 96.25           O  
ATOM   2991  CG  TYR A 400       1.801 -18.891   1.118  1.00 96.25           C  
ATOM   2992  CD1 TYR A 400       1.571 -20.172   0.619  1.00 96.25           C  
ATOM   2993  CD2 TYR A 400       2.373 -17.938   0.272  1.00 96.25           C  
ATOM   2994  CE1 TYR A 400       1.904 -20.500  -0.690  1.00 96.25           C  
ATOM   2995  CE2 TYR A 400       2.711 -18.266  -1.038  1.00 96.25           C  
ATOM   2996  OH  TYR A 400       2.805 -19.859  -2.807  1.00 96.25           O  
ATOM   2997  CZ  TYR A 400       2.473 -19.547  -1.511  1.00 96.25           C  
ATOM   2998  N   GLY A 401      -0.400 -17.422   4.996  1.00 95.31           N  
ATOM   2999  CA  GLY A 401      -0.597 -17.547   6.430  1.00 95.31           C  
ATOM   3000  C   GLY A 401      -2.043 -17.375   6.852  1.00 95.31           C  
ATOM   3001  O   GLY A 401      -2.400 -17.672   7.996  1.00 95.31           O  
ATOM   3002  N   GLY A 402      -2.844 -16.828   5.895  1.00 94.12           N  
ATOM   3003  CA  GLY A 402      -4.242 -16.594   6.211  1.00 94.12           C  
ATOM   3004  C   GLY A 402      -4.477 -15.266   6.910  1.00 94.12           C  
ATOM   3005  O   GLY A 402      -3.527 -14.531   7.195  1.00 94.12           O  
ATOM   3006  N   ILE A 403      -5.789 -14.867   7.195  1.00 90.94           N  
ATOM   3007  CA  ILE A 403      -6.234 -13.555   7.645  1.00 90.94           C  
ATOM   3008  C   ILE A 403      -5.711 -13.281   9.055  1.00 90.94           C  
ATOM   3009  CB  ILE A 403      -7.777 -13.438   7.617  1.00 90.94           C  
ATOM   3010  O   ILE A 403      -5.625 -12.125   9.477  1.00 90.94           O  
ATOM   3011  CG1 ILE A 403      -8.414 -14.641   8.320  1.00 90.94           C  
ATOM   3012  CG2 ILE A 403      -8.281 -13.312   6.176  1.00 90.94           C  
ATOM   3013  CD1 ILE A 403      -9.727 -14.320   9.023  1.00 90.94           C  
ATOM   3014  N   GLY A 404      -5.227 -14.305   9.828  1.00 94.75           N  
ATOM   3015  CA  GLY A 404      -4.695 -14.117  11.172  1.00 94.75           C  
ATOM   3016  C   GLY A 404      -3.244 -13.680  11.180  1.00 94.75           C  
ATOM   3017  O   GLY A 404      -2.674 -13.430  12.250  1.00 94.75           O  
ATOM   3018  N   THR A 405      -2.648 -13.602  10.000  1.00 97.31           N  
ATOM   3019  CA  THR A 405      -1.231 -13.281   9.875  1.00 97.31           C  
ATOM   3020  C   THR A 405      -0.937 -11.898  10.430  1.00 97.31           C  
ATOM   3021  CB  THR A 405      -0.774 -13.359   8.406  1.00 97.31           C  
ATOM   3022  O   THR A 405       0.047 -11.703  11.148  1.00 97.31           O  
ATOM   3023  CG2 THR A 405       0.688 -12.945   8.266  1.00 97.31           C  
ATOM   3024  OG1 THR A 405      -0.932 -14.695   7.926  1.00 97.31           O  
ATOM   3025  N   VAL A 406      -1.774 -10.922  10.156  1.00 97.62           N  
ATOM   3026  CA  VAL A 406      -1.557  -9.555  10.617  1.00 97.62           C  
ATOM   3027  C   VAL A 406      -1.585  -9.516  12.141  1.00 97.62           C  
ATOM   3028  CB  VAL A 406      -2.611  -8.586  10.039  1.00 97.62           C  
ATOM   3029  O   VAL A 406      -0.711  -8.914  12.773  1.00 97.62           O  
ATOM   3030  CG1 VAL A 406      -2.455  -7.195  10.641  1.00 97.62           C  
ATOM   3031  CG2 VAL A 406      -2.500  -8.531   8.516  1.00 97.62           C  
ATOM   3032  N   THR A 407      -2.543 -10.164  12.727  1.00 97.06           N  
ATOM   3033  CA  THR A 407      -2.650 -10.234  14.180  1.00 97.06           C  
ATOM   3034  C   THR A 407      -1.414 -10.891  14.781  1.00 97.06           C  
ATOM   3035  CB  THR A 407      -3.910 -11.008  14.609  1.00 97.06           C  
ATOM   3036  O   THR A 407      -0.861 -10.398  15.773  1.00 97.06           O  
ATOM   3037  CG2 THR A 407      -4.008 -11.094  16.125  1.00 97.06           C  
ATOM   3038  OG1 THR A 407      -5.070 -10.336  14.109  1.00 97.06           O  
ATOM   3039  N   ARG A 408      -1.034 -12.023  14.219  1.00 97.56           N  
ATOM   3040  CA  ARG A 408       0.144 -12.734  14.703  1.00 97.56           C  
ATOM   3041  C   ARG A 408       1.384 -11.852  14.641  1.00 97.56           C  
ATOM   3042  CB  ARG A 408       0.370 -14.016  13.898  1.00 97.56           C  
ATOM   3043  O   ARG A 408       2.152 -11.773  15.602  1.00 97.56           O  
ATOM   3044  CG  ARG A 408       1.593 -14.805  14.328  1.00 97.56           C  
ATOM   3045  CD  ARG A 408       1.849 -15.992  13.414  1.00 97.56           C  
ATOM   3046  NE  ARG A 408       2.076 -15.570  12.031  1.00 97.56           N  
ATOM   3047  NH1 ARG A 408       1.170 -17.469  11.086  1.00 97.56           N  
ATOM   3048  NH2 ARG A 408       1.999 -15.797   9.750  1.00 97.56           N  
ATOM   3049  CZ  ARG A 408       1.748 -16.281  10.961  1.00 97.56           C  
ATOM   3050  N   VAL A 409       1.630 -11.172  13.539  1.00 98.25           N  
ATOM   3051  CA  VAL A 409       2.809 -10.336  13.352  1.00 98.25           C  
ATOM   3052  C   VAL A 409       2.781  -9.180  14.344  1.00 98.25           C  
ATOM   3053  CB  VAL A 409       2.893  -9.797  11.906  1.00 98.25           C  
ATOM   3054  O   VAL A 409       3.814  -8.820  14.914  1.00 98.25           O  
ATOM   3055  CG1 VAL A 409       3.941  -8.688  11.805  1.00 98.25           C  
ATOM   3056  CG2 VAL A 409       3.213 -10.930  10.930  1.00 98.25           C  
ATOM   3057  N   LYS A 410       1.669  -8.555  14.578  1.00 97.88           N  
ATOM   3058  CA  LYS A 410       1.550  -7.496  15.570  1.00 97.88           C  
ATOM   3059  C   LYS A 410       1.915  -8.008  16.969  1.00 97.88           C  
ATOM   3060  CB  LYS A 410       0.133  -6.922  15.578  1.00 97.88           C  
ATOM   3061  O   LYS A 410       2.604  -7.320  17.719  1.00 97.88           O  
ATOM   3062  CG  LYS A 410      -0.198  -6.074  14.359  1.00 97.88           C  
ATOM   3063  CD  LYS A 410      -1.496  -5.301  14.555  1.00 97.88           C  
ATOM   3064  CE  LYS A 410      -2.678  -6.234  14.766  1.00 97.88           C  
ATOM   3065  NZ  LYS A 410      -3.941  -5.480  15.031  1.00 97.88           N  
ATOM   3066  N   GLN A 411       1.411  -9.172  17.281  1.00 96.88           N  
ATOM   3067  CA  GLN A 411       1.747  -9.750  18.578  1.00 96.88           C  
ATOM   3068  C   GLN A 411       3.248  -9.992  18.703  1.00 96.88           C  
ATOM   3069  CB  GLN A 411       0.983 -11.055  18.797  1.00 96.88           C  
ATOM   3070  O   GLN A 411       3.852  -9.680  19.719  1.00 96.88           O  
ATOM   3071  CG  GLN A 411      -0.497 -10.859  19.094  1.00 96.88           C  
ATOM   3072  CD  GLN A 411      -1.242 -12.172  19.250  1.00 96.88           C  
ATOM   3073  NE2 GLN A 411      -2.508 -12.094  19.656  1.00 96.88           N  
ATOM   3074  OE1 GLN A 411      -0.687 -13.250  19.016  1.00 96.88           O  
ATOM   3075  N   GLU A 412       3.830 -10.586  17.734  1.00 98.00           N  
ATOM   3076  CA  GLU A 412       5.270 -10.836  17.719  1.00 98.00           C  
ATOM   3077  C   GLU A 412       6.059  -9.531  17.797  1.00 98.00           C  
ATOM   3078  CB  GLU A 412       5.668 -11.625  16.469  1.00 98.00           C  
ATOM   3079  O   GLU A 412       7.078  -9.453  18.484  1.00 98.00           O  
ATOM   3080  CG  GLU A 412       5.164 -13.062  16.453  1.00 98.00           C  
ATOM   3081  CD  GLU A 412       5.398 -13.766  15.133  1.00 98.00           C  
ATOM   3082  OE1 GLU A 412       4.996 -14.945  14.992  1.00 98.00           O  
ATOM   3083  OE2 GLU A 412       5.988 -13.141  14.227  1.00 98.00           O  
ATOM   3084  N   LEU A 413       5.602  -8.531  16.984  1.00 97.75           N  
ATOM   3085  CA  LEU A 413       6.234  -7.215  17.016  1.00 97.75           C  
ATOM   3086  C   LEU A 413       6.180  -6.617  18.422  1.00 97.75           C  
ATOM   3087  CB  LEU A 413       5.551  -6.270  16.016  1.00 97.75           C  
ATOM   3088  O   LEU A 413       7.156  -6.023  18.875  1.00 97.75           O  
ATOM   3089  CG  LEU A 413       6.160  -4.875  15.875  1.00 97.75           C  
ATOM   3090  CD1 LEU A 413       7.633  -4.977  15.492  1.00 97.75           C  
ATOM   3091  CD2 LEU A 413       5.387  -4.055  14.852  1.00 97.75           C  
ATOM   3092  N   ARG A 414       5.148  -6.742  19.094  1.00 95.75           N  
ATOM   3093  CA  ARG A 414       5.016  -6.285  20.484  1.00 95.75           C  
ATOM   3094  C   ARG A 414       6.055  -6.941  21.375  1.00 95.75           C  
ATOM   3095  CB  ARG A 414       3.607  -6.574  21.016  1.00 95.75           C  
ATOM   3096  O   ARG A 414       6.652  -6.281  22.234  1.00 95.75           O  
ATOM   3097  CG  ARG A 414       2.566  -5.551  20.578  1.00 95.75           C  
ATOM   3098  CD  ARG A 414       1.190  -5.879  21.141  1.00 95.75           C  
ATOM   3099  NE  ARG A 414       0.124  -5.332  20.312  1.00 95.75           N  
ATOM   3100  NH1 ARG A 414      -0.494  -7.363  19.406  1.00 95.75           N  
ATOM   3101  NH2 ARG A 414      -1.592  -5.449  18.781  1.00 95.75           N  
ATOM   3102  CZ  ARG A 414      -0.652  -6.051  19.500  1.00 95.75           C  
ATOM   3103  N   GLU A 415       6.188  -8.188  21.203  1.00 95.44           N  
ATOM   3104  CA  GLU A 415       7.156  -8.938  22.000  1.00 95.44           C  
ATOM   3105  C   GLU A 415       8.578  -8.453  21.719  1.00 95.44           C  
ATOM   3106  CB  GLU A 415       7.047 -10.438  21.719  1.00 95.44           C  
ATOM   3107  O   GLU A 415       9.398  -8.367  22.641  1.00 95.44           O  
ATOM   3108  CG  GLU A 415       5.746 -11.055  22.188  1.00 95.44           C  
ATOM   3109  CD  GLU A 415       5.570 -12.500  21.750  1.00 95.44           C  
ATOM   3110  OE1 GLU A 415       4.543 -13.125  22.094  1.00 95.44           O  
ATOM   3111  OE2 GLU A 415       6.473 -13.016  21.047  1.00 95.44           O  
ATOM   3112  N   GLU A 416       8.836  -8.070  20.469  1.00 94.00           N  
ATOM   3113  CA  GLU A 416      10.156  -7.574  20.094  1.00 94.00           C  
ATOM   3114  C   GLU A 416      10.445  -6.227  20.750  1.00 94.00           C  
ATOM   3115  CB  GLU A 416      10.258  -7.445  18.562  1.00 94.00           C  
ATOM   3116  O   GLU A 416      11.594  -5.934  21.078  1.00 94.00           O  
ATOM   3117  CG  GLU A 416      10.328  -8.781  17.844  1.00 94.00           C  
ATOM   3118  CD  GLU A 416      11.523  -9.633  18.266  1.00 94.00           C  
ATOM   3119  OE1 GLU A 416      11.375 -10.875  18.359  1.00 94.00           O  
ATOM   3120  OE2 GLU A 416      12.602  -9.055  18.516  1.00 94.00           O  
ATOM   3121  N   LYS A 417       9.398  -5.402  20.891  1.00 89.06           N  
ATOM   3122  CA  LYS A 417       9.578  -4.070  21.469  1.00 89.06           C  
ATOM   3123  C   LYS A 417       9.805  -4.148  22.984  1.00 89.06           C  
ATOM   3124  CB  LYS A 417       8.375  -3.180  21.156  1.00 89.06           C  
ATOM   3125  O   LYS A 417      10.406  -3.248  23.562  1.00 89.06           O  
ATOM   3126  CG  LYS A 417       8.320  -2.693  19.719  1.00 89.06           C  
ATOM   3127  CD  LYS A 417       7.230  -1.647  19.531  1.00 89.06           C  
ATOM   3128  CE  LYS A 417       7.316  -1.002  18.156  1.00 89.06           C  
ATOM   3129  NZ  LYS A 417       6.395   0.169  18.031  1.00 89.06           N  
ATOM   3130  N   LYS A 418       9.383  -5.227  23.578  1.00 85.25           N  
ATOM   3131  CA  LYS A 418       9.594  -5.430  25.016  1.00 85.25           C  
ATOM   3132  C   LYS A 418      11.031  -5.855  25.297  1.00 85.25           C  
ATOM   3133  CB  LYS A 418       8.625  -6.473  25.562  1.00 85.25           C  
ATOM   3134  O   LYS A 418      11.578  -5.547  26.359  1.00 85.25           O  
ATOM   3135  CG  LYS A 418       7.184  -5.988  25.656  1.00 85.25           C  
ATOM   3136  CD  LYS A 418       6.273  -7.051  26.250  1.00 85.25           C  
ATOM   3137  CE  LYS A 418       4.820  -6.590  26.281  1.00 85.25           C  
ATOM   3138  NZ  LYS A 418       3.914  -7.656  26.797  1.00 85.25           N  
ATOM   3139  N   ASN A 419      11.664  -6.465  24.297  1.00 66.44           N  
ATOM   3140  CA  ASN A 419      13.031  -6.926  24.484  1.00 66.44           C  
ATOM   3141  C   ASN A 419      14.047  -5.840  24.141  1.00 66.44           C  
ATOM   3142  CB  ASN A 419      13.297  -8.180  23.656  1.00 66.44           C  
ATOM   3143  O   ASN A 419      15.094  -5.738  24.781  1.00 66.44           O  
ATOM   3144  CG  ASN A 419      12.570  -9.398  24.188  1.00 66.44           C  
ATOM   3145  ND2 ASN A 419      12.352 -10.391  23.328  1.00 66.44           N  
ATOM   3146  OD1 ASN A 419      12.211  -9.453  25.375  1.00 66.44           O  
TER    3147      ASN A 419                                                      
ENDMDL                                                                          
END                                                                             
