# Supplementary material for: Aspergillus fumigatus strains that evolve resistance to the agrochemical fungicide ipflufenoquin in vitro are also resistant to olorofim
Source: Nat Microbiol. 2023 Dec 27;9(1):29–34. doi: 10.1038/s41564-023-01542-4 (PMC10769868; doi:10.1038/s41564-023-01542-4)
Supplement: Supplementary file 4 — Statistical source data. [file 41564_2023_1542_MOESM4_ESM.xlsx]

## Sheet: Sheet1
Fig 1A
Concentration (mg/L)	Ipflufenoquin (OD600)				10 mM UU (OD H600)
50	0.047	0.046	0.047	0.047	0.214	0.223	0.185	0.338
25	0.047	0.048	0.048	0.049	0.2	0.222	0.236	0.297
12.5	0.052	0.05	0.057	0.05	0.202	0.278	0.211	0.272
6.25	0.06	0.072	0.062	0.061	0.224	0.225	0.249	0.259
3.125	0.082	0.093	0.085	0.089	0.237	0.253	0.266	0.274
1.5	0.1	0.139	0.133	0.113	0.246	0.265	0.278	0.274
0.75	0.121	0.131	0.146	0.134	0.258	0.283	0.295	0.313
0.35	0.124	0.192	0.171	0.151	0.278	0.293	0.296	0.314
0.18	0.13	0.18	0.207	0.178	0.277	0.294	0.292	0.301
0.09	0.208	0.2	0.208	0.211	0.304	0.295	0.286	0.291
Fig 1C
PyrE Ipflufenoquin
Concentration (mg/L)	MFIG001			pyrEG119C			pyrEG119S			pyrEG119A
50	0.038	0.041	0.043	0.092	0.098	0.1	0.042	0.122	0.11	0.1	0.073	0.085
25	0.036	0.038	0.037	0.106	0.11	0.125	0.063	0.069	0.086	0.109	0.106	0.219
12.5	0.039	0.043	0.041	0.117	0.125	0.125	0.087	0.073	0.092	0.117	0.12	0.131
6.25	0.052	0.037	0.059	0.125	0.134	0.144	0.102	0.142	0.09	0.131	0.139	0.132
3.125	0.038	0.04	0.039	0.138	0.136	0.153	0.103	0.108	0.127	0.148	0.152	0.15
1.5	0.044	0.12	0.045	0.137	0.153	0.153	0.13	0.118	0.131	0.155	0.159	0.152
0.75	0.079	0.072	0.079	0.158	0.149	0.166	0.156	0.131	0.143	0.17	0.177	0.164
0.35	0.12	0.095	0.083	0.185	0.165	0.174	0.188	0.181	0.157	0.187	0.189	0.187
0.18	0.144	0.118	0.143	0.183	0.173	0.195	0.179	0.173	0.179	0.19	0.185	0.191
0.09	0.147	0.173	0.153	0.193	0.186	0.2	0.184	0.199	0.202	0.208	0.2	0.201
0	0.264	0.29	0.256	0.277	0.252	0.26	0.312	0.294	0.29	0.216	0.229	0.239
PyrE Olorofim
Concentration (mg/L)	MFIG001			pyrEG119C			pyrEG119S			pyrEG119A
0.25	0.046	0.045	0.037	0.229	0.28	0.226	0.16	0.155	0.148	0.24	0.257	0.259
0.12	0.036	0.038	0.039	0.214	0.21	0.227	0.167	0.153	0.15	0.217	0.219	0.22
0.06	0.04	0.041	0.049	0.193	0.213	0.197	0.182	0.16	0.163	0.233	0.217	0.201
0.03	0.049	0.047	0.04	0.18	0.209	0.192	0.174	0.163	0.181	0.215	0.197	0.222
0.015	0.042	0.074	0.041	0.178	0.267	0.18	0.186	0.171	0.163	0.201	0.201	0.191
0.006	0.049	0.054	0.054	0.187	0.214	0.18	0.185	0.185	0.181	0.198	0.182	0.188
0.003	0.089	0.0148	0.072	0.181	0.264	0.181	0.214	0.168	0.164	0.189	0.183	0.2
0.001	0.095	0.085	0.113	0.235	0.216	0.169	0.18	0.164	0.178	0.196	0.202	0.197
0.0005	0.13	0.108	0.094	0.18	0.218	0.177	0.178	0.189	0.164	0.2	0.205	0.183
0.00025	0.124	0.118	0.117	0.185	0.208	0.194	0.21	0.18	0.173	0.205	0.227	0.241
0	0.297	0.283	0.287	0.267	0.267	0.305	0.196	0.215	0.321	0.276	0.282	0.251
Fig 1D
μM	Wildtype						G119A						G119C						G119S
143.968	99.6636	98.0783	98.7266	101.009	98.0658	101.229		97.0588	91.5862	93.9567	104.245	95.8105	88.6364	97.7709	99.042	100.231	90.8479		88.9784	91.4628	90.9531	87.2727
71.9839	98.402	96.9697	95.5805	100.317	97.8649	96.6016		93.3586	107.034	97.6055	105.824	92.4945	90.4959	94.0815	93.1466	87.3174	92.8069		90.5888	90.2646	88.2438	88.4521
23.9946	95.6266	94.5307	96.7041	95.9354	94.6496	95.6375		85.1044	86.069	93.0445	92.3988	84.7964	87.3967	79.9385	85.4827	88.5473	83.0119		75.692	79.8802	78.955	85.7002
7.99821	88.3095	88.3222	89.0637	92.015	92.4391	89.853		66.3188	69.5172	78.4493	84.5015	68.8083	66.3223	63.3359	69.5652	78.7087	64.6465		70.458	63.5047	63.0866	63.6855
2.66607	72.9184	74.7968	70.412	78.87	75.358	76.1629		39.5636	71.7241	71.1517	53.7019	44.0562	40.9091	51.0377	48.3419	44.8886	42.6079		49.9245	41.5377	47.9923	49.9263
0.88869	50.2103	51.9586	47.7154	58.3453	52.2482	56.3027		18.2163	33.1035	24.6294	42.6456	21.436	21.6942	23.9815	21.8128	30.1307	21.304		26.1701	18.3724	23.9961	24.7666
0.29623	27.7544	27.3466	27.0412	31.1329	40.1909	32.3933		6.26186	8.82759	7.2976	18.9536	8.05329	9.29752	16.6026	11.7907	1.28e-13	9.0603		14.0916	7.58862	17.0295	14.1523
0.098743	13.1203	12.269	6.81648	14.9899	14.2678	16.0039		-0.28463	9.93103	-1.8244	5.52813	5.92154	0.619835	1.84474	7.07443	5.5342	5.14233		1.20785	-0.3994	-1.1611	1.57248
0.032914	3.28007	5.17369	5.69288	5.76535	1.40668	4.4348		-3.41556	12.1379	-1.8244	9.4768	2.13175	0.619835	6.14912	4.71629	-4.91929	3.91797		2.81832	3.59461	5.41848	0.786241
0.010971	1.26156	4.5085	5.24345	1.6143	-1.60764	1.92817		-1.99241	12.1379	-2.7366	3.94867	0.829016	3.09917	3.68947	0	-6.76403	1.46924		-1.61047	1.1982	-2.32221	-3.14496
% enzymatic activity
