# Supplementary material for: Aspergillus fumigatus strains that evolve resistance to the agrochemical fungicide ipflufenoquin in vitro are also resistant to olorofim
Source: Nat Microbiol. 2023 Dec 27;9(1):29–34. doi: 10.1038/s41564-023-01542-4 (PMC10769868; doi:10.1038/s41564-023-01542-4)
Supplement: Supplementary file 5 — Statistical source data. [file 41564_2023_1542_MOESM5_ESM.xlsx]

## Sheet: Sheet1
Fig 2A
Ipflufenoquin MIC
Concentration (mg/L)	L164P			H116R			V200E			MFIG001
50	0.162	0.173	0.143	0.13	0.14	0.142	0.154	0.152	0.194	0.046	0.079	0.038
25	0.217	0.222	0.195	0.138	0.132	0.15	0.169	0.208	0.187	0.042	0.039	0.041
12.5	0.204	0.173	0.162	0.14	0.148	0.167	0.16	0.2	0.195	0.039	0.038	0.042
6.25	0.185	0.164	0.165	0.15	0.152	0.183	0.173	0.169	0.188	0.079	0.081	0.075
3.125	0.201	0.172	0.171	0.145	0.148	0.165	0.18	0.178	0.185	0.1	0.102	0.109
1.5	0.198	0.186	0.18	0.145	0.146	0.167	0.182	0.173	0.19	0.119	0.112	0.121
0.75	0.219	0.191	0.193	0.143	0.163	0.18	0.199	0.179	0.2	0.152	0.124	0.118
0.35	0.233	0.191	0.199	0.158	0.171	0.183	0.195	0.203	0.207	0.173	0.169	0.156
0.18	0.268	0.218	0.211	0.168	0.183	0.185	0.205	0.218	0.244	0.22	0.193	0.179
0.09	0.215	0.243	0.225	0.189	0.185	0.198	0.225	0.235	0.22	0.179	0.168	0.189
Olorofim MIC
Concentration (mg/L)	L164P			H116R			V200E			MFIG001
0.25	0.058	0.06	0.069	0.138	0.142	0.14	0.076	0.084	0.088	0.035	0.036	0.053
0.12	0.089	0.097	0.102	0.152	0.156	0.176	0.09	0.097	0.1	0.038	0.038	0.037
0.06	0.127	0.095	0.091	0.148	0.142	0.16	0.098	0.097	0.109	0.048	0.036	0.038
0.03	0.166	0.144	0.145	0.137	0.122	0.187	0.127	0.134	0.181	0.056	0.048	0.064
0.015	0.195	0.17	0.175	0.158	0.149	0.187	0.153	0.16	0.16	0.107	0.096	0.099
0.006	0.229	0.184	0.179	0.158	0.146	0.173	0.17	0.176	0.188	0.102	0.124	0.11
0.003	0.229	0.195	0.185	0.15	0.158	0.183	0.176	0.173	0.193	0.126	0.129	0.135
0.001	0.233	0.186	0.196	0.166	0.171	0.191	0.181	0.177	0.21	0.146	0.161	0.144
0.0005	0.258	0.219	0.204	0.167	0.173	0.2	0.191	0.203	0.223	0.174	0.156	0.164
0.00025	0.2	0.207	0.211	0.163	0.195	0.179	0.209	0.215	0.21	0.208	0.215	0.223
Fig 2B
% activity Ipflufenoquin
μM	Wildtype						H116R						V200E
143.968	99.6636	98.0783	98.7266	101.009	98.0658	101.229	1.49733	-1.0929	-2.97915	7.50647				19.9693	9.02527	-4.60123	1.37405
71.9839	98.402	96.9697	95.5805	100.317	97.8649	96.6016	17.754	-11.4754	-3.97219	6.4711				4.6083	9.74729	-4.60123	-5.9542
23.9946	95.6266	94.5307	96.7041	95.9354	94.6496	95.6375	4.06417	-15.3005	-8.44091	-1.81191				16.2826	1.80505	-9.20245	-20.6107
7.99821	88.3095	88.3222	89.0637	92.015	92.4391	89.853	3.63636	-17.4863	-3.97219	-1.81191				5.22273	-2.52708	-11.5031	-11.4504
2.66607	72.9184	74.7968	70.412	78.87	75.358	76.1629	1.06952	-20.2186	-1.9861	8.54185				7.06605	-1.08303	-11.5031	-9.61832
0.88869	50.2103	51.9586	47.7154	58.3453	52.2482	56.3027	5.7754	-15.3005	-2.97915	6.98878				18.126	-1.08303	-16.1043	4.12214
0.29623	27.7544	27.3466	27.0412	31.1329	40.1909	32.3933	5.34759	-11.4754	-1.9861	9.05953				18.126	9.02527	-8.43558	-3.20611
0.098743	13.1203	12.269	6.81648	14.9899	14.2678	16.0039	7.48663	-2.73224	-8.93744	10.0949				20.5837	12.6354	-6.90184	1.37405
0.032914	3.28007	5.17369	5.69288	5.76535	1.40668	4.4348	11.7647	-0.54645	-0.49652	11.648				-1.5361	-2.52708	-4.60123	-1.37405
0.010971	1.26156	4.5085	5.24345	1.6143	-1.60764	1.92817	-4.91979	1.0929	-1.48957	11.1303				2.76498	9.74729	-11.5031	4.12214
% activity olorofim
μM	Wildtype						H116R						V200E
100.281	100.925	98.3001	96.9697	97.7411	100.073		40.8556	33.3333	10.6838	24.0725			35.9447	39.3502	-28.4858	4.12214
50.1404	97.1405	97.4132	94.3008	94.632	94.0259		19.4652	16.3934	18.5185	14.7541			23.0415	25.6318	17.991	-4.12214
16.7135	100.925	97.8566	99.6386	97.5468	98.3175		19.893	-0.54645	22.792	14.2364			29.1859	22.0217	28.4858	4.12214
5.57116	98.6543	97.4132	98.749	100.267	99.2929		10.4813	-12.0219	9.25926	6.98878			20.5837	11.9134	7.49625	7.78626
1.85705	93.6081	94.7524	96.7473	95.6036	97.9273		10.4813	-20.2186	11.396	2.32959			10.1382	12.6354	3.74813	-12.3664
0.619017	90.0757	90.5395	90.0751	91.7173	91.0997		12.6203	-18.5792	13.5328	8.02416			12.596	3.2491	-3.74813	-5.03817
0.206339	76.1985	75.4619	76.2858	79.0867	81.5411		15.1872	-18.0328	-4.2735	0.258844			6.45161	3.97112	5.997	3.20611
0.06878	56.2658	57.0584	54.7123	59.6551	56.3765		7.91444	-14.2077	-3.56125	6.4711			3.37942	3.97112	17.2414	1.37405
0.022927	33.3053	31.5595	34.4732	35.3656	28.0907		5.7754	-7.10383	0	6.4711			5.22273	15.5235	8.9955	-10.5344
0.007642	12.111	17.3688	16.903	17.8771	14.0453		3.20856	-9.83607	-4.98575	1.81191			0.921659	9.02527	0.749625	7.78626
