# Supplementary material for: Aspergillus fumigatus strains that evolve resistance to the agrochemical fungicide ipflufenoquin in vitro are also resistant to olorofim
Source: Nat Microbiol. 2023 Dec 27;9(1):29–34. doi: 10.1038/s41564-023-01542-4 (PMC10769868; doi:10.1038/s41564-023-01542-4)
Supplement: Supplementary file 7 — Statistical source data. [file 41564_2023_1542_MOESM7_ESM.xlsx]

## Sheet: Sheet1
PmsA Ipflufenoquin MIC
Concentration (mg/L)	L164P			H116R			V200E			PMS-ND
50	0.109	0.099		0.106	0.108	0.12	0.068	0.067		0.048
25	0.1	0.102		0.127	0.119	0.149	0.067	0.078		0.046
12.5	0.108	0.129		0.12	0.135	0.15	0.122	0.101		0.053
6.25	0.126	0.12		0.141	0.123	0.178	0.135	0.103		0.073
3.125	0.133	0.127		0.12	0.126	0.164	0.152	0.117		0.1
1.5	0.14	0.136		0.191	0.145	0.171	0.165	0.141		0.122
0.75	0.128	0.143		0.161	0.127	0.152	0.126	0.122		0.148
0.35	0.134	0.139		0.148	0.147	0.159	0.152	0.128		0.156
0.18	0.131	0.138		0.15	0.151	0.142	0.158	0.143		0.156
0.09	0.142	0.151		0.156	0.152	0.162	0.141	0.153		0.158
PmsA Olorofim MIC
Concentration (mg/L)	L164P			H116R			V200E			PMS-ND
0.25	0.108	0.111		0.112	0.113	0.109	0.104	0.114		0.046
0.12	0.123	0.117		0.122	0.121	0.117	0.121	0.118		0.078
0.06	0.109	0.139		0.126	0.124	0.128	0.121	0.126		0.104
0.03	0.115	0.118		0.147	0.122	0.128	0.148	0.138		0.117
0.015	0.12	0.133		0.118	0.121	0.162	0.148	0.151		0.12
0.006	0.173	0.147		0.16	0.129	0.146	0.148	0.157		0.11
0.003	0.131	0.144		0.139	0.132	0.147	0.141	0.145		0.109
0.001	0.148	0.146		0.141	0.202	0.159	0.168	0.145		0.147
0.0005	0.151	0.154		0.209	0.154	0.159	0.18	0.152		0.158
0.00025	0.141	0.183		0.163	0.157	0.179	0.187	0.169		0.129
