# Supplementary material for: Aspergillus fumigatus strains that evolve resistance to the agrochemical fungicide ipflufenoquin in vitro are also resistant to olorofim
Source: Nat Microbiol. 2023 Dec 27;9(1):29–34. doi: 10.1038/s41564-023-01542-4 (PMC10769868; doi:10.1038/s41564-023-01542-4)
Supplement: Supplementary file 8 — Statistical source data. [file 41564_2023_1542_MOESM8_ESM.xlsx]

## Sheet: Sheet1
Ipflufenoquin MIC
Concentration (mg/L)	L164P			H116R			V200E			MFIG001
0.0976562	0.3	0.29	0.29	0.281	0.268	0.296	0.267	0.258	0.256	0.264	0.366	0.243
0.195312	0.285	0.273	0.259	0.228	0.249	0.248	0.213	0.222	0.226	0.22	0.272	0.208
0.390625	0.259	0.246	0.242	0.196	0.201	0.222	0.191	0.203	0.208	0.209	0.184	0.175
0.78125	0.244	0.225	0.213	0.183	0.182	0.211	0.164	0.178	0.214	0.205	0.181	0.169
1.5625	0.242	0.213	0.215	0.18	0.172	0.2	0.194	0.202	0.214	0.192	0.166	0.184
3.125	0.211	0.19	0.191	0.173	0.178	0.223	0.181	0.157	0.198	0.154	0.142	0.108
6.25	0.192	0.175	0.173	0.147	0.156	0.169	0.147	0.145	0.157	0.119	0.116	0.114
12.5	0.168	0.148	0.145	0.146	0.149	0.178	0.137	0.129	0.143	0.104	0.099	0.096
25	0.151	0.143	0.141	0.132	0.145	0.151	0.124	0.129	0.122	0.096	0.091	0.087
50	0.167	0.142	0.15	0.158	0.138	0.156	0.127	0.128	0.146	0.114	0.104	0.09
Olorofim MIC
Concentration (mg/L)	L164P			H116R			V200E			MFIG001
0.00117187	0.302	0.3	0.287	0.257	0.271	0.289	0.268	0.261	0.251	0.283	0.272	0.251
0.00234375	0.265	0.263	0.268	0.227	0.234	0.217	0.23	0.233	0.241	0.176	0.17	0.184
0.0046875	0.259	0.252	0.238	0.197	0.186	0.212	0.215	0.213	0.228	0.154	0.193	0.178
0.009375	0.256	0.243	0.231	0.184	0.194	0.198	0.229	0.199	0.206	0.125	0.114	0.111
0.01875	0.264	0.246	0.244	0.183	0.178	0.186	0.184	0.196	0.205	0.112	0.107	0.105
0.0375	0.261	0.227	0.221	0.195	0.18	0.172	0.18	0.174	0.17	0.082	0.081	0.079
0.075	0.21	0.191	0.178	0.172	0.173	0.165	0.164	0.149	0.144	0.068	0.065	0.071
0.15	0.155	0.139	0.142	0.167	0.168	0.169	0.124	0.121	0.126	0.063	0.063	0.06
0.3	0.119	0.111	0.107	0.185	0.175	0.196	0.112	0.11	0.122	0.063	0.063	0.062
0.6	0.085	0.087	0.086	0.16	0.176	0.194	0.093	0.094	0.095	0.062	0.062	0.062
