# Supplementary material for: Aspergillus fumigatus strains that evolve resistance to the agrochemical fungicide ipflufenoquin in vitro are also resistant to olorofim
Source: Nat Microbiol. 2023 Dec 27;9(1):29–34. doi: 10.1038/s41564-023-01542-4 (PMC10769868; doi:10.1038/s41564-023-01542-4)
Supplement: Supplementary file 9 — Statistical source data. [file 41564_2023_1542_MOESM9_ESM.xlsx]

## Sheet: Sheet1
Radial Growth
MFIG001	G119C	G119S	G119A	H116R	L164P	V200E
5.8	5.7	5.6	5.8	1.85	2.7	5.4
5.7	5.9	5.7	5.8	1.8	2.8	5.8
5.8	5.8	5.7	6	1.9	2.5	6
Sporulation
MFIG001	G119C	G119S	G119A	H116R	L164P	V200E
1290000000	1080000000	1110000000	1320000000	1290000	1370000000	1090000000
1420000000	1280000000	1460000000	1030000000	1260000	1220000000	1080000000
1390000000	1560000000	1430000000	1170000000	1220000	1250000000	1380000000
